# Supplementary material for: Tissue-resident memory T cells in epicardial adipose tissue comprise transcriptionally distinct subsets that are modulated in atrial fibrillation
Source: Nat Cardiovasc Res. 2024 Aug 23;3(9):1067–82. doi: 10.1038/s44161-024-00532-x (PMC11399095; doi:10.1038/s44161-024-00532-x)
Supplement: Supplementary file 4 — Genes differentially expressed within each cluster [file 44161_2024_532_MOESM4_ESM.xlsx]

## Sheet: Sheet1
Supplementary Table 3. Genes differentially expressed within each cluster
P value was adjuated using BH test
p_val	avg_log2FC	p_val_adj	cluster	gene
0	1.72439	0	0	HLA-DRA
0	1.69081	0	0	HLA-DQA1
0	1.64105	0	0	MS4A1
0	1.63974	0	0	CD74
0	1.62404	0	0	LINC01781
0	1.52799	0	0	HLA-DPA1
0	1.4848	0	0	HLA-DPB1
0	1.44643	0	0	BANK1
0	1.37578	0	0	HLA-DQB1
0	1.36773	0	0	BLK
0	1.32224	0	0	HLA-DRB1
0	1.27227	0	0	CD24
0	1.228	0	0	HLA-DRB5
0	1.19504	0	0	CD79A
0	1.15429	0	0	IGHA1
0	1.14754	0	0	SMIM14
0	1.13574	0	0	SCIMP
0	1.11833	0	0	SYNGR2
0	1.0834	0	0	CTSH
0	1.0805	0	0	MEF2C
0	1.07964	0	0	LY86
0	1.07566	0	0	MARCKS
0	1.07562	0	0	RALGPS2
0	1.06583	0	0	CD37
0	1.05655	0	0	ADAM28
0	1.03994	0	0	TNFRSF13B
0	1.03568	0	0	POU2AF1
0	1.00365	0	0	IRF8
0	0.967892	0	0	AIM2
0	0.953338	0	0	HLA-DMA
0	0.939261	0	0	SWAP70
0	0.935755	0	0	TEX9
0	0.932512	0	0	ARHGAP24
0	0.931855	0	0	CD82
0	0.92191	0	0	VPREB3
0	0.870944	0	0	PDLIM1
0	0.863175	0	0	BASP1
0	0.857757	0	0	HVCN1
0	0.850846	0	0	PKIG
0	0.826565	0	0	CD40
0	0.812471	0	0	CD79B
0	0.804951	0	0	TLR10
0	0.798231	0	0	TNFRSF13C
0	0.79405	0	0	LTB
0	0.787088	0	0	CD19
0	0.778202	0	0	FCRLA
0	0.777012	0	0	HLA-DMB
0	0.776805	0	0	GNG7
0	0.757672	0	0	CHCHD10
1.31029e-288	0.761232	4.39444e-284	0	CD83
0	2.04688	0	1	IL7R
0	1.7146	0	1	KLRB1
0	1.65492	0	1	ANXA1
0	1.49265	0	1	PHLDA1
0	1.42131	0	1	TNFAIP3
0	1.32629	0	1	FOS
0	1.25057	0	1	CD40LG
0	1.22166	0	1	PTGER4
0	1.20856	0	1	RGCC
0	1.16677	0	1	S100A4
0	1.15071	0	1	JUNB
0	1.12485	0	1	ZFP36L2
0	0.994554	0	1	IL32
0	0.989922	0	1	BHLHE40
0	0.955483	0	1	S100A10
0	0.931272	0	1	SRGN
0	0.81676	0	1	IFITM1
0	0.813158	0	1	VIM
0	0.803422	0	1	PRDM1
0	0.799968	0	1	CD2
0	0.795127	0	1	CD3E
0	0.788705	0	1	PTGER2
0	0.776354	0	1	ADAM23
0	0.77104	0	1	INPP4B
0	0.766433	0	1	CLU
0	0.758943	0	1	CD4
2.52705e-297	0.886521	8.47523e-293	1	ID2
2.3341e-294	0.784582	7.82811e-290	1	S100A11
9.74138e-289	0.861854	3.26706e-284	1	JUN
7.50769e-287	1.02942	2.51793e-282	1	CITED2
5.37205e-271	0.774117	1.80168e-266	1	ARL4C
1.38656e-269	1.32743	4.65025e-265	1	ZFP36
4.18107e-257	0.91819	1.40225e-252	1	DUSP5
4.2089e-248	0.919682	1.41158e-243	1	DUSP1
1.2436e-240	1.215	4.17078e-236	1	DDIT4
1.70275e-240	0.880282	5.71069e-236	1	CSRNP1
1.69064e-237	0.835686	5.67008e-233	1	LMNA
4.02813e-230	0.760392	1.35096e-225	1	SOCS3
5.8831e-227	0.946474	1.97307e-222	1	CD69
3.26619e-193	0.953647	1.09541e-188	1	DUSP2
1.31137e-187	0.824513	4.39807e-183	1	CXCR4
1.35932e-177	1.00164	4.55888e-173	1	NFKBIA
4.56299e-169	0.995709	1.53034e-164	1	XCL1
7.64684e-138	0.777182	2.5646e-133	1	CDKN1A
1.98462e-132	0.759467	6.65603e-128	1	BTG2
2.68553e-66	0.9104	9.00674e-62	1	TRBV20-1
0	2.56799	0	2	GZMK
0	2.17906	0	2	CCL5
0	2.03229	0	2	CST7
0	2.0277	0	2	CD8A
0	2.00211	0	2	NKG7
0	1.98469	0	2	GZMA
0	1.7689	0	2	CD8B
0	1.56486	0	2	GZMH
0	1.5045	0	2	GZMM
0	1.39651	0	2	CTSW
0	1.33817	0	2	RGS1
0	1.33663	0	2	HCST
0	1.26337	0	2	IL32
0	1.20127	0	2	DUSP2
0	1.18973	0	2	APOBEC3G
0	1.07881	0	2	RARRES3
0	1.01977	0	2	MATK
0	1.01095	0	2	CYTOR
0	0.987272	0	2	CD3E
0	0.986157	0	2	CD2
0	0.944634	0	2	SAMD3
0	0.943458	0	2	CRTAM
0	0.932099	0	2	CD3D
0	0.904073	0	2	EOMES
0	0.842844	0	2	XCL2
0	0.833909	0	2	PRF1
0	0.830002	0	2	DTHD1
8.1953e-298	0.797993	2.74854e-293	2	CD99
1.69643e-290	0.921945	5.6895e-286	2	SH2D1A
3.27925e-290	0.797456	1.09979e-285	2	CCL3L1
1.17587e-267	0.868722	3.94362e-263	2	FYN
5.73306e-265	0.855453	1.92276e-260	2	LCK
4.56758e-263	0.897816	1.53188e-258	2	GIMAP7
2.56969e-253	0.896633	8.61821e-249	2	KLRG1
1.17517e-247	0.883667	3.94129e-243	2	CXCR3
3.85768e-243	0.782969	1.29379e-238	2	AOAH
1.23907e-233	0.859322	4.1556e-229	2	DNAJB1
4.95422e-224	0.799692	1.66154e-219	2	CD3G
1.11531e-219	0.921261	3.74053e-215	2	MT2A
2.172e-218	0.851599	7.28446e-214	2	SLC9A3R1
9.91565e-217	0.854926	3.32551e-212	2	LYAR
5.55046e-213	0.797966	1.86151e-208	2	LCP2
2.43245e-211	1.56467	8.15796e-207	2	TRBV12-3
1.36008e-199	0.812323	4.56143e-195	2	CTSC
2.58504e-198	0.787178	8.66969e-194	2	GIMAP4
6.78839e-190	1.4522	2.27669e-185	2	TRBV5-4
4.82406e-177	0.96877	1.61789e-172	2	CMC1
8.36421e-173	0.797485	2.80519e-168	2	IFNG
6.01838e-147	0.826576	2.01844e-142	2	ALOX5AP
0	1.51582	0	3	TCF7
0	1.33985	0	3	NOSIP
0	1.20733	0	3	LEF1
0	1.19843	0	3	LDHB
0	1.10225	0	3	CCR7
0	1.097	0	3	CD7
0	1.05612	0	3	MAL
0	1.01374	0	3	IL7R
0	0.929052	0	3	KLF2
0	0.874763	0	3	AQP3
0	0.789127	0	3	SARAF
0	2.66209	0	4	TCL1A
0	2.48651	0	4	FCER2
0	2.0013	0	4	CD79A
0	1.94827	0	4	HLA-DRA
0	1.86943	0	4	CD74
0	1.85079	0	4	HLA-DRB5
0	1.82536	0	4	HLA-DRB1
0	1.79421	0	4	HLA-DPA1
0	1.72869	0	4	HLA-DQB1
0	1.69608	0	4	HLA-DQA1
0	1.6573	0	4	IGLL5
0	1.64014	0	4	HLA-DPB1
0	1.63962	0	4	HVCN1
0	1.63871	0	4	IGHM
0	1.63088	0	4	YBX3
0	1.61387	0	4	CD79B
0	1.60775	0	4	CD72
0	1.58699	0	4	IGHD
0	1.512	0	4	PLPP5
0	1.45051	0	4	MEF2C
0	1.43913	0	4	MS4A1
0	1.41938	0	4	CD19
0	1.41626	0	4	IL4R
0	1.38826	0	4	LINC00926
0	1.37323	0	4	AFF3
0	1.34932	0	4	STAG3
0	1.34571	0	4	CD83
0	1.34394	0	4	HLA-DMA
0	1.34003	0	4	CD22
0	1.30173	0	4	NCF1
0	1.26998	0	4	FAM129C
0	1.24792	0	4	HLA-DMB
0	1.23468	0	4	LAPTM5
0	1.19531	0	4	CD37
0	1.19282	0	4	BACH2
0	1.17918	0	4	CYB561A3
0	1.16692	0	4	TSPAN13
0	1.12965	0	4	COL19A1
0	1.10593	0	4	FCRL1
0	1.08328	0	4	VPREB3
0	1.07506	0	4	RALGPS2
0	1.03422	0	4	HLA-DOA
0	1.00457	0	4	SNX2
0	1.00442	0	4	GM2A
0	0.994101	0	4	FCRLA
0	0.970484	0	4	RNASE6
0	0.963973	0	4	FCMR
0	0.963593	0	4	BANK1
0	0.939814	0	4	CD40
0	0.935225	0	4	LYN
0	0.934547	0	4	CALHM6
0	0.933959	0	4	CDCA7L
0	0.917934	0	4	ADAM28
0	0.904859	0	4	SWAP70
0	0.886156	0	4	PHACTR1
0	0.861378	0	4	HLA-DOB
0	0.850059	0	4	CHI3L2
0	0.834331	0	4	ZNF318
0	0.812683	0	4	RPL18A
0	0.784242	0	4	PAX5
0	0.765353	0	4	CD52
6.4799e-305	0.841788	2.17323e-300	4	EAF2
1.36022e-304	0.869417	4.56191e-300	4	TNFRSF13C
5.17726e-302	0.874631	1.73635e-297	4	STX7
6.29773e-290	0.79563	2.11213e-285	4	LTB
5.47838e-288	0.889037	1.83734e-283	4	SYNGR2
2.23381e-284	0.850809	7.49174e-280	4	LYL1
2.29694e-282	0.833273	7.70347e-278	4	GAPT
5.55643e-277	0.783699	1.86352e-272	4	SNX29
1.60176e-267	0.840482	5.37199e-263	4	IRF8
1.62151e-262	0.755396	5.43821e-258	4	BTK
5.42018e-254	0.853169	1.81782e-249	4	ADK
6.14267e-254	0.792564	2.06013e-249	4	LAT2
3.19275e-252	0.965407	1.07078e-247	4	MARCKSL1
1.40625e-249	0.755859	4.7163e-245	4	CAMK2D
8.79641e-218	0.75143	2.95014e-213	4	FCHSD2
3.33609e-207	0.910534	1.11886e-202	4	HERPUD1
3.87281e-205	0.783876	1.29886e-200	4	IFT57
9.05678e-205	0.787046	3.03746e-200	4	POLD4
1.27969e-119	1.75119	4.29182e-115	4	IGHV3-30
0	1.71297	0	5	FOXP3
0	1.60529	0	5	RTKN2
0	1.49714	0	5	TIGIT
0	1.19386	0	5	LEF1
0	1.19351	0	5	MAL
0	0.927853	0	5	IKZF2
0	0.862612	0	5	STAM
0	0.843464	0	5	TBC1D4
0	0.831931	0	5	CTLA4
0	0.784656	0	5	LINC00402
1.52412e-281	0.998882	5.11159e-277	5	C12orf57
8.71622e-267	0.914686	2.92325e-262	5	LDHB
1.50348e-247	0.794163	5.04236e-243	5	CD3E
1.75578e-192	0.858006	5.88854e-188	5	PIK3IP1
4.04848e-185	0.791705	1.35778e-180	5	IL32
2.1698e-165	0.831553	7.27709e-161	5	SELL
2.41485e-141	0.758657	8.09894e-137	5	SESN3
1.77584e-124	0.785072	5.95581e-120	5	CCR7
7.36823e-58	1.33734	2.47116e-53	5	TRBV20-1
0	1.63246	0	6	CD79A
0	1.50665	0	6	CD24
0	1.46407	0	6	RALGPS2
0	1.44572	0	6	VPREB3
0	1.36687	0	6	MS4A1
0	1.33255	0	6	BANK1
0	1.32341	0	6	JCHAIN
0	1.20209	0	6	LINC01857
0	1.17798	0	6	ARHGAP24
0	1.17697	0	6	CD79B
0	1.16176	0	6	CD1C
0	1.15606	0	6	IGHM
0	1.14985	0	6	SMIM14
0	1.14808	0	6	IGHA1
0	1.14793	0	6	TNFRSF13B
0	1.14377	0	6	CTSH
0	1.13587	0	6	CD83
0	1.11129	0	6	FCRLA
0	1.09743	0	6	TCF4
0	1.06484	0	6	CD37
0	1.05309	0	6	POU2AF1
0	1.04029	0	6	CXXC5
0	1.03864	0	6	SYK
0	1.03477	0	6	FCGR2B
0	1.03279	0	6	CD19
0	1.02651	0	6	BASP1
0	0.997801	0	6	SMARCB1
0	0.952245	0	6	BLNK
0	0.952136	0	6	MARCKS
0	0.940671	0	6	SWAP70
0	0.939099	0	6	CCDC50
0	0.936761	0	6	LY86
0	0.906334	0	6	BLK
0	0.891176	0	6	ALOX5
0	0.849903	0	6	FAM129C
0	0.790708	0	6	IGHG2
5.06596e-305	0.861577	1.69902e-300	6	CYBB
1.03695e-297	0.840862	3.47773e-293	6	COBLL1
1.53614e-296	0.78206	5.1519e-292	6	HLA-DPA1
2.88542e-293	1.07186	9.67713e-289	6	CD74
3.09774e-288	0.833309	1.03892e-283	6	AIM2
5.13174e-279	0.976415	1.72108e-274	6	LTB
1.7301e-278	0.75042	5.80242e-274	6	HLA-DRA
1.12944e-267	0.840005	3.78791e-263	6	TNFRSF13C
4.176e-264	0.815181	1.40055e-259	6	LYN
2.62268e-248	0.812186	8.79594e-244	6	PARP15
2.89303e-245	0.832729	9.70265e-241	6	SYNGR2
3.12388e-241	0.759382	1.04769e-236	6	QRSL1
4.93174e-239	0.779741	1.65401e-234	6	IRF8
1.54846e-236	0.868445	5.19323e-232	6	CD82
3.58272e-231	0.780959	1.20157e-226	6	LINC00926
8.03443e-227	0.774674	2.69459e-222	6	CTSZ
4.06023e-218	0.781186	1.36172e-213	6	LYL1
8.25082e-199	0.75695	2.76716e-194	6	IGLC3
7.63163e-191	0.983398	2.5595e-186	6	HERPUD1
8.55782e-159	1.39289	2.87012e-154	6	IGHV3-7
3.09077e-153	0.773495	1.03658e-148	6	LINC01781
1.15745e-111	1.74297	3.88185e-107	6	IGKV4-1
1.29655e-88	1.86537	4.34837e-84	6	IGLV2-14
0	1.36771	0	7	MALAT1
0	1.23887	0	7	MT-CO1
0	1.2289	0	7	MTRNR2L12
0	1.07835	0	7	MT-ATP6
0	1.05555	0	7	MT-CYB
0	1.02424	0	7	MT-ND3
0	0.999804	0	7	MT-CO2
0	0.99436	0	7	MT-CO3
1.39377e-306	1.13099	4.67442e-302	7	MT-ND5
1.46959e-289	2.00456	4.92869e-285	7	AHNAK
5.23549e-264	1.05252	1.75588e-259	7	MT-ND1
3.76829e-260	1.13437	1.26381e-255	7	MT-ATP8
9.0978e-248	0.92509	3.05122e-243	7	MT-ND4L
1.05101e-236	1.03943	3.52489e-232	7	MT-ND2
1.21807e-191	0.973327	4.08516e-187	7	MT-ND4
2.2164e-115	1.58208	7.43336e-111	7	RNF213
1.30216e-111	1.71376	4.36718e-107	7	MACF1
8.64757e-104	1.72892	2.90022e-99	7	NEAT1
2.23861e-76	0.913174	7.50786e-72	7	PTPRC
6.01167e-74	0.775507	2.01619e-69	7	JUN
9.56555e-61	0.7861	3.20809e-56	7	KLF6
6.07407e-53	1.13585	2.03712e-48	7	HSPA1B
1.13931e-51	1.49189	3.82102e-47	7	SYNE2
1.61512e-51	1.07637	5.41679e-47	7	KIAA1551
3.88937e-51	1.35023	1.30442e-46	7	TNFAIP3
6.49767e-51	1.20638	2.17919e-46	7	MYH9
4.76221e-47	1.28097	1.59715e-42	7	SLC38A2
1.43275e-42	1.08866	4.80517e-38	7	PLEC
3.67731e-39	1.21771	1.2333e-34	7	SLFN5
3.67411e-35	1.17892	1.23222e-30	7	NKTR
3.5824e-34	1.13774	1.20147e-29	7	AKAP13
9.305e-33	1.03637	3.12071e-28	7	MCL1
9.4953e-33	1.18304	3.18453e-28	7	TLN1
4.48739e-32	1.25787	1.50498e-27	7	IKZF3
1.92368e-31	0.89784	6.45163e-27	7	ANKRD12
2.67697e-31	0.992742	8.97804e-27	7	FOSB
1.4738e-30	1.08096	4.94282e-26	7	ITGAL
2.47483e-30	0.999616	8.30009e-26	7	CCNL1
3.56877e-30	1.29046	1.1969e-25	7	TNF
4.10928e-30	1.14174	1.37817e-25	7	GPRIN3
3.27505e-29	0.982408	1.09839e-24	7	HSPA1A
4.39341e-28	1.16105	1.47346e-23	7	SMG1
9.23181e-27	0.996287	3.09616e-22	7	MT-ND6
6.35328e-26	0.902437	2.13076e-21	7	DDX17
2.10673e-24	0.944807	7.06556e-20	7	SRRM2
2.12348e-24	1.02043	7.12173e-20	7	PCNX1
1.93757e-23	0.877341	6.49823e-19	7	CREBBP
1.99947e-23	0.938928	6.70582e-19	7	HERC1
2.44608e-23	0.800067	8.20367e-19	7	ARHGAP26
4.50002e-23	0.884463	1.50922e-18	7	APOL6
1.60712e-22	0.99961	5.38995e-18	7	AAK1
2.34172e-22	1.04414	7.85365e-18	7	DYNC1H1
3.01802e-22	1.10817	1.01218e-17	7	KMT2C
3.07135e-22	0.931061	1.03007e-17	7	PRRC2C
4.25958e-22	0.756198	1.42858e-17	7	NBEAL2
4.46301e-22	0.897659	1.4968e-17	7	ATP2B4
1.16818e-21	0.901974	3.91784e-17	7	BTG2
2.0723e-21	1.05502	6.95007e-17	7	ANKRD11
2.82424e-21	0.954042	9.47194e-17	7	CHD3
8.77992e-20	0.82352	2.94461e-15	7	SLFN12L
1.15154e-19	0.772101	3.86205e-15	7	MBNL1
1.86416e-19	1.04953	6.25203e-15	7	WNK1
1.19744e-18	0.875868	4.01597e-14	7	CD84
2.1678e-18	1.0205	7.27036e-14	7	AKNA
2.51803e-18	0.774953	8.44496e-14	7	HIPK1
3.43856e-18	0.911042	1.15323e-13	7	ARID1B
4.34556e-18	1.10999	1.45741e-13	7	UTRN
2.90193e-17	0.893524	9.73248e-13	7	MYO1F
3.57818e-17	0.938551	1.20005e-12	7	INPP4B
3.7589e-17	0.950084	1.26066e-12	7	HUWE1
6.21605e-17	0.874094	2.08474e-12	7	FYN
9.0198e-17	0.932731	3.02506e-12	7	FLNA
1.05814e-16	0.890347	3.54879e-12	7	ANKRD36C
1.7101e-16	0.764395	5.73532e-12	7	FAM129A
1.75168e-16	1.05821	5.8748e-12	7	GLS
2.00479e-16	0.888706	6.72366e-12	7	SLC2A3
2.13853e-16	1.0099	7.17221e-12	7	PRRC2B
3.66866e-16	0.761083	1.2304e-11	7	PPP1R15A
2.73222e-15	0.750325	9.1633e-11	7	DNAJB1
3.00154e-15	1.01952	1.00666e-10	7	PPP1R10
3.5168e-15	0.924944	1.17946e-10	7	TC2N
1.03128e-14	0.888694	3.4587e-10	7	NABP1
1.93156e-14	0.877046	6.47808e-10	7	HSP90AA1
3.86377e-14	0.957999	1.29583e-09	7	SORL1
4.22112e-14	0.919538	1.41568e-09	7	IL10RA
6.82397e-14	0.941104	2.28862e-09	7	IQGAP1
1.30557e-13	0.774218	4.37864e-09	7	AOAH
1.58414e-13	0.819078	5.3129e-09	7	ARGLU1
2.7178e-13	0.963426	9.11496e-09	7	SYNE1
4.68321e-13	0.930104	1.57065e-08	7	DOCK8
5.21212e-13	0.816679	1.74804e-08	7	DTHD1
5.44608e-13	0.852343	1.82651e-08	7	KANSL1
6.63612e-13	0.926773	2.22562e-08	7	ITK
7.35797e-13	0.962052	2.46771e-08	7	SEMA4D
8.42505e-13	0.830491	2.82559e-08	7	NFATC2
2.28068e-12	0.921131	7.64895e-08	7	BIRC6
2.6735e-12	0.926246	8.96639e-08	7	STK10
2.69876e-12	0.959948	9.05109e-08	7	EML4
6.48708e-12	0.806214	2.17564e-07	7	SAMHD1
7.26501e-12	0.850798	2.43654e-07	7	RSRP1
8.74423e-12	0.763001	2.93264e-07	7	BCL11B
1.03487e-11	0.952344	3.47073e-07	7	BRD2
1.1802e-11	0.829022	3.95815e-07	7	EP300
1.96868e-11	1.09814	6.60255e-07	7	TSPYL2
2.42159e-11	0.754273	8.12154e-07	7	ETS1
4.07384e-11	0.876074	1.36629e-06	7	PREX1
5.55723e-11	1.06334	1.86378e-06	7	KMT2A
5.84063e-11	0.814303	1.95883e-06	7	BHLHE40
6.74216e-11	0.867336	2.26118e-06	7	ADGRE5
7.39829e-11	0.760241	2.48124e-06	7	ZNF831
8.96166e-11	0.896128	3.00556e-06	7	ITGA4
1.59837e-10	0.774967	5.3606e-06	7	DIP2A
1.86258e-10	0.892909	6.24672e-06	7	KIAA1109
1.87851e-10	0.92805	6.30013e-06	7	ARAP2
1.97333e-10	0.950314	6.61816e-06	7	MYCBP2
6.72814e-10	0.755398	2.25648e-05	7	MLLT6
7.32931e-10	0.860995	2.45811e-05	7	OGT
7.79325e-10	0.779781	2.6137e-05	7	IQGAP2
9.19685e-10	0.795731	3.08444e-05	7	EGR1
1.19856e-09	0.773238	4.01974e-05	7	RAPGEF1
1.62951e-09	0.979021	5.46505e-05	7	CEMIP2
2.80124e-09	0.76267	9.3948e-05	7	NLRC3
3.1908e-09	0.823775	0.000107013	7	SMCHD1
3.20196e-09	0.934835	0.000107387	7	IKZF1
8.87299e-09	0.945144	0.000297582	7	ATM
1.08071e-08	0.773072	0.000362448	7	ANKRD36
1.11895e-08	0.959439	0.000375272	7	CEP350
1.15425e-08	0.818246	0.000387113	7	PARP8
1.71202e-08	0.872028	0.000574178	7	CCDC88C
2.44808e-08	0.853994	0.000821036	7	CFLAR
7.13918e-08	0.797387	0.00239434	7	TRAF1
7.16683e-08	0.817573	0.00240361	7	MYO9B
7.49872e-08	0.769507	0.00251492	7	SLC4A7
7.94507e-08	0.763462	0.00266462	7	GOLGA8B
8.05828e-08	0.79433	0.00270259	7	TRIP12
8.16577e-08	0.87631	0.00273864	7	AKAP9
9.63911e-08	0.757979	0.00323277	7	DOCK2
9.74161e-08	0.884562	0.00326714	7	NFKBIZ
1.71492e-07	0.882315	0.00575149	7	NSD1
2.73881e-07	0.806513	0.00918543	7	PPP2R5C
3.16653e-07	0.80125	0.0106199	7	DIAPH1
3.55655e-07	0.936849	0.011928	7	LNPEP
4.58476e-07	0.914061	0.0153764	7	VPS13C
1.00292e-06	0.814508	0.0336358	7	NUFIP2
1.16493e-06	0.774631	0.0390695	7	ZEB2
1.24325e-06	0.834697	0.041696	7	PIK3R1
1.61248e-06	0.900338	0.0540792	7	LYST
1.70103e-06	0.8836	0.0570493	7	PRKCH
2.39589e-06	1.03569	0.0803533	7	HSPH1
3.86924e-06	0.821326	0.129766	7	HNRNPH1
5.01448e-06	0.798022	0.168176	7	IVNS1ABP
7.9455e-06	0.7681	0.266476	7	ACTN4
2.26566e-05	0.862041	0.759857	7	BPTF
2.3439e-05	0.859057	0.786097	7	DOCK10
2.80703e-05	0.844754	0.941423	7	CELF2
6.69019e-05	0.842026	1	7	IFRD1
7.02653e-05	0.864286	1	7	JMJD1C
7.26695e-05	0.8002	1	7	NORAD
7.27289e-05	0.758558	1	7	SIK3
9.24112e-05	0.887894	1	7	ANKRD44
0.000126632	0.775036	1	7	N4BP2L2
0.000127569	0.781689	1	7	KAT6A
0.000150175	0.76386	1	7	RALGAPA1
0.000294496	0.796208	1	7	MDM4
0.000379498	0.795897	1	7	KDM5A
0.00040107	0.812493	1	7	CLK1
0.000507721	0.824735	1	7	SMARCA2
0.000510402	0.761469	1	7	IRF1
0.000539183	0.785317	1	7	TGOLN2
0.0008642	0.820298	1	7	OGA
0.00154245	0.841568	1	7	TNRC6B
0.0021858	0.832986	1	7	SLC38A1
0.00233609	0.806692	1	7	GOLGB1
0.00268765	0.754823	1	7	SETD2
0.00352306	0.775212	1	7	DDX3X
0.0078031	0.909804	1	7	SAT1
0.00806166	0.789682	1	7	USP15
0	4.21422	0	8	CCL4
0	3.72366	0	8	CCL4L2
0	2.21607	0	8	GZMK
0	2.0316	0	8	CCL5
0	1.90883	0	8	CD8A
0	1.89547	0	8	CST7
0	1.87288	0	8	GZMA
0	1.86131	0	8	NKG7
0	1.51066	0	8	XCL2
0	1.46699	0	8	CD8B
0	1.44133	0	8	GZMH
0	1.42218	0	8	CCL3L1
0	1.37854	0	8	GZMM
0	1.22613	0	8	CRTAM
0	1.22511	0	8	HCST
1.50779e-299	1.10179	5.05682e-295	8	DTHD1
2.86834e-295	1.4424	9.61984e-291	8	RGS1
3.27605e-292	1.07648	1.09872e-287	8	IL32
1.17855e-284	0.760812	3.95262e-280	8	HLA-C
7.09759e-280	1.14162	2.38039e-275	8	CTSW
8.74282e-252	1.52138	2.93217e-247	8	CCL3
1.7708e-249	1.3036	5.93891e-245	8	DUSP2
1.76343e-233	1.59718	5.91421e-229	8	IFNG
7.97732e-213	0.942966	2.67543e-208	8	SRGN
1.15536e-207	0.896516	3.87483e-203	8	CD3E
1.23855e-188	0.974658	4.15385e-184	8	KLRG1
6.37447e-188	1.41269	2.13787e-183	8	XCL1
3.50214e-175	0.914499	1.17455e-170	8	MATK
1.13275e-174	0.931108	3.79901e-170	8	CD2
2.96838e-170	0.947204	9.95536e-166	8	SH2D1A
1.4277e-165	0.853288	4.78822e-161	8	CXCR4
1.02196e-160	1.04325	3.42746e-156	8	APOBEC3G
1.70471e-157	0.85144	5.71724e-153	8	SAMD3
2.49248e-148	0.764531	8.35927e-144	8	PRF1
5.28001e-148	0.8591	1.77081e-143	8	CD3D
9.15599e-148	0.924386	3.07074e-143	8	RARRES3
2.03757e-147	0.789257	6.83361e-143	8	DNAJB1
1.09195e-140	0.955749	3.66217e-136	8	CYTOR
1.06967e-137	0.887447	3.58746e-133	8	THEMIS
4.46313e-131	0.847907	1.49685e-126	8	ANXA1
2.98872e-127	0.80058	1.00236e-122	8	LCK
4.70368e-117	0.824679	1.57752e-112	8	FYN
6.66383e-117	1.04488	2.23492e-112	8	TNF
1.40334e-114	1.37704	4.70651e-110	8	TRBV5-4
6.74473e-113	0.802847	2.26205e-108	8	ID2
1.85217e-108	0.857404	6.21181e-104	8	ALOX5AP
5.33049e-106	0.856471	1.78774e-101	8	CLEC2B
7.03635e-106	0.80866	2.35985e-101	8	C12orf75
8.89328e-94	0.786935	2.98263e-89	8	CTSC
1.50573e-92	0.761468	5.04993e-88	8	TIGIT
8.96807e-92	0.793822	3.00771e-87	8	PYHIN1
8.07397e-88	0.753683	2.70785e-83	8	NR4A2
2.06068e-87	0.815128	6.91109e-83	8	TNFSF9
6.33725e-79	0.758657	2.12539e-74	8	CITED2
3.49316e-63	1.30336	1.17153e-58	8	TRBV12-3
7.11941e-63	0.800267	2.38771e-58	8	CMC1
0	4.10188	0	9	GNLY
0	2.58007	0	9	NKG7
0	2.42356	0	9	GZMB
0	2.05661	0	9	CD8A
0	2.04686	0	9	PRF1
0	2.0185	0	9	KLRD1
0	1.85119	0	9	CCL5
0	1.84617	0	9	CD8B
0	1.81979	0	9	FGFBP2
0	1.77346	0	9	CTSW
0	1.60013	0	9	ZNF683
0	1.59564	0	9	GZMH
0	1.39951	0	9	HOPX
0	1.3847	0	9	CST7
0	1.3635	0	9	CCL4
0	1.36027	0	9	FCGR3A
0	1.3482	0	9	GZMA
0	1.34388	0	9	KLRC1
0	1.07215	0	9	CX3CR1
0	0.874229	0	9	ADGRG1
1.92905e-300	1.48148	6.46964e-296	9	CD7
1.70046e-297	1.71263	5.703e-293	9	XCL1
8.02796e-283	1.05871	2.69242e-278	9	CLIC3
2.97405e-265	1.06076	9.97438e-261	9	MATK
4.39569e-261	1.10285	1.47423e-256	9	HCST
3.05273e-245	1.03443	1.02383e-240	9	S100A4
6.50379e-224	1.00679	2.18124e-219	9	ANXA1
1.04187e-216	0.985692	3.49423e-212	9	IL32
5.77148e-216	0.873212	1.93564e-211	9	LAG3
2.25738e-215	0.971048	7.57081e-211	9	IFITM1
1.55476e-208	1.40439	5.21437e-204	9	SPON2
5.68079e-205	0.969492	1.90522e-200	9	LINC01871
1.16391e-204	0.890573	3.90352e-200	9	FXYD2
7.12561e-184	0.995524	2.38979e-179	9	ID2
4.59854e-178	1.14422	1.54226e-173	9	XCL2
8.40499e-178	0.790781	2.81887e-173	9	MYBL1
5.04677e-174	0.926254	1.69258e-169	9	GZMM
4.29591e-172	0.776727	1.44076e-167	9	PTGDR
9.55044e-171	0.768745	3.20303e-166	9	TBX21
5.64282e-167	0.830739	1.89249e-162	9	S100B
1.0239e-158	0.844483	3.43397e-154	9	PTGER2
2.39626e-155	0.909918	8.03659e-151	9	CD2
4.56832e-152	0.975213	1.53212e-147	9	CD63
1.35797e-146	0.770317	4.55435e-142	9	CD3E
3.27916e-144	0.855656	1.09976e-139	9	C12orf75
7.4095e-144	0.799567	2.485e-139	9	LGALS3
1.72931e-140	0.842169	5.79974e-136	9	IL2RB
5.79597e-140	0.888426	1.94385e-135	9	LYAR
1.28203e-124	1.00553	4.29967e-120	9	CD247
9.88942e-118	0.796904	3.31671e-113	9	PARP8
3.42498e-111	0.81123	1.14867e-106	9	APOBEC3G
1.9163e-105	0.932506	6.42689e-101	9	IFNG
2.55822e-104	0.785354	8.57975e-100	9	IFITM2
4.80941e-103	0.757324	1.61298e-98	9	SYTL3
5.3374e-91	0.904594	1.79006e-86	9	CCL4L2
2.13762e-83	0.756081	7.16914e-79	9	XBP1
2.7226e-80	0.841222	9.13104e-76	9	LGALS1
5.24791e-73	0.772504	1.76004e-68	9	TRGV10
3.7576e-65	0.765749	1.26022e-60	9	KLRB1
2.61503e-56	0.904032	8.7703e-52	9	EFHD2
8.69126e-28	0.83245	2.91487e-23	9	CCL3
0	6.04132	0	10	S100A9
0	5.85471	0	10	S100A8
0	5.43672	0	10	LYZ
0	4.52677	0	10	CST3
0	4.23719	0	10	TYROBP
0	3.97155	0	10	FCN1
0	3.7	0	10	VCAN
0	3.61706	0	10	S100A12
0	3.57763	0	10	AIF1
0	3.46119	0	10	FCER1G
0	3.11306	0	10	MNDA
0	2.98775	0	10	SERPINA1
0	2.94886	0	10	CTSS
0	2.83622	0	10	CD14
0	2.80254	0	10	CFD
0	2.78785	0	10	LST1
0	2.75509	0	10	CEBPD
0	2.72562	0	10	MS4A6A
0	2.64701	0	10	S100A6
0	2.63565	0	10	IL1B
0	2.58948	0	10	CSTA
0	2.57026	0	10	PLAUR
0	2.42804	0	10	TYMP
0	2.38655	0	10	S100A11
0	2.37935	0	10	NEAT1
0	2.37878	0	10	PSAP
0	2.37276	0	10	CSF3R
0	2.31761	0	10	SAT1
0	2.2643	0	10	SPI1
0	2.25118	0	10	FTL
0	2.2442	0	10	FGL2
0	2.1882	0	10	IFITM3
0	2.18793	0	10	LGALS1
0	2.15247	0	10	TSPO
0	2.15193	0	10	CPVL
0	2.14822	0	10	CD68
0	2.05595	0	10	NCF2
0	2.04835	0	10	CXCL8
0	2.02942	0	10	TIMP1
0	2.01539	0	10	LGALS2
0	2.00895	0	10	TKT
0	1.99844	0	10	GRN
0	1.97343	0	10	C5AR1
0	1.95775	0	10	FTH1
0	1.95465	0	10	TNFAIP2
0	1.93755	0	10	S100A4
0	1.9264	0	10	NAMPT
0	1.88208	0	10	IGSF6
0	1.879	0	10	CFP
0	1.848	0	10	APLP2
0	1.84488	0	10	PLBD1
0	1.84134	0	10	LGALS3
0	1.81546	0	10	FPR1
0	1.80472	0	10	G0S2
0	1.80122	0	10	FCGRT
0	1.79363	0	10	BRI3
0	1.78076	0	10	CLEC7A
0	1.73319	0	10	RNF130
0	1.69848	0	10	FGR
0	1.66865	0	10	TALDO1
0	1.6533	0	10	HCK
0	1.6493	0	10	S100A10
0	1.64581	0	10	STXBP2
0	1.63194	0	10	RBP7
0	1.6176	0	10	PTPRE
0	1.6154	0	10	LILRB2
0	1.60636	0	10	NPC2
0	1.57175	0	10	SLC11A1
0	1.55094	0	10	APOBEC3A
0	1.54914	0	10	CEBPB
0	1.54449	0	10	SULT1A1
0	1.53948	0	10	JAML
0	1.53112	0	10	ASAH1
0	1.52796	0	10	MS4A7
0	1.52178	0	10	PYCARD
0	1.51234	0	10	FCGR2A
0	1.5084	0	10	MPEG1
0	1.5032	0	10	PILRA
0	1.50023	0	10	LRP1
0	1.4859	0	10	ZEB2
0	1.48354	0	10	BLVRB
0	1.47948	0	10	TGFBI
0	1.47492	0	10	GLUL
0	1.47288	0	10	MAFB
0	1.46512	0	10	ANXA5
0	1.46054	0	10	ANXA2
0	1.46032	0	10	KLF4
0	1.44053	0	10	VSIR
0	1.42314	0	10	CTSB
0	1.42144	0	10	PGD
0	1.41565	0	10	TNFSF13B
0	1.41521	0	10	CTSD
0	1.39799	0	10	CDA
0	1.39673	0	10	THBS1
0	1.3892	0	10	CD302
0	1.369	0	10	AGTRAP
0	1.36512	0	10	NUP214
0	1.34927	0	10	AP1S2
0	1.34801	0	10	CD36
0	1.33076	0	10	CXCL2
0	1.30946	0	10	MYO1F
0	1.30838	0	10	C19orf38
0	1.30576	0	10	EREG
0	1.30503	0	10	AC020656.1
0	1.2757	0	10	CD300E
0	1.27222	0	10	TIMP2
0	1.24526	0	10	DMXL2
0	1.23753	0	10	TBXAS1
0	1.21304	0	10	NRGN
0	1.20598	0	10	LILRA5
0	1.1979	0	10	EMILIN2
0	1.19653	0	10	TMSB10
0	1.18598	0	10	CLEC4E
0	1.17912	0	10	PECAM1
0	1.17727	0	10	SMIM25
0	1.16062	0	10	CPPED1
0	1.14292	0	10	IFI30
0	1.14011	0	10	CLEC12A
0	1.13637	0	10	ALDH2
0	1.12442	0	10	RAB32
0	1.12265	0	10	PRAM1
0	1.1115	0	10	ASGR1
0	1.11	0	10	LRRC25
0	1.10432	0	10	ANPEP
0	1.07556	0	10	PLXDC2
0	1.06872	0	10	CSF1R
0	1.06341	0	10	KCTD12
0	1.05767	0	10	TREM1
0	1.05704	0	10	IL1RN
0	1.05098	0	10	SLC7A7
0	1.04204	0	10	NINJ1
0	1.02782	0	10	MEGF9
0	1.01276	0	10	SULF2
0	1.01212	0	10	HBEGF
0	1.0117	0	10	CCDC88A
0	1.0071	0	10	MSRB1
0	1.0029	0	10	HMOX1
0	1.00114	0	10	ITGAX
0	0.998436	0	10	ITGAM
0	0.997418	0	10	CD163
0	0.99716	0	10	THEMIS2
0	0.993222	0	10	ZNF385A
0	0.983778	0	10	CLEC4A
0	0.973377	0	10	RAB31
0	0.948305	0	10	PYGL
0	0.933819	0	10	LILRA2
0	0.920653	0	10	F13A1
0	0.919126	0	10	BST1
0	0.908451	0	10	IRAK3
0	0.908172	0	10	CD93
0	0.907355	0	10	LILRB3
0	0.901962	0	10	CD86
0	0.895824	0	10	TNFSF13
0	0.891528	0	10	OGFRL1
0	0.88076	0	10	HK3
0	0.872805	0	10	RETN
0	0.869726	0	10	ADGRE2
0	0.867037	0	10	RXRA
0	0.84955	0	10	RASSF4
0	0.845306	0	10	SLC43A2
0	0.840378	0	10	PTAFR
0	0.840215	0	10	ODF3B
0	0.838043	0	10	GAA
0	0.836159	0	10	PAK1
0	0.831195	0	10	HNMT
0	0.824627	0	10	NAIP
0	0.819771	0	10	SECTM1
0	0.807618	0	10	CXCL16
0	0.805108	0	10	CLEC10A
0	0.799322	0	10	LACTB
0	0.79736	0	10	TLR2
0	0.792033	0	10	ACSL1
0	0.778804	0	10	STX11
0	0.773561	0	10	GAS7
0	0.762147	0	10	MGST1
0	0.761007	0	10	NFAM1
0	0.756426	0	10	HRH2
0	0.755361	0	10	CYP27A1
0	0.754471	0	10	STAB1
0	0.751583	0	10	ZNF467
0	0.751051	0	10	SIRPA
1.89613e-307	1.30417	6.35925e-303	10	VIM
3.48449e-301	0.964085	1.16863e-296	10	IL17RA
9.62858e-301	1.25685	3.22923e-296	10	SAMHD1
5.912e-299	0.766337	1.98277e-294	10	NLRP3
4.2777e-295	1.02658	1.43466e-290	10	NAGK
2.9481e-291	1.12895	9.88734e-287	10	RTN3
4.0378e-291	1.33568	1.3542e-286	10	EFHD2
3.48671e-286	1.22105	1.16937e-281	10	ARRB2
3.95356e-284	1.62188	1.32595e-279	10	GSTP1
1.0993e-283	1.54684	3.68683e-279	10	CYBB
1.23402e-281	1.24775	4.13866e-277	10	TNFRSF1B
1.97341e-279	1.0567	6.61842e-275	10	GCA
5.20871e-278	1.41711	1.7469e-273	10	COTL1
1.62309e-277	0.948273	5.44353e-273	10	MXD1
1.77244e-276	1.36944	5.94441e-272	10	H3F3A
1.56579e-274	1.13803	5.25134e-270	10	EVI2B
1.95216e-269	0.84816	6.54715e-265	10	SLC16A3
4.69789e-267	0.808533	1.57558e-262	10	LRRK2
2.96667e-265	1.27009	9.94961e-261	10	CARD16
4.03024e-261	0.956032	1.35166e-256	10	ATP5F1E
2.4179e-260	1.15975	8.10916e-256	10	AP2S1
1.3109e-259	1.43305	4.39649e-255	10	RGS2
3.7785e-258	1.36363	1.26723e-253	10	GABARAP
1.5385e-251	1.23252	5.15983e-247	10	ITGB2
1.5972e-250	0.872823	5.3567e-246	10	IER3
1.36752e-248	0.844106	4.58638e-244	10	AOAH
2.91132e-247	1.24932	9.76398e-243	10	ATP6V0B
4.33247e-246	0.939958	1.45303e-241	10	SERF2
1.28168e-245	0.819798	4.29849e-241	10	LY96
3.44646e-245	1.06043	1.15587e-240	10	TNFSF10
4.99989e-244	1.08908	1.67686e-239	10	C4orf48
5.60156e-243	0.948842	1.87865e-238	10	SH3BGRL3
1.97855e-242	1.01692	6.63565e-238	10	GAPDH
2.97377e-238	1.28104	9.97343e-234	10	PLEK
5.07763e-237	0.793621	1.70293e-232	10	ARHGAP26
4.31712e-229	0.751978	1.44788e-224	10	IRS2
3.05273e-226	0.799672	1.02382e-221	10	LGALS9
1.76983e-219	1.2744	5.93565e-215	10	SOD2
3.60394e-217	0.766353	1.20869e-212	10	BID
2.13561e-215	0.910692	7.16242e-211	10	MYL6
8.84354e-215	1.14861	2.96595e-210	10	FLNA
4.66676e-209	0.899558	1.56514e-204	10	HSBP1
2.89894e-207	0.924616	9.72248e-203	10	ATP6V0D1
4.43648e-207	0.790024	1.48791e-202	10	NBPF14
1.30509e-206	1.06962	4.37701e-202	10	OAZ1
8.84745e-206	1.11361	2.96726e-201	10	EMP3
8.02104e-205	1.07539	2.6901e-200	10	DUSP6
5.9171e-204	0.97106	1.98448e-199	10	GLRX
1.30308e-201	1.1987	4.37028e-197	10	C1orf162
1.78633e-201	0.877225	5.99099e-197	10	GLIPR2
8.23098e-201	0.829388	2.7605e-196	10	WARS
1.1679e-200	0.822937	3.9169e-196	10	YBX3
6.26169e-198	1.01325	2.10005e-193	10	VMP1
1.44448e-195	1.12474	4.8445e-191	10	RAC1
1.49515e-195	1.10564	5.01445e-191	10	VAMP8
5.93765e-194	1.26529	1.99137e-189	10	SERPINB1
1.22267e-192	0.971482	4.10059e-188	10	H2AFY
1.31018e-189	0.84643	4.39409e-185	10	CD4
1.095e-188	0.850345	3.6724e-184	10	COMT
3.36437e-185	0.985186	1.12834e-180	10	ITM2B
1.14777e-179	0.756392	3.84938e-175	10	AGTPBP1
1.37286e-177	1.11479	4.6043e-173	10	CTSZ
2.39029e-177	0.983348	8.01654e-173	10	ZYX
1.50847e-169	0.777592	5.05909e-165	10	PLSCR1
3.07544e-168	0.783682	1.03144e-163	10	CASP1
1.1317e-165	0.849823	3.7955e-161	10	CRTAP
3.06932e-163	0.833952	1.02939e-158	10	GSTO1
3.93495e-163	0.782052	1.3197e-158	10	UBXN11
1.60525e-162	0.820741	5.3837e-158	10	LSP1
8.24469e-160	0.761204	2.7651e-155	10	PTTG1IP
2.51709e-159	0.769935	8.44183e-155	10	ADA2
1.5015e-151	1.0376	5.03573e-147	10	SRGN
2.96106e-151	0.948991	9.93079e-147	10	PGLS
1.15401e-147	0.756427	3.87033e-143	10	BACH1
8.60791e-147	0.824459	2.88692e-142	10	NCOA4
3.73302e-146	0.921159	1.25198e-141	10	ATP5MPL
2.65811e-145	0.951672	8.91478e-141	10	PRELID1
1.44953e-144	0.903195	4.86142e-140	10	GNAI2
6.11063e-142	0.774304	2.04938e-137	10	MGAT1
6.31448e-142	0.916077	2.11775e-137	10	RNF149
2.22964e-137	0.929085	7.47775e-133	10	GNG5
4.55202e-137	0.754383	1.52666e-132	10	ARPC3
9.58116e-137	0.935763	3.21333e-132	10	CAST
1.80652e-135	0.882458	6.0587e-131	10	ELOB
3.94935e-134	0.772644	1.32453e-129	10	RAB11FIP1
1.91873e-133	0.908991	6.43503e-129	10	CAPG
4.45638e-131	0.944008	1.49458e-126	10	LAMTOR4
2.7726e-130	0.872408	9.29876e-126	10	FKBP1A
1.06738e-128	0.769667	3.57977e-124	10	AHNAK
3.82046e-127	0.919414	1.2813e-122	10	RILPL2
6.76264e-123	0.845238	2.26805e-118	10	RHOB
2.42593e-121	0.791409	8.13609e-117	10	CD63
3.59344e-119	0.994778	1.20517e-114	10	AC007952.4
9.4386e-109	0.81872	3.16552e-104	10	ALDOA
1.96876e-107	0.797045	6.60282e-103	10	LRRFIP1
2.99478e-102	0.759031	1.00439e-97	10	COX8A
1.46413e-98	0.76223	4.91041e-94	10	ZFAND5
1.43483e-72	1.12124	4.81212e-68	10	BCL2A1
2.24116e-61	0.91031	7.51639e-57	10	NCF1
4.84049e-40	0.962483	1.6234e-35	10	HLA-DRB1
0	5.79726	0	11	IGKV3-20
0	1.35884	0	11	CD79A
0	1.29766	0	11	MS4A1
0	1.13195	0	11	IGKC
4.02381e-300	1.22039	1.3495e-295	11	HLA-DQA1
8.41725e-296	1.14433	2.82298e-291	11	BANK1
4.8476e-295	1.29379	1.62579e-290	11	HLA-DRA
9.72917e-268	1.15372	3.26297e-263	11	RALGPS2
6.63336e-260	1.32277	2.2247e-255	11	CD74
7.63545e-260	1.13958	2.56078e-255	11	HLA-DPA1
1.01828e-249	0.989345	3.41512e-245	11	CD37
7.44448e-247	1.1111	2.49673e-242	11	HLA-DQB1
1.42091e-246	1.07037	4.76543e-242	11	HLA-DPB1
2.51379e-238	1.08551	8.43076e-234	11	CD24
7.4176e-235	1.06681	2.48771e-230	11	HLA-DRB1
5.18368e-229	1.07087	1.7385e-224	11	HLA-DRB5
1.69274e-216	1.01256	5.67712e-212	11	VPREB3
1.17606e-214	0.980059	3.94426e-210	11	BLK
6.00106e-207	0.975317	2.01263e-202	11	CD79B
3.23085e-198	0.946459	1.08356e-193	11	MEF2C
6.4482e-188	0.950859	2.1626e-183	11	HVCN1
2.72401e-182	0.88914	9.1358e-178	11	LY86
1.59202e-172	0.867638	5.33932e-168	11	CD19
1.71786e-170	0.816628	5.76137e-166	11	CD40
5.79877e-169	0.857852	1.94479e-164	11	SWAP70
9.85388e-163	0.829099	3.3048e-158	11	LINC00926
1.44395e-160	0.923116	4.84272e-156	11	LINC01781
1.33711e-157	0.753842	4.4844e-153	11	TNFRSF13C
3.57649e-157	0.848719	1.19948e-152	11	SYNGR2
6.86319e-157	0.798086	2.30178e-152	11	ADAM28
2.57563e-156	0.8037	8.63814e-152	11	FCRLA
7.30925e-156	0.788577	2.45138e-151	11	ARHGAP24
9.35103e-155	0.82334	3.13615e-150	11	CTSH
1.7114e-150	0.752851	5.7397e-146	11	PDLIM1
2.01322e-149	0.791999	6.75193e-145	11	CXXC5
4.81111e-146	0.82823	1.61355e-141	11	SMIM14
1.24474e-144	0.77012	4.1746e-140	11	BASP1
8.09772e-144	0.990457	2.71581e-139	11	CD83
7.3524e-139	0.756266	2.46585e-134	11	POU2AF1
8.56583e-138	0.780901	2.87281e-133	11	HLA-DMA
2.12377e-131	0.760331	7.12269e-127	11	IRF8
1.64459e-113	0.771773	5.51562e-109	11	IGHM
3.82352e-102	0.8384	1.28233e-97	11	FCER2
0	3.6618	0	12	HSPA1A
0	3.44701	0	12	HSPA1B
0	2.90788	0	12	EGR1
0	2.29143	0	12	FOS
0	2.25356	0	12	IER2
0	2.23775	0	12	FOSB
0	2.03303	0	12	JUN
9.22362e-269	1.59344	3.09342e-264	12	JUNB
2.13782e-265	1.93969	7.16981e-261	12	DUSP1
9.02338e-253	2.08637	3.02626e-248	12	NR4A1
4.39746e-241	2.33239	1.47482e-236	12	DNAJB1
8.17423e-195	1.87518	2.74147e-190	12	ZFP36
2.81977e-191	1.82711	9.45693e-187	12	TNF
5.72058e-150	1.62657	1.91857e-145	12	BTG2
5.56066e-145	1.6073	1.86493e-140	12	HSP90AA1
1.54617e-140	1.55493	5.18553e-136	12	GADD45B
4.65805e-136	1.48495	1.56222e-131	12	NFKBIA
1.63502e-131	1.20558	5.48353e-127	12	PPP1R15A
1.1566e-115	1.2269	3.879e-111	12	HSPA8
4.76531e-114	0.883908	1.59819e-109	12	UBC
1.28549e-110	0.928101	4.31127e-106	12	H3F3B
1.46419e-103	1.40918	4.91059e-99	12	HSPH1
7.73648e-103	1.32424	2.59466e-98	12	CD69
1.61032e-98	0.990072	5.40069e-94	12	KLF6
5.29089e-94	1.15525	1.77446e-89	12	DUSP2
5.16614e-89	1.02108	1.73262e-84	12	UBB
1.43164e-87	1.1796	4.80144e-83	12	DNAJA1
3.13981e-82	1.2129	1.05303e-77	12	PHLDA1
1.11636e-81	0.96675	3.74403e-77	12	SERTAD1
6.65167e-74	1.27546	2.23084e-69	12	CITED2
2.46598e-72	1.07547	8.2704e-68	12	IFNG
4.15161e-72	0.802924	1.39237e-67	12	S100A4
2.81974e-70	0.960337	9.45684e-66	12	UBE2S
1.19418e-58	0.820832	4.00503e-54	12	SRSF7
3.026e-56	1.22301	1.01486e-51	12	ATF3
7.64455e-56	0.790874	2.56383e-51	12	TUBB4B
1.14048e-52	0.79719	3.82496e-48	12	H2AFX
1.87902e-51	0.791795	6.30185e-47	12	DDIT3
8.96703e-47	0.83978	3.00736e-42	12	IER5
6.23547e-46	0.808379	2.09125e-41	12	GADD45G
8.16527e-44	0.847063	2.73847e-39	12	RGCC
3.51834e-42	0.766946	1.17998e-37	12	BRD2
3.70583e-41	0.772136	1.24286e-36	12	LMNA
3.95573e-38	0.920604	1.32667e-33	12	SAT1
8.94628e-37	0.836223	3.0004e-32	12	CDKN1A
3.33806e-36	1.06286	1.11952e-31	12	TUBA1A
2.15511e-35	0.80905	7.2278e-31	12	HSPE1
1.7771e-33	0.91113	5.96004e-29	12	RHOB
0	4.56188	0	13	IGHV3-23
7.33603e-304	1.47379	2.46036e-299	13	CD79A
1.2292e-252	1.27743	4.12249e-248	13	MS4A1
3.74379e-223	1.11562	1.25559e-218	13	BANK1
1.95194e-218	1.20282	6.5464e-214	13	RALGPS2
1.03971e-216	1.24441	3.48697e-212	13	HLA-DRA
2.14812e-214	1.15636	7.20435e-210	13	CD79B
4.73211e-201	1.31481	1.58705e-196	13	CD74
1.35979e-198	1.01315	4.56047e-194	13	CD37
2.66622e-198	1.12135	8.94197e-194	13	HLA-DPA1
1.12921e-194	1.07492	3.78713e-190	13	HLA-DQA1
6.65257e-184	1.01229	2.23114e-179	13	CD19
1.57451e-180	1.03663	5.28058e-176	13	HLA-DPB1
2.74975e-180	1.04294	9.22212e-176	13	HLA-DRB1
4.36498e-178	1.03273	1.46393e-173	13	HLA-DQB1
9.88467e-173	1.01991	3.31512e-168	13	HLA-DRB5
4.53473e-169	0.992495	1.52086e-164	13	CD24
1.12276e-157	0.962639	3.76551e-153	13	FCRLA
4.05732e-157	0.963875	1.36074e-152	13	VPREB3
5.81405e-156	0.887216	1.94992e-151	13	BLK
3.00033e-145	0.923257	1.00625e-140	13	MEF2C
3.78267e-145	0.894886	1.26863e-140	13	LINC00926
1.81461e-144	0.886833	6.08584e-140	13	LY86
3.73439e-143	0.930356	1.25244e-138	13	HVCN1
3.72505e-138	0.894559	1.24931e-133	13	SWAP70
1.61067e-127	0.828951	5.40187e-123	13	FAM129C
4.47752e-124	0.814903	1.50167e-119	13	IRF8
5.22588e-115	0.879933	1.75266e-110	13	CTSH
1.53056e-114	0.809958	5.13319e-110	13	LYN
5.21512e-114	0.780144	1.74905e-109	13	CD22
3.0715e-113	0.925491	1.03012e-108	13	CD83
3.85711e-111	0.854576	1.2936e-106	13	LTB
7.95082e-110	0.801408	2.66655e-105	13	ARHGAP24
1.01237e-109	0.756242	3.39527e-105	13	POU2AF1
1.63995e-107	0.783065	5.50007e-103	13	AFF3
1.69108e-107	0.76893	5.67155e-103	13	CD40
1.59955e-106	0.79621	5.36456e-102	13	HLA-DMB
6.9264e-102	0.830909	2.32298e-97	13	IGHM
2.41473e-100	0.807205	8.09853e-96	13	SMIM14
7.87585e-100	0.791126	2.6414e-95	13	SYNGR2
1.95501e-99	0.752381	6.55672e-95	13	CXXC5
2.92533e-96	0.757541	9.81099e-92	13	BASP1
9.09742e-96	0.75123	3.05109e-91	13	HLA-DMA
3.52936e-90	0.860484	1.18368e-85	13	FCER2
1.47614e-89	0.85888	4.95068e-85	13	LINC01781
0	1.76555	0	14	CXCL13
0	1.67746	0	14	PASK
0	1.47818	0	14	TOX2
0	0.801355	0	14	PVALB
7.50448e-289	1.55648	2.51685e-284	14	TIGIT
4.04875e-280	1.69978	1.35787e-275	14	FYB1
5.12207e-243	1.49077	1.71784e-238	14	TCF7
1.27477e-237	1.75374	4.27531e-233	14	ITM2A
7.52467e-236	0.781702	2.52362e-231	14	ST8SIA1
2.16125e-203	1.36576	7.2484e-199	14	SRGN
7.3519e-168	0.780065	2.46568e-163	14	ZNRF1
3.14701e-167	1.09654	1.05544e-162	14	IFITM1
2.82727e-164	0.968406	9.48211e-160	14	FAAH2
2.78373e-162	1.11097	9.33606e-158	14	PDCD1
1.26095e-157	0.913066	4.22898e-153	14	CMTM8
6.52909e-150	0.859063	2.18973e-145	14	TBC1D4
5.34768e-139	1.06586	1.7935e-134	14	LAT
1.66978e-137	1.12534	5.60011e-133	14	FKBP5
1.13788e-136	1.00631	3.81623e-132	14	CD3D
2.37572e-120	1.25463	7.96769e-116	14	KLRB1
1.43482e-119	0.766284	4.8121e-115	14	AC012645.3
3.43678e-115	0.905843	1.15263e-110	14	TOX
6.72358e-114	1.13182	2.25495e-109	14	NR3C1
2.36628e-112	0.761361	7.93603e-108	14	MAF
6.34165e-110	0.82617	2.12686e-105	14	SLC9A9
1.21697e-100	0.844861	4.08147e-96	14	CD40LG
1.25552e-99	0.942865	4.21075e-95	14	BATF
2.66721e-96	0.765038	8.9453e-92	14	CD28
6.31638e-93	0.893674	2.11839e-88	14	ICOS
1.19473e-91	0.791156	4.00688e-87	14	TRAT1
8.82505e-90	0.794116	2.95974e-85	14	PHACTR2
7.27215e-89	0.766761	2.43893e-84	14	CTLA4
9.06882e-88	0.842057	3.0415e-83	14	TNFSF8
4.80839e-87	0.784057	1.61264e-82	14	FYN
4.27664e-85	0.842894	1.4343e-80	14	JUNB
1.10701e-77	0.761444	3.71269e-73	14	LIMS1
1.60163e-77	0.797438	5.37155e-73	14	ARID5A
8.8577e-77	0.793255	2.9707e-72	14	SH2D1A
1.44051e-75	0.822711	4.8312e-71	14	GYPC
2.59971e-68	0.781914	8.71892e-64	14	PIK3IP1
6.23764e-66	0.926273	2.09198e-61	14	ZNF331
1.1137e-59	0.880996	3.73514e-55	14	H1FX
1.46499e-54	0.878585	4.91327e-50	14	YPEL5
3.65629e-27	1.46669	1.22625e-22	14	TRBV7-2
9.67083e-26	1.2478	3.2434e-21	14	TRBV20-1
0	1.87778	0	15	LINC02446
0	1.19839	0	15	CD248
7.4802e-243	1.66732	2.50871e-238	15	S100B
5.03951e-176	2.09891	1.69015e-171	15	CD8B
5.16678e-109	1.23722	1.73283e-104	15	NELL2
2.93487e-95	1.4422	9.84296e-91	15	LEF1
3.16511e-94	0.967355	1.06151e-89	15	ACTN1
9.33288e-88	1.23194	3.13006e-83	15	CD8A
8.38643e-67	1.40708	2.81264e-62	15	CD7
1.86154e-64	0.841337	6.24322e-60	15	TRABD2A
3.67261e-60	1.42881	1.23172e-55	15	NOSIP
7.71697e-60	1.25806	2.58812e-55	15	NUCB2
9.68016e-54	1.22742	3.24653e-49	15	TCF7
1.20543e-49	1.33617	4.04277e-45	15	CCR7
4.02763e-46	1.13853	1.35079e-41	15	RGS10
6.21849e-39	0.76013	2.08556e-34	15	MAL
9.83269e-39	1.06331	3.29769e-34	15	LDHB
1.75425e-33	0.853816	5.8834e-29	15	SARAF
5.90305e-25	0.761524	1.97976e-20	15	ABLIM1
8.97784e-25	0.756586	3.01099e-20	15	LEPROTL1
1.57494e-22	0.763275	5.28202e-18	15	KLF2
5.16795e-19	0.769863	1.73323e-14	15	PIK3IP1
5.28149e-19	1.13732	1.77131e-14	15	TRBV7-9
6.94148e-19	0.813137	2.32803e-14	15	CD55
0	2.95656	0	16	KLRD1
0	2.74758	0	16	TYROBP
0	2.58347	0	16	TRDC
0	2.39743	0	16	FCER1G
0	1.66797	0	16	KLRF1
0	1.28411	0	16	NCAM1
0	1.18052	0	16	KRT86
0	1.13897	0	16	SPRY2
0	1.11933	0	16	SH2D1B
0	1.00086	0	16	KIT
0	0.953728	0	16	IGFBP2
0	0.938671	0	16	NCR1
0	0.882908	0	16	KIR2DL4
0	0.854103	0	16	KRT81
0	0.824963	0	16	SPTSSB
5.63452e-258	1.87702	1.88971e-253	16	KLRC1
5.8802e-150	0.770148	1.9721e-145	16	TNFSF11
9.67102e-150	1.00612	3.24347e-145	16	TMIGD2
1.90409e-148	1.03957	6.38595e-144	16	IGFBP7
1.36914e-143	2.47618	4.59183e-139	16	KLRB1
1.0228e-140	3.15302	3.43027e-136	16	XCL1
3.01705e-128	1.46805	1.01186e-123	16	CLIC3
2.99408e-125	2.99407	1.00415e-120	16	XCL2
3.70085e-116	3.91936	1.24119e-111	16	GNLY
1.08916e-112	2.50387	3.65283e-108	16	CTSW
6.62896e-112	1.03683	2.22322e-107	16	CD160
1.51153e-109	1.31773	5.06938e-105	16	SPINK2
7.36475e-106	2.88872	2.46999e-101	16	CCL3
1.08849e-87	2.35044	3.65058e-83	16	IL2RB
2.49202e-81	3.30219	8.35773e-77	16	AREG
3.20894e-81	2.45759	1.07621e-76	16	NKG7
4.8116e-72	2.18202	1.61371e-67	16	CMC1
1.29358e-70	1.08811	4.33842e-66	16	GSN
8.02611e-64	1.38255	2.6918e-59	16	CEBPD
2.36865e-60	1.01256	7.94396e-56	16	MAFF
2.91073e-60	1.27845	9.76201e-56	16	TOX2
3.95973e-52	1.40471	1.32801e-47	16	MATK
2.16431e-51	0.946864	7.25867e-47	16	TNFRSF18
2.47798e-51	1.03937	8.31064e-47	16	TXK
2.84706e-51	1.96081	9.54848e-47	16	CD7
4.45194e-50	1.06457	1.49309e-45	16	IL18R1
6.89133e-46	1.37025	2.31121e-41	16	PRF1
2.54746e-45	1.05605	8.54366e-41	16	PTGDR
7.73238e-43	1.56109	2.59328e-38	16	IFITM2
1.49908e-41	1.34262	5.02761e-37	16	IFITM1
5.79518e-41	1.32401	1.94359e-36	16	MAP3K8
6.37681e-35	1.2288	2.13866e-30	16	BHLHE40
8.93138e-34	0.812698	2.99541e-29	16	GZMB
4.06704e-33	0.76649	1.364e-28	16	SCN1B
8.41917e-32	0.840044	2.82362e-27	16	FGR
4.25774e-31	1.2428	1.42796e-26	16	HOPX
3.04763e-30	0.9487	1.02211e-25	16	EOMES
2.88939e-29	1.37907	9.69043e-25	16	TRBC1
6.27063e-28	0.764935	2.10304e-23	16	GSTM2
9.57514e-28	0.942408	3.21131e-23	16	METRNL
1.43461e-27	1.16761	4.81139e-23	16	IFITM3
3.15466e-27	0.796885	1.05801e-22	16	CAPN12
1.341e-26	1.08685	4.49746e-22	16	CST7
2.20391e-26	2.2472	7.39147e-22	16	CCL4
1.8727e-25	0.84296	6.28067e-21	16	RUNX2
6.60247e-25	1.11081	2.21433e-20	16	ID2
1.8319e-24	1.12277	6.14384e-20	16	SRGN
1.67512e-23	0.9182	5.61803e-19	16	SAMD3
8.29274e-23	0.97237	2.78122e-18	16	APMAP
1.99886e-22	1.4104	6.70377e-18	16	NFKBIA
1.1628e-20	0.972113	3.89981e-16	16	FXYD7
4.79066e-20	1.02075	1.60669e-15	16	GZMA
1.77036e-19	1.11144	5.93744e-15	16	CD63
6.28122e-19	0.785344	2.1066e-14	16	GIMAP6
1.06205e-18	0.79181	3.56189e-14	16	RIN3
2.23573e-18	0.823132	7.4982e-14	16	CD81
3.0591e-18	1.01396	1.02596e-13	16	FOS
1.12876e-17	0.941923	3.78565e-13	16	CD96
5.53385e-17	0.787356	1.85594e-12	16	FOSL2
1.14459e-16	1.05865	3.83873e-12	16	BST2
1.46733e-16	0.808409	4.92112e-12	16	TPST2
1.94453e-16	0.849297	6.52157e-12	16	AOAH
6.49048e-16	0.78015	2.17678e-11	16	GABARAPL1
1.05104e-15	0.802416	3.52498e-11	16	HCST
2.48255e-15	0.932703	8.32599e-11	16	HSH2D
4.74095e-15	0.857195	1.59002e-10	16	DUSP2
4.95364e-15	0.869531	1.66135e-10	16	DUSP1
5.2994e-15	0.797036	1.77731e-10	16	SYTL3
5.31037e-15	1.08415	1.78099e-10	16	ZFP36
1.83842e-14	0.769791	6.16568e-10	16	XBP1
2.32152e-14	1.8347	7.78591e-10	16	CCL4L2
6.75502e-14	0.940999	2.2655e-09	16	SEC11A
3.15402e-13	0.800928	1.05779e-08	16	IER2
8.71296e-13	0.863149	2.92215e-08	16	HMGN3
9.57532e-13	0.824412	3.21137e-08	16	CD300A
1.83026e-12	0.888642	6.13834e-08	16	PAXX
1.99384e-12	0.908841	6.68694e-08	16	GATA3
2.49236e-12	0.795819	8.35887e-08	16	ARHGAP9
5.21208e-12	0.971511	1.74803e-07	16	GSTP1
1.28699e-11	0.790957	4.3163e-07	16	CCL3L1
2.47241e-11	0.768465	8.29197e-07	16	PIK3R1
4.48884e-11	0.801602	1.50547e-06	16	TIPARP
1.52878e-10	0.890987	5.12723e-06	16	MAPK1
7.11156e-09	0.848537	0.000238507	16	CD247
1.11491e-08	0.786388	0.000373917	16	GPR65
5.48941e-08	0.872793	0.00184104	16	CCL5
2.90348e-07	0.857334	0.00973768	16	FXYD5
5.20269e-05	0.794381	1	16	ITM2C
0.000230109	0.905933	1	16	GADD45B
0.0010827	0.762554	1	16	NR4A2
0	1.70096	0	17	IGLL1
0	1.64863	0	17	VPREB1
0	1.51985	0	17	IGF2.1
0	1.45966	0	17	LRRC26
0	1.43034	0	17	SCT
0	1.40758	0	17	ARPP21
0	1.39318	0	17	TPM2
0	1.32977	0	17	PTCRA
0	1.31144	0	17	CLEC4C
0	1.28386	0	17	RAG2
0	1.14327	0	17	RAG1
0	0.953789	0	17	LAMP5
0	0.777412	0	17	SDC1
0	0.765722	0	17	TNFRSF21
0	0.755121	0	17	PTPRS
2.10381e-297	1.69388	7.05577e-293	17	IL3RA
3.48904e-295	1.91231	1.17015e-290	17	SERPINF1
3.88233e-270	0.816161	1.30206e-265	17	GAS6
2.36286e-225	3.39867	7.92457e-221	17	MZB1
4.3058e-224	0.807507	1.44408e-219	17	MAP1A
1.27545e-204	2.45989	4.27759e-200	17	SOX4
3.58173e-178	2.58511	1.20124e-173	17	DERL3
2.31907e-171	1.93727	7.77771e-167	17	LILRA4
4.1712e-138	1.245	1.39894e-133	17	WASF1
9.31552e-137	1.13252	3.12424e-132	17	IGHG4
1.46978e-129	1.23603	4.92934e-125	17	LILRB4
7.31892e-114	1.43219	2.45462e-109	17	PTGDS
2.94322e-113	1.35552	9.87099e-109	17	SMAD1
2.53252e-96	1.43575	8.49357e-92	17	MME
4.4806e-88	1.78351	1.5027e-83	17	CD38
1.84761e-87	0.931761	6.19651e-83	17	MYB
2.59473e-84	2.62376	8.70219e-80	17	IGLL5
1.73061e-83	1.43602	5.80413e-79	17	BCL7A
4.07185e-77	1.61444	1.36562e-72	17	RRBP1
6.03875e-74	0.780821	2.02528e-69	17	RAPGEF5
1.45107e-70	0.8077	4.8666e-66	17	AEBP1
4.74679e-70	5.50837	1.59198e-65	17	JCHAIN
7.61451e-65	1.13688	2.55375e-60	17	PPP1R14A
4.3307e-60	0.827615	1.45243e-55	17	AC007569.1
1.6846e-58	1.54152	5.6498e-54	17	IRF4
1.30966e-56	1.04579	4.39235e-52	17	CDHR3
1.77405e-56	1.03341	5.9498e-52	17	RASD1
6.99857e-55	1.64781	2.34718e-50	17	CD9
1.59991e-53	2.05285	5.36577e-49	17	CST3
8.07022e-52	2.24213	2.70659e-47	17	CLIC3
1.32093e-51	5.76191	4.43014e-47	17	IGKC
1.62e-51	1.81677	5.43314e-47	17	TXNDC5
6.2292e-51	0.871993	2.08915e-46	17	ST6GALNAC4
9.35574e-51	0.9855	3.13773e-46	17	SMPD3
3.17353e-50	0.897305	1.06434e-45	17	ZFAT
2.32357e-48	1.99303	7.79279e-44	17	STMN1
3.98792e-48	1.67986	1.33747e-43	17	ACSM3
1.01275e-44	1.36076	3.39655e-40	17	SMIM3
8.18956e-44	1.20297	2.74661e-39	17	NEIL1
1.03672e-42	2.20362	3.47694e-38	17	ITM2C
1.00422e-41	3.011	3.36795e-37	17	IGKV3D-11
1.93208e-41	5.88284	6.47979e-37	17	IGHG1
2.33337e-41	3.19821	7.82566e-37	17	GZMB
4.39668e-40	2.38007	1.47456e-35	17	PLD4
1.59946e-39	0.89651	5.36426e-35	17	HIST1H2BG
1.53081e-35	1.01007	5.13401e-31	17	DTX1
1.87551e-35	1.38472	6.29008e-31	17	FKBP2
2.939e-35	1.05934	9.85682e-31	17	CSNK1E
3.93612e-35	0.956821	1.32009e-30	17	TMEM38A
1.92644e-33	0.835858	6.4609e-29	17	GSN
2.69297e-32	1.75886	9.03169e-28	17	IGHG3
4.76844e-32	1.57674	1.59924e-27	17	TCF4
2.08669e-30	0.914281	6.99836e-26	17	C20orf96
3.96125e-30	1.40264	1.32852e-25	17	PCDH9
1.7572e-29	1.44656	5.8933e-25	17	TGFBI
8.13483e-29	0.79578	2.72826e-24	17	ZBTB18
3.21638e-27	1.72807	1.07871e-22	17	FCER1G
3.93797e-27	2.25825	1.32072e-22	17	IGLC2
4.26999e-27	1.08774	1.43207e-22	17	PRDX4
1.08821e-26	0.984318	3.64964e-22	17	SPIB
1.44999e-26	1.42602	4.86297e-22	17	XBP1
2.90558e-26	1.62031	9.74473e-22	17	NPC2
6.7012e-26	1.24109	2.24745e-21	17	TCF3
7.29821e-26	1.47822	2.44767e-21	17	SYK
2.94763e-25	1.25702	9.88576e-21	17	SELENOS
4.38793e-25	0.915342	1.47162e-20	17	TRAF4
6.95934e-24	0.833743	2.33402e-19	17	PDIA4
7.73082e-24	1.13723	2.59276e-19	17	GRN
4.17816e-23	5.94675	1.40127e-18	17	IGHV3-11
8.12766e-23	1.1536	2.72585e-18	17	SPINT2
7.90681e-22	1.87232	2.65179e-17	17	PPP1R14B
1.3231e-21	1.05117	4.43741e-17	17	REXO2
1.3545e-21	1.63998	4.54272e-17	17	CCDC191
1.87927e-21	0.955076	6.30271e-17	17	MYDGF
2.8158e-21	1.15899	9.44364e-17	17	RNASE6
1.77748e-20	2.35838	5.96131e-16	17	IRF7
3.57834e-20	1.68628	1.2001e-15	17	IGLV6-57
3.96913e-20	1.60923	1.33117e-15	17	HIST1H2BF
4.10368e-20	1.05508	1.37629e-15	17	BLNK
7.18826e-20	1.04397	2.4108e-15	17	IGHM
8.87229e-20	2.33874	2.97559e-15	17	TCL1A
1.08633e-19	0.896795	3.64334e-15	17	HIST1H2BK
1.34585e-19	6.09801	4.51373e-15	17	IGHV1-2
1.38081e-19	1.17337	4.63097e-15	17	SEC11C
3.31959e-19	0.782328	1.11332e-14	17	DUSP5
1.93808e-18	1.15913	6.49992e-14	17	CD68
1.56089e-17	4.8956	5.23491e-13	17	IGHV3-7
1.5937e-17	0.865389	5.34494e-13	17	NUCB2
3.2455e-17	0.758675	1.08848e-12	17	UBE2J1
4.44797e-17	1.0452	1.49176e-12	17	ZEB2
1.76005e-16	1.12061	5.90286e-12	17	PTPRE
1.97828e-16	0.751875	6.63474e-12	17	CCDC112
2.21644e-16	1.30657	7.43351e-12	17	AC007952.4
3.27057e-16	0.802513	1.09688e-11	17	SSR3
3.33992e-16	0.767789	1.12014e-11	17	TSPAN13
5.07145e-16	1.08232	1.70086e-11	17	FKBP11
5.75522e-16	1.16229	1.93019e-11	17	HCK
6.9783e-16	0.75086	2.34038e-11	17	TYROBP
8.02593e-16	0.976952	2.69174e-11	17	GLO1
8.6604e-16	0.884972	2.90452e-11	17	HIST1H2AE
1.00194e-15	0.816388	3.36029e-11	17	RUNX2
1.60446e-15	1.19104	5.38105e-11	17	HERPUD1
1.76105e-15	0.814974	5.90621e-11	17	SLC9A7
2.63026e-15	1.57281	8.82138e-11	17	CCDC50
4.58828e-15	0.789319	1.53882e-10	17	OSTC
6.50293e-15	0.864451	2.18095e-10	17	TRAM1
1.117e-14	1.37384	3.74619e-10	17	HSP90B1
3.72852e-14	2.08131	1.25047e-09	17	SSR4
6.88008e-14	0.798661	2.30744e-09	17	KLHL14
8.66095e-14	1.90758	2.90471e-09	17	HIST1H2AC
8.67045e-14	1.08786	2.9079e-09	17	RGS2
1.04972e-13	1.58656	3.52056e-09	17	SEC61B
1.18535e-13	0.774129	3.97542e-09	17	TIMM13
3.47184e-13	1.08011	1.16439e-08	17	RUBCNL
4.40662e-13	1.05222	1.47789e-08	17	HIST1H1B
7.62875e-13	1.97451	2.55853e-08	17	YBX3
1.09832e-12	0.865226	3.68355e-08	17	DOK3
7.32099e-12	1.24818	2.45531e-07	17	VAMP8
8.19127e-12	1.36736	2.74719e-07	17	FAM129C
9.28704e-12	0.851624	3.11469e-07	17	CTSB
9.72226e-12	1.32817	3.26065e-07	17	UGCG
2.42219e-11	0.860093	8.12354e-07	17	SLC15A4
2.82764e-11	0.824821	9.48335e-07	17	CCDC69
3.20457e-11	1.1239	1.07475e-06	17	AFF3
4.98516e-11	1.23767	1.67192e-06	17	IGHV5-78
8.31063e-11	1.08273	2.78722e-06	17	MPEG1
1.07887e-10	1.21485	3.61831e-06	17	SNHG7
3.33072e-10	5.75238	1.11706e-05	17	IGKV1-5
3.53271e-10	3.03401	1.1848e-05	17	IGHG2
3.56977e-10	1.00517	1.19723e-05	17	LDLRAD4
4.32724e-10	1.60539	1.45127e-05	17	CDC25B
5.21588e-10	5.5897	1.7493e-05	17	IGHV3-23
8.35219e-10	0.846009	2.80116e-05	17	POU2AF1
1.01661e-09	5.86	3.40952e-05	17	IGHV3-48
1.0885e-09	1.76786	3.6506e-05	17	LHPP
1.52178e-09	1.33062	5.10374e-05	17	UCP2
2.39264e-09	0.78538	8.02444e-05	17	NSMCE1
3.08345e-09	1.30409	0.000103413	17	C12orf75
3.29905e-09	1.23376	0.000110644	17	APP
4.3616e-09	0.770694	0.000146279	17	MYO1C
5.22935e-09	0.890984	0.000175382	17	PPIB
6.01752e-09	0.878889	0.000201816	17	SPCS1
8.05361e-09	3.57535	0.000270102	17	IGLC3
3.60417e-08	0.917889	0.00120877	17	PSAP
6.70162e-08	1.30392	0.00224759	17	SSBP2
7.05693e-08	0.860954	0.00236675	17	CAT
1.18336e-07	1.35194	0.00396875	17	PLAC8
2.30915e-07	0.966846	0.00774444	17	CYB561A3
4.04987e-07	0.789444	0.0135825	17	B4GALT1
9.76163e-07	0.932054	0.0327385	17	PLEK
1.43746e-06	1.97664	0.0482095	17	HIST1H1C
2.70982e-06	0.765451	0.0908819	17	RNF130
4.30409e-06	0.805164	0.14435	17	ATP5F1C
9.59611e-06	5.15192	0.321834	17	IGHV4-59
1.27123e-05	1.46146	0.426347	17	H1FX
1.47361e-05	1.5929	0.49422	17	IRF8
3.95614e-05	1.48974	1	17	BACH2
6.77717e-05	1.00056	1	17	CMTM7
0.000105782	2.18421	1	17	CD79B
0.00012276	0.762541	1	17	H3F3A
0.000428925	1.08329	1	17	VPREB3
0.000503174	0.82287	1	17	ATF3
0.00219271	3.72324	1	17	IGKV3-20
0.00374842	0.75204	1	17	FCRLA
1.52277e-240	0.840166	5.10707e-236	18	PTK7
1.0399e-224	1.13801	3.48761e-220	18	MYB
3.84528e-174	0.792947	1.28963e-169	18	CAV1
1.12788e-102	1.41899	3.78269e-98	18	AC004585.1
3.00576e-70	2.36224	1.00807e-65	18	FXYD2
9.66356e-51	1.36693	3.24097e-46	18	DTHD1
1.44705e-50	2.52732	4.8531e-46	18	NUCB2
6.1141e-48	1.04292	2.05055e-43	18	PGM2L1
3.54799e-47	0.803849	1.18992e-42	18	GEM
4.41885e-44	1.46372	1.48199e-39	18	PECAM1
7.88572e-43	0.802006	2.64471e-38	18	BEX3
1.2494e-39	2.5168	4.19023e-35	18	MT2A
2.72974e-38	0.957138	9.15499e-34	18	HAVCR2
4.2044e-35	1.97971	1.41007e-30	18	FABP5
5.06515e-30	1.38687	1.69875e-25	18	CD28
1.28067e-28	0.872799	4.29511e-24	18	MT1E
3.90965e-28	1.2605	1.31122e-23	18	ARMH1
4.22159e-27	1.39052	1.41584e-22	18	MRPS6
1.19215e-26	1.84072	3.99823e-22	18	GZMK
1.30832e-25	0.935493	4.38786e-21	18	MPP1
2.85379e-25	1.59918	9.57105e-21	18	SH2D1A
8.17249e-24	0.848997	2.74089e-19	18	ENC1
3.73066e-23	1.53381	1.25119e-18	18	BRD7
4.45968e-23	1.8018	1.49569e-18	18	CD27
1.10767e-22	1.14743	3.71491e-18	18	CRTAM
9.67569e-22	1.03674	3.24503e-17	18	ITPRIP
1.33799e-20	1.0053	4.48735e-16	18	TMSB4X
1.5314e-19	1.1522	5.13601e-15	18	LINC00861
2.07991e-19	1.71929	6.97561e-15	18	PMAIP1
2.5606e-19	1.08701	8.58773e-15	18	ANTXR2
2.72495e-19	1.32231	9.13892e-15	18	STMN1
2.91689e-19	1.60764	9.78267e-15	18	LAT
1.07925e-18	0.962899	3.61957e-14	18	PRDM8
3.98615e-18	0.983997	1.33687e-13	18	FAM184A
5.95734e-18	1.56483	1.99797e-13	18	TCF7
8.98539e-18	1.47695	3.01352e-13	18	LGALS3
1.31539e-17	1.36398	4.41156e-13	18	ISG20
1.35023e-17	1.03859	4.5284e-13	18	YBX3
6.86125e-17	1.56817	2.30113e-12	18	S1PR4
1.35501e-16	0.873729	4.54444e-12	18	PHLDA1
3.10788e-16	1.33479	1.04232e-11	18	ACTG1
3.66263e-16	1.24867	1.22837e-11	18	DENND2D
3.92984e-16	1.19732	1.31799e-11	18	MGAT4A
3.94252e-16	0.8776	1.32224e-11	18	DNAJC1
7.58876e-16	1.05513	2.54512e-11	18	ARHGDIB
7.71891e-16	0.823974	2.58877e-11	18	MT1X
1.79688e-15	1.00899	6.02636e-11	18	PFN1
2.39682e-15	0.902638	8.03845e-11	18	LINC01550
4.5785e-15	1.18867	1.53554e-10	18	CD3D
4.62641e-15	1.25046	1.55161e-10	18	PDE4D
1.20839e-14	1.07251	4.05271e-10	18	PHACTR2
1.44798e-14	0.976076	4.85624e-10	18	CD6
3.02649e-14	1.2448	1.01502e-09	18	LCK
3.2024e-14	0.969812	1.07402e-09	18	SPTBN1
3.93104e-14	1.19342	1.31839e-09	18	SESN3
4.26081e-14	1.32988	1.42899e-09	18	FCMR
4.73406e-14	1.03474	1.58771e-09	18	LYST
5.16679e-14	1.08496	1.73284e-09	18	SEPT6
1.27836e-13	0.930828	4.28737e-09	18	PITPNC1
1.40735e-13	0.840144	4.71999e-09	18	YWHAH
2.77104e-13	0.995308	9.2935e-09	18	LEF1
2.78317e-13	0.991785	9.3342e-09	18	CD5
5.36098e-13	0.796498	1.79797e-08	18	GNPDA1
7.37278e-13	1.12322	2.47268e-08	18	GMFG
8.4005e-13	1.1779	2.81736e-08	18	GPR183
8.72057e-13	1.32935	2.9247e-08	18	GYPC
9.04198e-13	0.831416	3.0325e-08	18	CBLB
9.88688e-13	1.08609	3.31586e-08	18	SRGN
1.66997e-12	0.772063	5.60076e-08	18	SIRPG
2.66524e-12	1.30753	8.93868e-08	18	GZMA
3.14422e-12	1.00069	1.05451e-07	18	CLEC2D
1.17464e-11	0.871405	3.9395e-07	18	FLNA
1.49433e-11	0.905796	5.01169e-07	18	PPIA
1.53923e-11	0.761675	5.16227e-07	18	PLIN2
3.28385e-11	0.794748	1.10134e-06	18	FAM102B
3.75722e-11	1.03061	1.2601e-06	18	STK26
5.06339e-11	0.992319	1.69816e-06	18	ARL4C
1.42768e-10	0.888658	4.78816e-06	18	ARPC2
1.59326e-10	0.810947	5.34347e-06	18	MAPRE2
1.93452e-10	0.943516	6.488e-06	18	S100A6
2.24927e-10	0.780583	7.54359e-06	18	CARS
2.82745e-10	0.854913	9.48271e-06	18	SYNE2
6.73932e-10	0.764102	2.26023e-05	18	SPN
7.72518e-10	0.797194	2.59087e-05	18	UQCRFS1
1.04153e-09	0.83024	3.49309e-05	18	GZMM
1.40798e-09	0.799192	4.72209e-05	18	CEMIP2
1.51111e-09	0.8554	5.06795e-05	18	RNF19A
1.5993e-09	0.827651	5.36375e-05	18	CNIH1
5.4174e-09	1.0164	0.000181689	18	TRAV1-2
5.53845e-09	0.772596	0.000185749	18	RAC2
5.62328e-09	0.897993	0.000188594	18	MCUB
6.26988e-09	0.880003	0.000210279	18	GPR18
6.39178e-09	0.862596	0.000214368	18	CD3E
7.53704e-09	0.98222	0.000252777	18	CDC25B
7.57352e-09	1.05769	0.000254001	18	LDHB
8.03892e-09	0.873405	0.000269609	18	LYAR
1.00225e-08	0.96533	0.000336134	18	DGKA
1.35769e-08	0.770931	0.000455342	18	SLFN5
1.5251e-08	1.13528	0.000511489	18	HIST1H1D
1.5709e-08	0.842908	0.000526849	18	CD247
1.8991e-08	0.959882	0.00063692	18	H2AFV
1.97922e-08	1.27403	0.000663792	18	TRBV27
2.79065e-08	0.843399	0.00093593	18	TMEM204
7.96773e-08	0.9426	0.00267222	18	AES
8.18327e-08	1.00917	0.00274451	18	FAM107B
8.55897e-08	0.835034	0.00287051	18	RHOH
1.65965e-07	1.26632	0.00556613	18	NOSIP
2.00037e-07	1.17088	0.00670886	18	PKM
5.09634e-07	1.03643	0.0170921	18	FOXP1
8.86844e-07	0.88033	0.029743	18	CD3G
9.50123e-07	0.885667	0.0318652	18	C9orf16
9.85433e-07	0.75424	0.0330495	18	NDUFV2
1.03634e-06	0.824065	0.0347566	18	ATP5F1C
1.411e-06	0.820932	0.0473221	18	ARHGAP25
1.49303e-06	0.872035	0.0500732	18	PSMB8
3.40635e-06	0.816773	0.114242	18	LIMD2
5.11472e-06	0.769706	0.171537	18	RNASEH2B
9.16143e-06	0.779834	0.307256	18	CD81
2.41783e-05	0.808824	0.810893	18	GIMAP4
2.4992e-05	0.768953	0.838181	18	PNPLA2
2.71164e-05	0.896256	0.909428	18	PLAC8
0.000107009	0.845744	1	18	ENO1
0.000220737	0.906676	1	18	RGS2
0.000286781	1.25214	1	18	TRBV28
0.00103778	0.937011	1	18	HIST1H4C
0.00141593	0.762268	1	18	SELL
