# Supplementary material for: Tissue-resident memory T cells in epicardial adipose tissue comprise transcriptionally distinct subsets that are modulated in atrial fibrillation
Source: Nat Cardiovasc Res. 2024 Aug 23;3(9):1067–82. doi: 10.1038/s44161-024-00532-x (PMC11399095; doi:10.1038/s44161-024-00532-x)
Supplement: Supplementary file 5 — DEG between EAT versus SAT for each cluster [file 44161_2024_532_MOESM5_ESM.xlsx]

## Sheet: Sheet1
Supplementary Table 4. DEG between EAT vs SAT for each cluster
Cluster 0
Gene	avg_log2FC	p_val_adj
JUNB	-2.90893	0
ZFP36	-2.74464	4.17438e-271
DUSP1	-2.26014	1.22453e-218
CD69	-2.77223	2.78626e-173
FOS	-2.75881	1.26597e-167
NR4A2	-2.30816	3.70795e-161
DUSP2	-2.52799	1.09143e-158
CXCR4	-1.4736	2.24404e-128
HSP90AA1	-1.50447	2.2695e-112
NR4A1	-2.07149	6.13829e-109
HERPUD1	-1.49906	8.1296e-101
CD83	-1.57493	2.12175e-95
JUN	-1.80134	2.57827e-95
IER2	-1.67993	1.20875e-92
SLC2A3	-1.51786	1.91768e-88
DNAJB1	-1.91799	6.08026e-88
H3F3B	-1.12836	2.31691e-85
TXNIP	1.50558	4.09828e-85
NFKBIA	-1.38368	2.27525e-80
RPS29	-0.698396	1.32192e-79
TNFSF9	-1.64567	8.02651e-76
EIF1	-0.749791	4.14889e-68
RGS2	-1.35004	6.17951e-67
DNAJA1	-1.2703	1.5324e-66
RBKS	-1.34452	1.22201e-64
SAT1	-1.40544	4.02618e-63
ZNF331	-1.41362	1.2499e-60
FOSB	-1.40248	2.03359e-56
HSPA1B	-1.99779	5.03103e-56
GADD45B	-1.38172	2.21378e-53
CDKN1A	-1.27402	3.62594e-53
SOCS3	-0.880957	2.19086e-51
EGR1	-1.52448	2.7509e-51
BTG2	-1.16015	8.56469e-51
RPL36A	-0.87157	5.419e-50
CKS2	-0.936438	2.51449e-49
CSRNP1	-1.06168	3.06334e-49
CYCS	-1.0113	1.42326e-46
GPR183	-1.08748	4.07582e-45
HSPA8	-0.764463	5.18923e-43
PPP1R15A	-1.04631	7.02647e-42
MS4A1	0.693937	2.29066e-39
RPL26	-0.544151	4.96101e-38
RGS1	-1.11282	1.61291e-37
CREM	-0.905052	6.70871e-37
TUBB4B	-0.837934	3.2657e-36
HSPE1	-0.99879	1.81105e-35
HSPA1A	-2.0881	8.35957e-34
PMAIP1	-0.894247	8.91129e-32
TUBA1B	-0.902245	1.57001e-31
BCL2A1	-0.981276	5.73565e-30
SERTAD1	-0.554952	6.17476e-30
UBC	-0.589963	1.34035e-29
RSRP1	-0.802471	3.79379e-29
UCP2	0.894922	4.60034e-29
CHMP1B	-0.926911	2.74241e-28
SGK1	-0.805134	7.4837e-28
DDIT4	-1.02772	1.61755e-27
ANKRD37	-0.729661	3.85911e-27
LY9	-0.832783	4.45875e-26
HIST1H4C	-0.671525	1.61253e-24
SNHG8	-0.741298	1.81871e-24
CD3E	-0.83705	2.97876e-24
TAGAP	-0.834853	6.52483e-24
IL32	-1.11474	1.38745e-23
TENT5C	-0.784597	7.11451e-21
PIM3	-0.652306	1.09603e-19
RHOH	-0.742563	2.26156e-19
DDIT3	-0.642054	2.30485e-19
NR4A3	-0.671077	8.09828e-19
MAP3K8	-0.730313	1.05598e-18
UBB	-0.586974	1.90995e-18
EIF4A3	-0.614018	2.32106e-18
DUSP5	-0.512045	2.94849e-18
HSP90AB1	-0.542449	7.19962e-18
AREG	-0.796049	9.49661e-18
UBE2S	-0.629537	9.8838e-18
NFKBID	-0.623137	2.14689e-17
LTB	0.595478	2.4235e-17
CCNH	-0.731982	3.41848e-17
RPL17	-0.562172	3.58003e-17
PPP1R15B	-0.509885	6.17826e-17
ZFP36L2	-0.592742	8.08712e-17
BCAS2	-0.661203	8.62914e-17
SMAP2	0.605504	7.10779e-16
SRGN	-0.896111	1.57295e-15
GPR18	-0.615717	1.11113e-14
GNAI2	0.579057	2.22287e-14
YPEL5	-0.64082	1.06736e-13
CXCR5	-0.666917	3.69084e-13
HIST1H2BC	-0.601406	5.15186e-13
TNFAIP3	-0.747616	3.87534e-12
NFKB1	-0.587842	7.72152e-12
HSPH1	-0.577276	9.58037e-12
RGCC	-0.772156	5.28267e-11
HSPA5	-0.596115	5.96295e-11
BCL3	-0.588568	1.01966e-10
MCL1	-0.674702	1.36702e-10
MYC	-0.626329	1.26034e-09
TSPYL2	-0.541187	1.40037e-09
HSPD1	-0.538146	1.45665e-09
IDI1	-0.53233	2.40216e-09
GLA	-0.501295	4.36484e-09
CCL5	-0.645769	6.03792e-08
BHLHE40	-0.515232	1.25861e-07
KLF2	-0.593288	2.28309e-07
DDX21	-0.510482	3.58412e-07
IRF1	-0.527102	1.04944e-06
NFKBIZ	-0.546739	6.3432e-06
KLF6	-0.549941	2.22671e-05
AC007952.4	0.571799	4.65311e-05
Cluster 1
Gene	avg_log2FC	p_val_adj
CD69	-2.30362	0
CXCR4	-1.72882	0
DUSP1	-1.94521	0
DUSP2	-2.68918	0
JUNB	-1.8302	0
ZFP36	-2.8977	0
BTG2	-2.02496	1.79777e-300
NFKBIA	-2.07628	3.68774e-270
NR4A1	-2.4218	2.33969e-268
RPS12	0.65941	8.23292e-262
RPS3A	0.6863	3.36834e-256
FOS	-1.5494	6.07361e-240
EEF1A1	0.539876	3.49157e-212
RPS8	0.659573	4.18994e-207
RPL13	0.520411	7.71261e-206
DDIT4	-1.84968	4.01884e-201
RPL32	0.548229	2.2959e-199
NR4A2	-1.66443	8.76494e-197
RPS13	0.675056	3.62218e-192
RPLP2	0.600089	3.525e-183
RPL11	0.510361	5.10453e-179
RPL19	0.5129	8.25132e-179
JUN	-1.30273	2.1479e-176
RPL10	0.50094	8.54945e-176
RPL13A	0.740316	2.32411e-173
RPS23	0.512843	2.55962e-169
CDKN1A	-1.68171	1.55666e-150
RPS2	0.546859	1.88966e-149
H3F3B	-0.891768	3.36881e-145
RPL18	0.54237	1.08142e-144
BHLHE40	-1.49256	1.08702e-144
ZFP36L2	-0.927686	3.06554e-144
PPP1R15A	-1.18321	1.65411e-142
RPL7	0.78538	2.09334e-138
RPS6	0.547892	4.66666e-136
DNAJB1	-1.36699	2.70314e-126
S100A4	-0.784562	1.1258e-123
RPL9	0.519221	9.30618e-122
RPL12	0.506607	2.56334e-114
UBC	-0.625309	4.74367e-113
PHLDA1	-1.53864	3.39026e-112
CSRNP1	-1.14697	2.8805e-111
TUBB4B	-1.14595	7.73281e-103
HSP90AA1	-0.919553	1.22108e-102
S100A10	-0.855719	7.55588e-98
LGALS1	-1.33873	1.05218e-97
EEF1B2	0.622872	2.9995e-97
TNF	-1.54985	2.02133e-96
RPL5	0.521471	2.13078e-96
GADD45B	-1.39831	1.4235e-94
SLC2A3	-1.03443	3.92604e-94
RPS20	0.703429	1.1607e-93
SELL	1.22751	4.79234e-93
IER2	-0.965512	3.97147e-92
TUBA4A	-1.02435	4.95452e-92
RGS1	-1.3879	5.3699e-92
HSPA1B	-1.75974	1.69443e-91
LTB	1.08231	6.20927e-90
DNAJA1	-1.06361	1.09628e-87
IFNG	-1.82775	1.68336e-87
CCL5	-0.850879	2.72359e-87
ZFP36L1	-1.0546	1.07703e-86
TENT5C	-1.01412	2.61129e-84
HSPA1A	-2.05148	9.44909e-84
RPLP0	0.504438	2.29604e-80
DUSP5	-1.17326	7.00193e-78
RPL27A	0.534104	7.49758e-76
ZNF331	-1.36113	3.88834e-74
TUBA1B	-0.866745	9.50099e-74
TNFAIP3	-0.860658	1.22537e-72
CAPG	-0.958694	1.31805e-72
UBE2S	-0.936973	7.44412e-71
RGS2	-1.18412	2.76407e-70
HSPA8	-0.679845	6.86053e-67
S100A11	-0.837404	2.50005e-66
XCL1	-1.61319	1.92248e-64
RPL4	0.514187	5.07429e-64
FOSB	-0.923473	6.4965e-63
VIM	-0.551261	9.55415e-63
ATF3	-1.17923	5.2109e-62
LDHB	0.670955	5.33515e-62
FTH1	-0.623193	5.73386e-57
LSP1	-0.567314	1.65285e-54
RGS16	-0.768196	4.21748e-53
TCF7	0.742321	3.09843e-52
IRF1	-0.884834	1.01993e-51
ZC3H12A	-0.758848	1.33093e-51
IL7R	0.527515	2.6495e-50
SERTAD1	-0.755684	4.01184e-50
KLF6	-0.603443	1.19797e-49
CYCS	-0.823363	5.29126e-49
SOCS1	-0.897633	4.02113e-48
RGCC	-0.757329	5.07986e-48
TUBB2A	-0.642606	1.13006e-45
GZMA	-0.770903	9.42929e-45
NFKBIZ	-0.826532	6.15772e-44
CXCR3	-0.739987	1.00234e-43
CISH	-0.675001	2.27853e-42
UBB	-0.560011	8.41667e-42
ANXA2	-0.680337	1.5587e-41
TAGLN2	-0.568211	1.95422e-40
CKS2	-0.550547	2.53915e-40
SNHG15	-0.702289	5.67034e-40
HSP90AB1	-0.548317	2.21826e-39
BTG1	-0.512188	4.72988e-39
LIMD2	0.567283	4.08521e-38
CCR7	0.646423	7.88645e-38
ATP1B1	-0.666098	9.0153e-36
APOBEC3G	-0.668097	3.14125e-35
ID2	-0.68308	4.34811e-35
TNFSF9	-0.858416	6.21029e-35
AHNAK	-0.566358	1.4945e-34
TUBB	-0.58447	5.21462e-34
STK17A	-0.536422	9.84592e-34
EIF4B	0.542868	4.55775e-33
CCL4	-0.744996	5.44789e-33
MAL	0.603762	1.28582e-32
GZMH	-0.706358	1.82886e-32
TUBA1C	-0.622599	2.41764e-32
BRD2	-0.648927	2.89613e-32
LMNA	-0.760255	3.20803e-32
CCNH	-0.620559	7.60308e-32
ADRB2	-0.626306	2.04548e-31
CSF2	-0.968073	2.69069e-31
DDIT3	-0.539993	3.40886e-31
TXN	-0.607911	1.42247e-30
TIPARP	-0.6882	1.69102e-30
HSPA5	-0.611839	1.02259e-29
RBKS	-0.672837	1.23592e-29
CLEC2B	-0.65245	2.42428e-29
TRA2B	-0.538297	1.03636e-28
CKLF	-0.586087	1.82976e-28
KLF10	-0.654462	3.94635e-28
FNBP1	-0.535721	4.18268e-28
NR4A3	-0.611626	4.70666e-28
FCMR	0.551534	2.19235e-27
SQSTM1	-0.569724	2.49923e-27
SLC38A2	-0.570731	9.15816e-27
PMAIP1	-0.624215	2.10616e-26
HIST1H4C	-0.525659	2.56306e-26
C1orf162	0.524809	2.58049e-26
RSRP1	-0.513247	3.39981e-26
BCAS2	-0.545279	4.49637e-26
MCL1	-0.557411	7.61852e-26
HOPX	-0.582424	1.14914e-25
CD83	-0.611497	1.1856e-25
SAT1	-0.655119	1.71166e-25
NFKB1	-0.589272	2.14276e-25
EIF4A3	-0.562856	2.70246e-25
GADD45G	-0.67623	3.30248e-25
HIST1H1E	0.632426	1.15359e-24
PIM3	-0.590497	2.76886e-24
SOCS3	-0.590756	3.62451e-24
KLF2	0.745838	2.15523e-23
CHMP1B	-0.629532	6.1847e-23
HERPUD1	-0.554641	1.00447e-22
PHLDA2	-0.579524	3.03356e-22
NFE2L2	-0.527968	9.29856e-22
PIM1	-0.518157	2.19534e-21
RALGAPA1	-0.521524	3.88905e-21
CITED2	-0.668832	7.24999e-21
TRAT1	0.53921	1.62298e-19
GADD45A	-0.566604	2.88314e-18
IER5	-0.515293	4.71105e-18
XCL2	-0.624958	8.03928e-17
SGK1	-0.519491	6.53061e-16
TUBA1A	-0.500683	8.19155e-15
CEBPD	-0.610204	1.60984e-13
HIST1H1D	0.55054	3.77238e-09
Cluster 2
Gene	avg_log2FC	p_val_adj
ZFP36	-2.15013	1.07808e-215
FOS	-2.32621	2.86005e-196
DUSP1	-2.06356	1.416e-192
S100A4	-1.344	3.9755e-174
JUNB	-1.59321	3.9226e-154
CD69	-1.7463	1.29348e-152
CCL4	-1.66659	1.52936e-147
RPS12	0.562922	3.28142e-140
HSPA1B	-2.36718	1.97147e-135
RPS3A	0.548274	8.24637e-120
HSPA1A	-2.4599	2.50868e-110
S100A10	-1.01556	1.00189e-103
DNAJB1	-1.47645	1.0028e-102
S100A11	-1.32471	1.20359e-94
SELL	1.31006	5.88054e-94
RPS8	0.511256	3.05341e-89
GZMH	-1.5746	6.53228e-87
NR4A1	-1.53731	2.22321e-86
BTG2	-1.33295	4.04195e-86
NFKBIA	-1.58496	1.04349e-83
RPL13A	0.613646	2.5181e-83
RPL7	0.744425	1.25086e-81
IFNG	-1.70853	1.05742e-79
CCL5	-0.500139	1.39726e-79
DDIT4	-1.27868	3.34978e-79
S100A6	-0.835185	4.39342e-79
JUN	-1.06156	1.50133e-72
RPS13	0.53352	5.80148e-71
VIM	-0.748307	3.76508e-70
TNF	-1.53554	9.3222e-70
LGALS1	-1.47461	1.08843e-67
XCL1	-1.494	9.86874e-65
NR4A2	-1.22526	6.73805e-60
HSPA8	-0.747667	1.91651e-57
IER2	-0.954008	3.39357e-56
ZNF683	-1.26618	6.39826e-56
RPS20	0.672393	2.10547e-55
FOSB	-1.20036	5.96387e-55
DUSP2	-1.05214	1.28497e-54
CCL4L2	-1.30154	8.32584e-54
TUBA1B	-0.978324	1.72232e-53
TUBB4B	-1.03225	3.94903e-52
ID2	-1.00302	2.1704e-51
GADD45B	-1.04447	1.26767e-50
HSP90AA1	-0.770003	1.7864e-50
GAPDH	-0.586498	5.91009e-50
PLP2	-0.822643	1.9692e-49
H3F3B	-0.621273	1.14542e-48
PPP1R15A	-0.946742	2.521e-47
BHLHE40	-0.973346	5.44466e-47
TRBV12-3	-1.91002	9.26023e-47
PHLDA1	-1.16252	2.9365e-46
IFITM2	-0.765416	3.01801e-46
TUBA4A	-0.819443	1.5108e-45
TCF7	0.862222	8.01535e-45
CXCR4	-0.724428	9.30643e-43
ZFP36L1	-0.876451	2.12486e-42
CCR7	0.770287	4.26329e-42
KLF2	1.01134	4.73551e-41
HOPX	-0.885205	1.21164e-40
SLC2A3	-0.916904	1.73377e-39
KLF6	-0.675648	1.15718e-38
LINC00402	0.565444	1.60493e-38
HIST1H1E	0.909338	1.74755e-38
TRBV5-4	-1.68478	1.26938e-37
APOBEC3G	-0.776519	3.39498e-37
AHNAK	-0.757289	7.40786e-37
CISH	-0.748778	2.13174e-36
IL7R	0.971108	2.97845e-35
TAGLN2	-0.709982	5.83628e-35
LSP1	-0.514651	7.08357e-35
CXCR3	-0.765782	2.01266e-34
TUBB	-0.715361	8.76168e-34
BRD2	-0.782983	2.19696e-33
FCRL3	0.683799	8.97349e-33
PASK	0.723849	1.10478e-32
PTMS	-0.739483	3.92723e-32
TRAV25	-1.00187	3.46743e-31
SLC38A2	-0.772679	7.7094e-31
CMC1	0.826215	1.03574e-30
LAG3	-0.770361	1.2293e-30
FCMR	0.657502	1.30827e-28
LIMD2	0.572506	2.27854e-28
GLIPR2	-0.686747	5.57724e-26
NELL2	0.642375	7.12592e-26
PLEKHF1	-0.645464	7.64287e-26
ADRB2	-0.668949	5.33662e-25
UBE2S	-0.700279	1.16369e-24
DYNLL1	-0.685503	1.25433e-24
UBB	-0.524682	2.27243e-24
TSPAN2	-0.521311	3.17806e-24
CCL3	-0.971361	7.71039e-24
EGR1	-0.927903	1.01379e-23
RGS1	-0.716537	5.75756e-23
CCR4	0.585334	4.49497e-22
APOBEC3H	-0.531827	1.1651e-21
OASL	-0.624659	1.19217e-21
LINC01871	-0.659748	2.37108e-21
DNAJA1	-0.676348	4.72664e-21
ALOX5AP	-0.526943	7.32256e-21
SERTAD1	-0.619235	1.16585e-20
CCNH	-0.671669	1.34414e-20
CKS2	-0.526889	1.42886e-20
TUBA1C	-0.576385	1.32218e-19
CEBPD	-0.624276	1.59249e-19
SOCS1	-0.631162	3.07799e-19
ACTN4	-0.590082	4.8498e-19
XCL2	-0.76112	5.09157e-19
IRF1	-0.611521	1.7757e-18
FCRL6	-0.583318	3.95735e-18
PLEK	0.593585	6.36189e-18
LTB	0.688032	2.994e-17
NEAT1	-0.592282	6.4085e-17
PTGER4	-0.612835	1.45621e-16
GLIPR1	-0.577166	2.34493e-16
RIPOR2	0.531584	2.58914e-16
DDIT3	-0.560232	3.38501e-16
KLF10	-0.517002	6.96221e-16
ANXA2	-0.50404	1.20484e-15
PIM1	-0.539604	1.44032e-15
CD63	-0.525199	3.06457e-15
DUSP6	-0.542395	1.44558e-14
RGS2	-0.668796	2.97485e-14
HSPA5	-0.522681	4.46612e-14
RABAC1	-0.50478	6.03015e-14
ITGB1	-0.556957	1.3075e-13
GBP5	-0.598655	1.64858e-13
HIST1H1D	0.686541	1.82734e-13
CSRNP1	-0.549104	5.7985e-13
PTGER2	-0.501898	1.72329e-12
ITM2C	-0.512635	2.4763e-12
TUBA1A	-0.57262	7.78346e-12
PMAIP1	-0.537117	2.8516e-11
SAT1	-0.546643	5.56645e-11
CITED2	-0.60707	7.08171e-10
LMNA	-0.502726	1.23029e-07
TRBV20-1	0.919533	1.39168e-05
CCL3L1	-0.513949	5.5775e-05
KLRB1	-0.517949	6.07756e-05
Cluster 3
Gene	avg_log2FC	p_val_adj
ZFP36	-3.07242	0
CD69	-2.16723	2.53004e-246
DUSP2	-2.765	3.46797e-216
CXCR4	-1.65737	2.02511e-211
JUNB	-1.84961	4.22846e-210
NFKBIA	-2.23143	2.79195e-201
RPS3A	0.57454	1.05618e-195
DUSP1	-1.77836	1.30599e-174
BTG2	-1.72367	1.25687e-169
RPS13	0.563459	6.33228e-164
DDIT4	-2.00479	1.58658e-161
NR4A2	-1.94249	9.52052e-154
CCL5	-2.78439	2.41064e-150
NR4A1	-2.4183	3.21295e-149
FOS	-1.63346	5.71765e-126
HSPA1B	-2.56783	1.17859e-108
ZFP36L2	-1.14035	8.69636e-108
PHLDA1	-1.75888	6.82584e-106
S100A4	-1.326	7.31148e-105
SLC2A3	-1.25717	5.01725e-100
JUN	-1.38212	4.96787e-95
RPL7	0.676365	4.67621e-91
HSPA1A	-2.45058	5.92947e-88
DNAJB1	-1.38256	5.07006e-87
TNF	-1.63104	2.97118e-85
H3F3B	-0.921766	4.72051e-85
CDKN1A	-1.17339	2.54558e-78
GADD45B	-1.41881	1.65738e-77
HSP90AA1	-0.997855	6.65383e-76
TNFAIP3	-1.16875	4.03752e-74
IER2	-1.33579	2.33051e-73
TUBB4B	-1.03906	5.71041e-73
BHLHE40	-1.14242	1.56565e-72
SELL	1.02825	1.40712e-71
LGALS1	-1.51766	4.3808e-71
PPP1R15A	-1.06291	8.03624e-70
EEF1B2	0.520876	9.67412e-69
HOPX	-1.13418	1.28683e-68
UBC	-0.684782	6.41996e-63
TENT5C	-1.09749	6.90582e-63
S100A10	-0.968529	9.46405e-61
FOSB	-1.23152	2.58854e-60
S100A11	-1.13558	1.11784e-59
DNAJA1	-1.06092	2.58647e-59
ZNF331	-1.35032	1.42676e-58
TUBA4A	-0.934722	8.62335e-57
AHNAK	-1.14716	2.13703e-55
CLU	-0.804432	2.22682e-52
ZFP36L1	-0.976029	3.35802e-52
CST7	-0.960199	1.06968e-51
UBE2S	-0.903985	7.77148e-51
CYCS	-0.966041	2.32792e-50
GZMA	-1.32788	2.68478e-50
DUSP5	-1.08737	4.70487e-50
CXCR3	-0.913992	5.82885e-50
IRF1	-1.0305	3.9675e-49
CSRNP1	-0.964455	2.22994e-48
LMNA	-1.01832	6.35711e-48
EIF4A3	-0.924988	7.17186e-47
MTRNR2L12	-0.767839	2.25155e-46
NR4A3	-0.837665	2.66033e-46
ATF3	-0.675772	6.22595e-46
XCL1	-0.901371	8.29393e-46
CKS2	-0.617958	2.28929e-45
HSPA8	-0.66822	2.09687e-44
IL32	-0.628369	1.59991e-43
RGS1	-1.1415	5.50972e-43
SAT1	-1.05793	1.21106e-42
STOM	-0.819568	7.22824e-42
SOCS1	-0.994509	1.21891e-40
S100A6	-0.674153	5.9196e-40
TCF7	0.668727	7.62313e-40
EGR1	-1.27803	1.49654e-39
CCR7	0.544949	3.19411e-39
EZR	-0.798436	4.50804e-38
ANXA2	-0.857663	5.93226e-38
GLIPR1	-0.946157	2.74101e-37
MCL1	-0.835849	1.14218e-36
VIM	-0.653433	1.76401e-36
KLF6	-0.789001	3.90415e-36
BRD2	-0.839029	8.90782e-36
TUBB2A	-0.580397	1.69216e-35
UBB	-0.623148	4.2425e-34
ADAM23	-0.698896	1.70409e-33
SERTAD1	-0.630764	6.84441e-33
FTH1	-0.641409	1.88551e-32
ZC3H12A	-0.529885	3.40455e-32
PRDM1	-0.798887	2.1639e-31
CYTOR	-0.73094	2.85885e-31
RSRP1	-0.692672	5.03824e-30
ID2	-0.813263	2.55529e-29
PTGER4	-0.698545	2.64538e-29
PARP8	-0.778638	3.35196e-29
PLP2	-0.690087	2.48494e-28
IL7R	-0.712195	7.44896e-28
IFNG	-0.822424	1.36474e-27
ACTN4	-0.660969	1.59107e-27
SAMSN1	-0.724438	4.43668e-27
CISH	-0.545098	1.30703e-26
CAPG	-0.692947	2.04059e-26
KLF10	-0.520117	9.63088e-26
SNHG15	-0.680559	1.38548e-25
HSPE1	-0.754238	1.48704e-25
LSP1	-0.557116	2.1187e-25
DNAJB9	-0.628498	2.17688e-25
RGS2	-0.767112	3.03068e-25
CD83	-0.619383	4.46451e-25
DYNLL1	-0.663218	8.37799e-25
ITGA4	-0.728215	8.4919e-25
GPR183	-0.662613	1.42966e-24
FAM129A	-0.546863	5.55411e-24
SH3BGRL3	-0.500273	1.62998e-23
HSPA5	-0.650962	2.55045e-23
RBKS	-0.595817	1.97636e-22
PMAIP1	-0.541354	2.51688e-22
SELENOK	-0.641645	4.74538e-22
FOSL2	-0.541372	5.22046e-22
GADD45G	-0.536303	7.36216e-22
IFITM2	-0.571176	1.48769e-21
IER5	-0.625605	2.36754e-21
HERPUD1	-0.587647	1.0143e-20
PPP1R15B	-0.621843	1.62692e-20
CD2	-0.633009	1.76839e-20
TUBA1B	-0.570529	1.85382e-20
PTGER2	-0.606932	2.07015e-19
SRSF7	-0.51082	2.30984e-19
PIM3	-0.6247	7.91574e-19
TAGLN2	-0.561343	2.48058e-18
MYADM	-0.635853	4.09227e-18
IDS	-0.584715	4.39377e-18
LINC01871	-0.500194	1.67777e-17
RGCC	-0.718025	2.36604e-17
NFKB1	-0.574819	2.90632e-17
SQSTM1	-0.564926	2.67517e-16
HIST1H1E	0.607427	3.67835e-16
RHOB	-0.671215	4.00005e-16
MAP1LC3B	-0.518952	7.44368e-16
GZMK	-0.887995	7.77003e-16
CHMP1B	-0.60855	1.6114e-15
CAST	-0.579779	2.05484e-15
ERN1	-0.533397	3.55476e-15
SOCS3	-0.556552	7.33961e-15
CREM	-0.588343	7.93042e-15
TRAF1	-0.527645	1.05018e-14
MDFIC	-0.540543	1.20163e-14
NOSIP	0.519694	1.94867e-14
GTF2B	-0.527625	2.43564e-14
CD63	-0.538808	4.24395e-14
CCNH	-0.513466	6.90195e-14
SGK1	-0.547717	1.10217e-13
SYNE2	-0.611238	1.49864e-13
SLC38A2	-0.532925	2.57751e-13
UCP2	0.524999	2.65337e-13
RALGAPA1	-0.51032	7.26107e-13
KLRB1	-0.639329	7.69195e-13
FXYD2	-0.550153	9.24143e-13
NUCB2	0.552806	1.01056e-12
H2AFJ	-0.525147	2.7943e-12
TSPYL2	-0.526432	1.31001e-11
ADGRE5	-0.506292	1.52859e-11
BCAS2	-0.570005	1.86763e-11
NFE2L2	-0.512509	3.00411e-11
NR3C1	-0.500859	6.81027e-11
TIMP1	-0.517231	1.86818e-10
FAM177A1	-0.539941	3.58171e-10
MT2A	-0.820731	3.36846e-09
CLEC2B	-0.514541	4.95567e-09
CITED2	-0.517319	9.63327e-07
Cluster 4
Gene	avg_log2FC	p_val_adj
CD69	-2.66549	1.42672e-163
JUNB	-2.41872	1.83146e-161
ZFP36	-2.57105	2.00853e-153
FOS	-2.59415	1.41911e-113
DUSP1	-2.02495	2.46267e-107
NR4A1	-2.45182	1.31512e-104
HSP90AA1	-1.77047	1.37274e-96
HSPA1B	-3.22062	2.72074e-94
DNAJB1	-2.63857	6.26342e-80
SLC2A3	-1.65195	5.53533e-77
DUSP2	-2.16402	4.27695e-74
H3F3B	-1.45526	7.38712e-73
NR4A2	-1.90142	1.84461e-68
FOSB	-1.9923	2.47246e-67
IER2	-1.72253	7.47094e-66
HSPA8	-1.29518	8.02804e-63
CDKN1A	-1.33074	6.81838e-47
JUN	-1.5702	2.63834e-44
CKS2	-1.18513	5.21043e-43
HSPA1A	-2.64261	3.26696e-41
CXCR4	-1.01299	1.21226e-38
HSPE1	-1.30717	1.92653e-38
HERPUD1	-1.24457	3.08925e-38
CD83	-1.11824	2.1543e-35
EGR1	-1.45619	2.36412e-35
SERTAD1	-0.929124	2.50971e-34
TXNIP	1.22144	1.11673e-33
DNAJA1	-1.04128	9.38576e-32
CYCS	-1.15135	5.94648e-30
BCAS2	-1.13034	3.06261e-27
BTG2	-1.14068	3.82279e-27
PPP1R15A	-1.15575	4.19774e-26
NFKBIA	-1.14314	3.11186e-25
TUBB4B	-0.925468	1.16869e-23
EIF1	-0.584772	5.53293e-23
GPR18	-1.0479	1.4012e-21
UBC	-0.668006	2.93009e-18
H2AFX	-0.617155	8.70155e-18
DDIT3	-0.856306	8.83894e-18
CSRNP1	-0.827981	9.21546e-18
UBE2S	-0.773831	2.21313e-17
TUBA1B	-0.815958	3.95407e-17
RBKS	-0.866249	4.4851e-17
CHMP1B	-1.01506	2.61766e-16
ZNF331	-0.85769	7.98319e-16
EIF4A3	-0.773563	1.20486e-15
HSPH1	-1.03669	4.10107e-15
PMAIP1	-0.854377	5.04441e-15
DDIT4	-0.972695	9.50496e-15
HIST1H2BC	-0.808031	1.72705e-14
GADD45B	-1.0243	3.48265e-14
SNHG8	-0.644674	7.0873e-14
RSRP1	-0.684603	9.20953e-12
SGK1	-0.606208	9.83187e-12
GLA	-0.607952	1.62066e-11
GPR183	-1.06582	9.36745e-11
RGS1	-1.02806	1.20483e-10
SAT1	-0.91706	3.69534e-10
CCNH	-0.655372	4.56917e-10
GTF2B	-0.512634	5.23504e-10
TRAPPC2B	-0.571075	9.88441e-10
UBB	-0.551643	2.17817e-09
NR4A3	-0.64253	2.80351e-09
BRD2	-0.609481	3.54718e-09
KLF6	-0.839922	3.96653e-09
IL32	-1.08098	4.29671e-09
RGS2	-0.823438	6.52011e-09
BCL2A1	-0.629747	7.96907e-09
CXCR5	-0.715188	1.42856e-08
DUSP5	-0.784833	1.43684e-08
PPP1R15B	-0.53829	5.57487e-08
RPL36A	-0.559039	5.63383e-08
KLF2	-0.985765	5.77671e-08
CCL5	-1.23071	6.17816e-08
DYNLL1	-0.65146	9.25503e-08
IER5	-0.677182	1.5617e-07
HIST1H2AC	-0.97904	2.32157e-07
H2AFZ	-0.530601	3.86086e-07
TAGAP	-0.703053	3.98748e-07
TENT5C	-0.691876	6.99642e-07
TUBA1A	-0.661282	7.08822e-07
AC103591.3	-0.54723	1.29616e-06
RHOB	-0.791988	3.26575e-06
UCP2	0.568129	7.04423e-06
HSPD1	-0.574165	8.99313e-06
CCL4	-0.612024	1.06445e-05
NFKB1	-0.578501	2.12003e-05
KLF4	-0.58668	2.71717e-05
AREG	-0.573897	3.01485e-05
HIST1H1C	-0.637268	3.27026e-05
CREM	-0.548111	4.3347e-05
ZFP36L1	-0.555217	4.41264e-05
PIM3	-0.502858	5.95121e-05
ID3	-0.758676	0.00013248
CITED2	-0.569988	0.000368016
NOP10	-0.500746	0.000592026
IGLL5	0.764995	0.00126353
TNFAIP3	-0.574872	0.0204932
Cluster 5
Gene	avg_log2FC	p_val_adj
ZFP36	-2.88418	8.88642e-181
DUSP2	-2.99844	1.54023e-159
CD69	-2.42642	1.16822e-144
NFKBIA	-2.43524	1.67399e-134
BTG2	-2.01941	1.09637e-133
JUNB	-1.81529	5.46834e-131
CXCR4	-1.84188	4.12073e-129
NR4A2	-2.18828	1.93821e-116
DUSP1	-1.93449	6.22597e-106
NR4A1	-2.5825	1.78742e-90
H3F3B	-1.17701	9.81982e-76
DDIT4	-2.02928	2.77649e-74
DNAJB1	-1.67755	2.59862e-71
SLC2A3	-1.47545	2.16652e-69
ZNF331	-1.85748	4.24278e-61
RPS29	-0.742767	5.18001e-58
HSP90AA1	-1.1691	2.31385e-47
DNAJA1	-1.32075	6.75952e-45
UBC	-0.829432	3.79255e-42
EIF1	-0.700662	5.64239e-42
CDKN1A	-1.19655	7.11767e-41
MTRNR2L12	-0.875912	7.28841e-40
HSPA1B	-2.37668	5.20826e-39
FOS	-1.55438	1.93136e-38
TUBB4B	-1.16676	4.78238e-37
JUN	-1.21058	5.24018e-36
CYCS	-1.18801	3.97266e-35
CSRNP1	-1.16697	1.21575e-34
FOSB	-1.27117	1.58705e-28
CKS2	-0.83003	3.28638e-26
IER2	-1.11798	2.45826e-25
TENT5C	-1.08807	2.54252e-25
SELENOK	-1.05086	4.32406e-25
PPP1R15A	-0.999015	5.05158e-25
IRF1	-1.17494	1.74856e-24
HSPA1A	-2.23939	2.07594e-24
PIM3	-1.11631	6.3486e-24
RGS1	-1.15598	1.176e-23
SERTAD1	-0.943192	3.41988e-23
SAT1	-1.21987	4.51677e-23
GZMA	-1.33383	1.47447e-22
ZFP36L2	-0.813662	4.5065e-22
RPL26	-0.543643	7.83379e-22
UBE2S	-0.959581	8.23384e-22
SOCS1	-1.03424	2.41407e-21
DUSP5	-0.948742	4.41295e-21
SOCS3	-0.977777	6.39865e-21
CCL5	-1.64658	6.70385e-21
UBB	-0.766318	1.32682e-20
TNFAIP3	-0.968003	9.66364e-20
RPL36A	-0.693686	3.31638e-19
PMAIP1	-1.15814	6.2446e-19
FTH1	-0.658687	2.02356e-18
BCAS2	-0.952526	2.06131e-18
ZC3H12A	-0.655362	3.79912e-18
GADD45B	-1.04248	1.73478e-17
PHLDA1	-1.0722	2.26943e-17
SNHG8	-0.794969	2.58828e-17
HSPE1	-0.829785	3.43919e-17
HSPA8	-0.606788	5.16999e-17
DDIT3	-0.731387	1.2219e-16
RSRP1	-0.795332	1.48334e-16
CD83	-0.847937	3.77803e-16
TUBA4A	-0.860294	3.97461e-16
SNHG15	-0.865053	9.49341e-15
TXNIP	0.728563	1.11142e-14
RPL17	-0.619758	1.52759e-14
EIF4A3	-0.78591	1.57803e-14
KPNA2	-0.677247	3.00774e-13
PIK3IP1	0.726188	3.34623e-13
EGR1	-1.279	7.76485e-13
CCNH	-0.744859	2.9869e-12
CREM	-0.874615	3.50204e-12
DNAJB9	-0.746105	4.82198e-12
NFKB1	-0.767902	5.85924e-12
GLA	-0.643461	6.77616e-12
CHMP1B	-0.830921	1.36572e-11
HERPUD1	-0.711333	2.1608e-11
NR4A3	-0.722488	2.98299e-11
PPP1R15B	-0.666502	6.26848e-11
SELL	0.646698	7.8853e-11
TCF7	0.743622	1.07828e-10
TUBB2A	-0.511355	1.35626e-10
TNF	-0.836852	1.3701e-10
ARL5B	-0.557194	1.98506e-10
BRD2	-0.670266	2.09683e-10
HIST1H4C	-0.660863	3.02464e-10
ANXA1	-1.06111	6.53411e-10
RBKS	-0.768711	1.12271e-09
B3GNT2	-0.631742	3.51722e-09
GADD45G	-0.857047	4.69546e-09
HSPA5	-0.709914	6.55479e-09
RGS2	-0.76554	2.01137e-08
EIF4G2	-0.531031	2.31066e-08
GIMAP7	0.63992	2.83376e-08
NAMPT	-0.597428	3.4919e-08
SRSF7	-0.527602	4.46426e-08
LMNA	-0.704434	4.73274e-08
DUSP4	-0.82009	9.43828e-08
LIMD2	0.526396	1.32753e-07
PRMT9	-0.516889	1.6094e-07
ALDOA	-0.581712	1.67998e-07
HSP90AB1	-0.508846	2.12907e-07
DUSP10	-0.58509	3.20484e-07
UCP2	0.515253	4.91498e-07
GRPEL1	-0.540623	7.75254e-07
FAM177A1	-0.688725	1.00682e-06
MTHFD2	-0.587293	2.37595e-06
SAMSN1	-0.626465	3.26529e-06
NFKBIZ	-0.645862	5.30696e-06
RGCC	-0.717218	1.0969e-05
ID3	-0.746302	1.48853e-05
MT2A	-0.739008	2.03193e-05
PTPRCAP	-0.542814	2.6696e-05
XBP1	-0.54831	3.1545e-05
SQSTM1	-0.535347	3.40982e-05
TAGAP	-0.541122	5.83613e-05
TMEM204	0.522266	6.65117e-05
GTF2B	-0.528507	8.92188e-05
STK17A	-0.502929	0.000106767
ABHD17A	0.525014	0.000130654
DDX3X	-0.542251	0.000174947
ZFP36L1	-0.599616	0.000201452
NDUFA13	-0.509414	0.000231042
TUBA1B	-0.583241	0.000269113
GZMK	-0.883287	0.000330038
ARL4A	-0.524341	0.000338798
AREG	-0.835535	0.000476671
EIF5	-0.542203	0.000529257
ICOS	-0.583603	0.000739176
SLC38A2	-0.526627	0.000826546
MAP1LC3B	-0.50805	0.000939996
SBDS	-0.522029	0.00106302
PTP4A1	-0.582746	0.00112851
GADD45A	-0.63811	0.00161001
MYADM	-0.56019	0.00474805
LINC00402	0.508453	0.00490982
CXCR3	-0.556376	0.00619279
FKBP5	0.515092	0.0157075
H1FX	0.554348	0.0171406
NFE2L2	-0.544422	0.0242936
PRDM1	-0.55466	0.0286441
Cluster 6
Gene	avg_log2FC	p_val_adj
JUNB	-2.90724	3.24002e-210
ZFP36	-2.81153	1.09843e-188
CD69	-3.21459	1.41819e-173
NR4A1	-2.87439	5.20694e-139
DUSP1	-2.38334	4.10079e-137
NR4A2	-2.71123	3.70852e-133
FOS	-3.19913	2.03158e-115
CD83	-1.94828	2.57454e-113
DUSP2	-2.57503	3.93078e-102
TNFSF9	-2.20511	1.77763e-92
CXCR4	-1.57155	1.81495e-85
SLC2A3	-1.79868	8.66524e-85
HERPUD1	-1.69998	1.11576e-84
H3F3B	-1.39961	1.43716e-80
HSP90AA1	-1.62808	1.7618e-76
CDKN1A	-2.01374	2.15367e-73
IER2	-1.79935	8.69519e-69
FOSB	-2.09686	1.3129e-64
JUN	-1.91735	3.06702e-63
ZNF331	-2.07162	1.27492e-62
EGR1	-1.96708	2.31209e-55
RGS2	-1.94385	2.90833e-55
TXNIP	1.622	3.93573e-54
DNAJB1	-1.99242	6.31621e-52
GADD45B	-1.73622	1.81724e-51
HSPA1B	-2.59288	3.70025e-50
GPR183	-1.41464	1.00066e-48
NFKBIA	-1.53277	1.58904e-47
HSPA8	-1.10761	4.79526e-46
EIF1	-0.814316	2.37105e-44
HSPA1A	-2.57536	9.4792e-44
DNAJA1	-1.50209	4.7042e-42
PPP1R15A	-1.25	6.53833e-39
TUBB4B	-1.14611	5.34991e-35
CYCS	-1.23078	8.86014e-35
SAT1	-1.35889	1.19047e-34
LY9	-1.40592	5.65114e-33
TAGAP	-1.17649	6.0566e-33
CKS2	-1.17221	2.16278e-32
SOCS3	-1.03558	2.20639e-32
BTG2	-1.10665	6.22513e-32
CSRNP1	-1.18278	6.72939e-32
NR4A3	-1.13324	1.42951e-31
IL6	-1.37894	1.26709e-27
CXCR5	-1.16788	7.44311e-26
RBKS	-1.19654	1.8072e-25
RPS29	-0.566544	4.77555e-24
DDIT4	-1.1095	4.83881e-24
UBC	-0.712172	7.21167e-24
SERTAD1	-0.798241	2.23648e-23
HSPE1	-1.04041	1.29059e-22
PMAIP1	-1.05688	2.30927e-21
SGK1	-0.971645	7.79762e-21
TUBA1B	-0.894963	5.45591e-20
MS4A1	0.641858	9.91236e-20
UBE2S	-0.905001	4.27526e-19
CREM	-1.04171	1.75659e-18
GLA	-1.18623	1.78127e-18
AREG	-1.06378	3.51646e-18
KLF6	-0.952281	6.49067e-18
GPR18	-1.02404	1.80219e-17
NFKB1	-0.902697	2.35885e-17
SNHG8	-0.790687	2.518e-17
KLF2	-1.28334	4.96806e-17
MYC	-1.17129	5.37356e-17
ARL4A	-0.932875	2.71536e-16
CCNH	-0.887225	5.66443e-16
MAP3K8	-0.897217	6.27738e-16
TENT5C	-0.922538	1.9094e-15
H2AFX	-0.607283	2.31984e-15
HES1	-0.709109	5.17184e-15
ANKRD37	-0.911533	6.33921e-15
DUSP5	-0.737528	7.60782e-15
NPIPB11	-0.780877	1.42565e-14
UCP2	0.926132	1.87104e-14
RGS16	-0.902593	2.1335e-14
BCL2A1	-0.940391	4.51295e-14
CHMP1B	-1.00047	5.0008e-14
NFKBIZ	-0.803347	2.23948e-13
ATF3	-0.619513	7.3699e-13
TRAPPC2B	-0.658925	2.02769e-12
SNHG15	-0.812315	2.31052e-12
RGS1	-1.01104	3.67188e-12
IDI1	-0.840524	4.46953e-12
YPEL5	-0.881093	6.5289e-12
ZNF10	-0.700202	2.81265e-11
EIF4A3	-0.68351	4.33577e-11
KDM6B	-0.641847	4.63373e-11
PIM3	-0.863595	1.2862e-10
RSRP1	-0.682372	2.58074e-10
HIST1H4C	-0.591651	5.50437e-10
HSPH1	-0.740153	6.12844e-10
ZFP36L1	-0.637124	7.90445e-10
RPL36A	-0.593316	9.04596e-10
REL	-0.655406	9.62684e-10
SELENOK	-0.698803	1.1521e-09
KLF10	-0.631357	1.47293e-09
ARL5B	-0.576464	2.36762e-09
UBB	-0.597553	2.41435e-09
TUBA1A	-0.789998	6.05427e-09
SFPQ	-0.581449	1.11877e-08
DDX5	-0.503428	1.29559e-08
RHOB	-0.946624	1.57687e-08
JUND	-0.611767	2.63364e-08
TIPARP	-0.561766	3.43286e-08
TSPYL2	-0.665505	5.57001e-08
HSPA5	-0.735797	1.49316e-07
MCL1	-0.738824	1.95847e-07
GNAI2	0.59637	2.6576e-07
ARL4D	-0.542063	7.30191e-07
SBDS	-0.591906	7.35422e-07
LTB	0.583992	9.33433e-07
GTF2B	-0.599485	1.91511e-06
HOOK2	-0.521867	2.38592e-06
ICAM1	-0.524009	2.83966e-06
CD70	-0.671512	2.86696e-06
DDIT3	-0.556587	4.31202e-06
RHOH	-0.677452	4.64562e-06
TNFAIP3	-0.646529	5.46117e-06
HSPD1	-0.628965	5.63951e-06
PHACTR1	-0.618677	6.8408e-06
CD55	-0.668092	7.53843e-06
SRGN	-0.750733	1.16748e-05
ATP1B3	-0.525564	1.7394e-05
BCAS2	-0.577726	2.74313e-05
SRSF7	-0.554338	7.65351e-05
IER5	-0.644802	8.53154e-05
BHLHE40	-0.548249	0.000128207
AC104024.1	-0.538371	0.000177837
SEPT7	0.525088	0.000225192
CCS	0.58349	0.000241644
ALG13	-0.582606	0.000523055
UBALD2	-0.523543	0.000819241
CITED2	-0.631933	0.00125925
IL32	-0.725656	0.00140319
LDLRAD4	-0.590344	0.00679674
PTGER4	-0.555291	0.00713315
IFRD1	-0.521057	0.0333751
ZNRD1	-0.575474	0.0384591
Cluster 7
Gene	avg_log2FC	p_val_adj
CCL5	-2.25069	4.48258e-171
JUNB	-1.53474	1.95076e-96
HSPA1B	-2.57181	2.92683e-86
DNAJB1	-1.94679	2.01233e-74
ZFP36	-1.55518	1.53048e-71
SELL	1.89081	1.98876e-67
IL32	-1.36819	3.74533e-64
RPS27	-1.18035	1.36947e-60
HSPA1A	-2.56309	1.51186e-60
CYBB	1.6327	2.89592e-59
DUSP2	-1.75813	2.83394e-58
HSP90AA1	-1.60021	5.84224e-58
HLA-DRA	2.2167	4.94472e-57
CD2	-1.30362	5.02584e-55
JUN	-1.07725	6.32922e-54
GZMH	-1.78926	9.68447e-53
NR4A1	-2.13031	1.69476e-50
HSPA8	-1.30327	9.43339e-50
CD74	1.76226	1.9081e-46
MEF2C	1.67539	6.33262e-46
FCN1	2.17757	7.3652e-45
LYZ	3.72158	7.45807e-45
VCAN	2.48918	1.14468e-43
GZMA	-0.952552	2.00586e-43
S100A9	4.32252	2.2171e-42
NFKBIA	-1.46518	2.83264e-42
AHNAK	-1.05855	7.7376e-42
SPI1	1.2819	1.08862e-41
S100A8	4.58097	2.39949e-41
CTSS	2.0516	1.03062e-39
MNDA	1.63581	1.25479e-39
DUSP1	-1.15041	2.47221e-39
RALGPS2	1.74808	1.65699e-38
BANK1	1.76097	1.88706e-38
FCER1G	1.6092	4.59064e-38
TNF	-1.56037	2.84552e-37
RGS1	-1.38323	2.98063e-37
CCL4	-1.17337	6.79483e-36
CST3	2.62273	7.35554e-36
TNFAIP2	1.14772	8.22759e-36
UBB	-1.32754	1.32553e-35
AIF1	2.02684	4.00177e-35
DDIT4	-1.45193	1.50569e-33
IFNG	-1.50197	2.00121e-33
LYN	1.12847	2.85762e-33
MS4A1	2.19901	5.57776e-33
CD14	1.3428	5.60409e-33
TYROBP	2.26672	1.1566e-32
IER2	-1.14354	4.25521e-32
CSF3R	1.40878	1.53848e-31
CD69	-1.28192	3.13521e-31
XCL1	-1.33532	1.34657e-30
SERPINA1	1.02116	2.12886e-30
PHLDA1	-1.2925	5.4363e-30
FTL	1.43771	9.41484e-30
MPEG1	1.03053	5.81499e-29
APOBEC3G	-1.24507	8.19035e-29
PABPC1	0.779872	8.35155e-29
NCF2	0.88308	4.23598e-28
LST1	1.37109	4.29126e-28
CD79A	1.74461	5.84614e-28
HLA-DRB1	1.45394	9.52716e-28
RPS29	-0.842945	9.79101e-28
CD8A	-1.0662	2.3787e-27
KLF2	1.27864	3.8893e-27
MARCH1	0.963554	3.98498e-27
SYK	0.977829	4.0138e-27
MS4A6A	1.03092	1.33203e-26
S100A12	1.56144	1.4128e-26
FOSB	-0.995965	2.32217e-26
ARHGAP24	1.09465	7.85721e-26
MATK	-1.17242	1.3053e-25
FAM129C	1.1869	1.75228e-25
CD37	1.07029	5.45122e-25
MARCKS	0.883924	9.29669e-25
BTG2	-1.07839	2.64967e-24
CYTOR	-1.15908	3.34751e-24
AFF3	1.12608	8.45763e-24
FGR	0.844791	1.93718e-23
POU2F2	1.08085	6.45599e-23
CLEC7A	0.829927	7.78691e-23
ALOX5	0.762849	1.03934e-22
RIPOR2	1.19083	1.40578e-22
GADD45B	-1.1365	3.12231e-22
ADAM28	1.18276	3.14963e-22
IFNGR2	0.74129	3.16995e-22
ZNF683	-1.19837	3.99656e-22
SWAP70	1.18285	1.44549e-21
GRN	1.06723	2.9294e-21
CD68	0.733837	4.09984e-21
FGL2	1.10822	6.4773e-21
ZFP36L2	-0.651365	7.50374e-21
CCL4L2	-0.937874	9.94708e-21
SLC38A2	-1.06543	1.38528e-20
CST7	-0.796258	1.52287e-20
CXCR3	-0.876184	2.78469e-20
VIM	-0.65279	2.80077e-20
RPS19	-0.658775	3.61487e-20
GAPDH	-0.750204	4.56788e-20
ID2	-1.03617	4.82992e-20
CFD	0.879864	1.62773e-19
BHLHE40	-1.19235	2.31683e-19
THEMIS	-0.984796	2.44168e-19
SESN3	1.15792	1.08989e-18
UBC	-0.615668	1.11413e-18
NKG7	-0.826137	1.12327e-18
TNFRSF13C	0.937016	1.14244e-18
PSAP	1.19148	2.62792e-18
EEF1D	-0.734293	4.17564e-18
HVCN1	0.838404	5.40219e-18
CD3E	-0.657549	6.26087e-18
RPL23A	-0.723777	9.77504e-18
RPS13	0.711385	1.5842e-17
UBE2S	-1.04985	5.98287e-17
TUBA4A	-1.00648	1.62307e-16
FOS	-0.783814	2.40053e-16
CD55	1.01602	2.85479e-16
HLA-DPA1	1.08824	4.03075e-16
TGFB1	-0.85635	5.48321e-16
NPC2	0.926507	5.65141e-16
SMAP2	0.888114	9.85932e-16
CTSW	-0.799905	2.50917e-15
GZMM	-0.962391	2.52988e-15
STX7	0.895758	3.56763e-15
APLP2	1.05323	5.13255e-15
SAMD3	-0.882004	7.26589e-15
RPS3	-0.532824	7.6016e-15
BACH1	0.835511	8.21822e-15
MYL6	-0.71422	1.29498e-14
FCHSD2	1.00781	1.80019e-14
PPP1R15A	-0.720575	7.30589e-14
LCP2	-0.845319	8.82156e-14
LTB	0.934774	1.79796e-13
SIT1	-0.770736	2.32702e-13
CCR7	0.925643	2.82826e-13
RPL39	0.608374	3.34077e-13
TRBV12-3	-1.20466	4.11229e-13
DNAJA1	-0.939508	4.37106e-13
TUBB4B	-0.812155	5.0429e-13
ACTN4	-0.888553	5.0475e-13
HLA-DPB1	1.03778	5.92495e-13
NR4A2	-0.89294	6.50608e-13
ADRB2	-0.805651	7.62801e-13
RPL37A	-0.62107	9.02157e-13
RPL28	-0.511298	1.06341e-12
FCGRT	0.714748	1.4223e-12
ASAH1	0.837911	1.93486e-12
PPDPF	-0.72693	2.09594e-12
HLA-DMB	0.824515	2.19921e-12
CALM1	-0.635377	2.38612e-12
PTPN7	-0.826284	2.41345e-12
LIME1	-0.828258	2.82536e-12
LINC01871	-0.715907	2.89628e-12
PTGDR	-0.728311	3.65691e-12
TRBC2	-0.831664	3.67606e-12
PARP8	-0.776498	3.95851e-12
S100A10	-0.703777	5.61044e-12
CCDC50	0.799272	5.96069e-12
ANXA1	-0.606226	7.63919e-12
PELI1	0.726861	1.09437e-11
EGR1	-0.970103	1.25003e-11
TMEM154	0.730574	1.3587e-11
MYL12A	-0.6051	1.4359e-11
HOPX	-0.733446	1.49246e-11
OASL	-0.689083	2.15718e-11
KLF6	-0.541577	2.28752e-11
TNFSF14	-0.695655	6.2283e-11
KLRB1	-0.9236	8.23208e-11
TC2N	-0.622976	1.51977e-10
CORO1A	-0.534304	1.75066e-10
STK17A	-0.616065	4.7338e-10
BRD2	-0.82698	4.91968e-10
HLA-DRB5	1.02307	5.15319e-10
HLA-DQA1	1.00571	5.63757e-10
MAP4K4	0.872144	7.19356e-10
PTPRCAP	-0.780224	8.05284e-10
SYTL2	-0.726498	9.02079e-10
CD8B	-0.839914	9.16883e-10
AC119396.1	0.755911	1.11336e-09
AP1S2	0.645217	1.17581e-09
CCDC85B	-0.767157	1.6827e-09
CXCR4	-0.631179	2.00917e-09
STOM	-0.655962	2.19942e-09
SERP1	0.724992	3.05796e-09
H2AFX	-0.713021	3.18793e-09
RARRES3	-0.697724	3.30985e-09
PTPRC	0.531628	4.51457e-09
TRAF1	-0.936941	4.65125e-09
C12orf75	-0.715903	7.40965e-09
CCR5	-0.530023	7.6632e-09
CD96	-0.607723	9.5585e-09
C1orf162	0.627648	1.08248e-08
RNF130	0.60869	1.11804e-08
NBEAL2	-0.836296	1.17064e-08
PTGER4	-0.53053	1.20837e-08
TBCD	-0.916964	1.34417e-08
SLAMF1	-0.627571	1.3453e-08
RUNX3	-0.737004	1.44798e-08
CIITA	0.718553	1.52343e-08
IL6R	0.566735	5.22117e-08
LAG3	-0.655501	5.43002e-08
CTSH	0.548402	6.33538e-08
SMIM14	0.787725	8.68369e-08
SNX29	0.689014	9.26023e-08
BRI3	0.706277	9.29356e-08
RNASET2	0.626512	1.08075e-07
CCNH	-0.7574	1.12975e-07
PLEK	0.809748	1.15313e-07
KLF3	0.692035	1.20995e-07
DDIT3	-0.742502	1.3995e-07
AES	-0.616819	1.96054e-07
SQSTM1	-0.81235	2.09138e-07
SLC2A3	-0.662897	2.56338e-07
MAP3K1	0.721966	2.60998e-07
FAM129A	-0.525718	2.82578e-07
FCMR	0.7874	2.83424e-07
MYL12B	-0.56739	3.76138e-07
HLA-DMA	0.685917	4.00305e-07
PARP15	0.842809	4.84516e-07
RGCC	-0.736098	5.26488e-07
MED29	-0.843439	5.94943e-07
MIF	-0.628457	7.41966e-07
CLIC1	-0.56193	8.52048e-07
TKT	0.734687	8.53173e-07
SNX9	0.697004	8.61143e-07
LMNA	-0.852168	9.27945e-07
TTN	1.01777	1.03176e-06
TMEM131L	0.777008	1.26198e-06
VAV3	0.710051	1.68427e-06
HSPH1	-0.728581	1.72481e-06
PLP2	-0.617779	1.89828e-06
RPL26	-0.533498	3.59201e-06
GRB2	0.69956	3.99279e-06
TYMP	0.922115	4.58232e-06
PDE4D	0.695644	4.74652e-06
HIST1H4C	-0.750027	5.19096e-06
RPL36AL	-0.560049	6.29873e-06
FTH1	0.672982	6.83191e-06
SNX2	0.619982	7.11208e-06
CITED2	-0.637077	7.40823e-06
SEPT11	-0.540439	8.23689e-06
SLF1	-0.721741	8.96131e-06
ZAP70	-0.664995	9.37402e-06
PLCG1	-0.702284	9.49214e-06
CHD7	0.710699	9.76569e-06
SRSF7	-0.575481	1.16422e-05
LCK	-0.536639	1.3236e-05
CTSZ	0.561401	1.43503e-05
GBP5	-0.562663	1.50003e-05
IER5	-0.555418	1.57812e-05
CCDC107	-0.634616	1.84276e-05
HIST1H1E	0.744058	1.88826e-05
IL2RG	-0.644609	2.32747e-05
CD40LG	-0.635616	3.02899e-05
DIP2B	0.548887	3.12177e-05
SH2D2A	-0.534732	3.52976e-05
PLCG2	0.628056	4.22681e-05
PPP2R2B	-0.526595	4.71847e-05
SLC9A3R1	-0.560633	4.78158e-05
PARP14	0.650334	4.79411e-05
DAPP1	0.505789	5.00741e-05
ETV6	0.561696	8.17963e-05
SOCS1	-0.557593	8.5204e-05
CEBPD	0.798234	9.25869e-05
ZEB2	0.732771	9.6568e-05
TUBA1B	-0.606474	0.000130783
PREX1	-0.618263	0.000165014
H3F3A	0.508563	0.000168348
HSPB1	-0.687567	0.000173953
RASGEF1B	0.782901	0.000195595
FNBP1	-0.547307	0.00021115
HSPE1	-0.617485	0.000217565
NCF1	0.760278	0.000236796
NDRG1	-0.69376	0.000274035
HIF1A	0.663688	0.000282999
MANBA	0.577574	0.000304389
KIF21A	-0.589035	0.000356631
ACAP1	-0.596658	0.000382362
ALOX5AP	-0.556974	0.000424698
SMCHD1	0.556143	0.000573054
ATP5MC2	0.575989	0.000610524
SNHG8	-0.53863	0.000646808
DNAJB4	-0.682611	0.000680428
BTG3	-0.530993	0.000683418
TBCC	-0.64328	0.000684177
HECTD1	0.554747	0.000943795
TERF2IP	-0.570123	0.00100199
SNTB2	-0.501036	0.00112519
TAGLN2	-0.522661	0.00122555
SF1	0.550654	0.00129016
PBX4	-0.51452	0.00157368
MAML2	0.619767	0.00166703
CDKN1A	-0.631944	0.00183464
SSH2	0.628273	0.00193754
TBC1D10C	-0.542082	0.00204267
PLEC	-0.587647	0.00223831
ATM	0.550948	0.00266805
TRBC1	-0.699689	0.00320421
DOK2	-0.548064	0.00331386
SCML4	-0.576086	0.00341453
PLK3	-0.675004	0.00346763
MAPKAP1	0.589282	0.00352752
PLIN2	-0.590129	0.0036541
PAXX	-0.585503	0.00369595
RAB3GAP1	0.590973	0.00384111
BATF	-0.598369	0.00435349
GPI	-0.583918	0.0044306
ITGAL	-0.578099	0.00457879
ATF4	-0.511968	0.00471746
RPL17	-0.505615	0.00544027
BORCS5	-0.536491	0.0063447
IRF1	-0.551014	0.00748566
GUK1	-0.514676	0.00883343
PSTPIP1	-0.55774	0.00942987
LBH	-0.505676	0.0102043
PPP1R15B	-0.573611	0.0113069
HLA-DQB1	0.644018	0.0121688
TUBA1A	-0.627033	0.0127134
GLIPR2	-0.516937	0.0131836
ADAM8	-0.54441	0.0134081
RABAC1	-0.55984	0.0150177
LEF1	0.669169	0.0166187
DRAP1	-0.529642	0.0173988
NORAD	0.625222	0.0182054
PRDM2	0.500301	0.0195101
TPM4	-0.522043	0.0230741
VAMP2	-0.536093	0.0238032
CHST12	-0.530664	0.0314214
MEF2A	0.615435	0.0321626
DPP4	-0.5099	0.0371031
CD83	0.802478	0.0383202
PPP2R5C	-0.515154	0.0420794
H2AFJ	-0.507748	0.0465987
ADGRE5	-0.513815	0.0478661
Cluster 8
Gene	avg_log2FC	p_val_adj
JUNB	-1.66865	3.13078e-104
ZFP36	-1.71714	1.79806e-94
DUSP1	-1.40906	4.7151e-68
NFKBIA	-1.811	2.97584e-65
HSPA1B	-2.34576	1.08887e-63
FOS	-1.43372	3.13848e-62
S100A4	-1.14376	2.78845e-61
CD69	-1.36292	7.01218e-58
BTG2	-1.39566	1.03555e-51
HSPA1A	-2.30186	3.45827e-49
DUSP2	-1.37001	6.5714e-47
IFNG	-1.99902	5.94935e-46
JUN	-0.893401	5.04591e-41
NR4A1	-1.50545	5.35852e-37
DNAJB1	-1.10305	1.04815e-35
GZMH	-1.2749	9.73833e-34
S100A10	-0.85209	6.32197e-33
TRBV5-4	-2.1307	1.51111e-32
DDIT4	-1.15622	3.20594e-32
TNF	-1.065	3.66573e-32
HSPA8	-0.722195	1.52523e-29
TRAV25	-1.22817	6.33669e-28
CCL3	-1.54831	4.92229e-26
RPL13A	0.526732	9.96765e-26
BHLHE40	-1.06561	1.35871e-23
TUBB4B	-1.02355	1.91927e-23
GAPDH	-0.594963	2.03033e-23
SLC2A3	-0.877912	7.24246e-23
H3F3B	-0.59978	1.71775e-22
NR4A2	-0.922868	2.49593e-22
ZNF683	-1.0556	1.61371e-21
XCL1	-1.57916	3.16735e-21
HSP90AA1	-0.771241	3.45472e-21
CD52	-0.787002	1.08736e-20
TUBA4A	-0.811115	1.83897e-20
SELL	0.602126	2.60168e-19
PHLDA1	-1.10349	3.09266e-19
S100A11	-0.891366	4.84405e-19
VIM	-0.52029	6.11069e-19
ZFP36L2	-0.577489	1.58052e-18
CISH	-0.77519	6.57253e-18
PPP1R15A	-0.744872	1.5158e-17
GADD45B	-0.824343	1.7681e-17
HOPX	-0.865603	2.13427e-17
LGALS1	-1.13429	2.96709e-17
CXCR4	-0.637398	3.27021e-17
CST7	0.576783	4.81254e-17
DNAJA1	-0.847774	6.8199e-17
RPL7	0.506164	7.97892e-17
MTRNR2L12	-0.561756	2.4836e-16
S100A6	-0.541568	3.15661e-16
IER2	-0.698398	2.31669e-15
IFITM2	-0.652651	7.44129e-15
PLEKHF1	-0.627526	1.30409e-13
AHNAK	-0.576441	5.57118e-13
PTMS	-0.746858	1.9015e-12
CKS2	-0.626306	2.42761e-12
TIGIT	0.788291	2.50626e-12
ZFP36L1	-0.709436	2.9844e-12
CCL3L1	-1.04556	3.20514e-12
CCL4L2	-0.531886	5.95323e-12
NFKBIZ	-0.723114	1.2285e-11
CCNH	-0.769998	1.57293e-11
PMAIP1	-0.765862	2.02113e-11
CMC1	0.743586	4.11697e-11
CD74	0.605029	4.14802e-11
TRBV12-3	-1.53201	1.82044e-10
RSRP1	-0.600521	5.37009e-10
GPR183	0.535637	5.48408e-10
TUBA1B	-0.602797	6.87585e-10
PTGER4	-0.671916	7.8536e-10
LDHA	-0.592194	1.42981e-09
TNFAIP3	-0.64936	1.60722e-09
SOCS1	-0.723396	2.49605e-09
CXCR3	-0.622042	4.26479e-09
TRAT1	0.713843	8.54062e-09
PTPRCAP	-0.527434	1.06874e-08
RGS2	-0.746635	1.07296e-08
TUBB2A	-0.582934	1.63523e-08
KLF2	0.96696	2.44556e-08
PLP2	-0.526366	2.91381e-08
GLIPR2	-0.600664	4.25459e-08
EVI2A	0.653446	5.44028e-08
RASGEF1B	0.558635	7.5395e-08
APOBEC3G	-0.557113	1.10428e-07
PIM1	-0.579774	1.44026e-07
SLC38A2	-0.593666	1.89731e-07
SERTAD1	-0.638869	2.15456e-07
DDIT3	-0.55956	4.12249e-07
YPEL5	0.606115	7.52134e-07
LAG3	-0.600109	7.91049e-07
KLF10	-0.548837	1.18412e-06
RGS1	-0.546693	1.19513e-06
ID2	-0.543951	1.97066e-06
PASK	0.576299	2.13421e-06
CDKN1A	-0.585622	2.23026e-06
UBE2S	-0.544805	2.69734e-06
HIST1H1E	0.695796	3.02225e-06
CITED2	-0.661762	3.07637e-06
ADRB2	-0.562574	3.13869e-06
IL7R	0.836392	5.85508e-06
NELL2	0.55747	6.3157e-06
FCRL3	0.603924	6.40895e-06
CD27	0.501204	8.59162e-06
TRAV5	0.892187	1.83509e-05
IRF1	-0.558153	2.18513e-05
OASL	-0.504954	3.80075e-05
SNHG15	-0.538198	3.98198e-05
XCL2	-0.804019	5.69601e-05
CSRNP1	-0.553774	5.91422e-05
TUBB	-0.513233	7.87897e-05
NFKB1	-0.515649	8.36653e-05
GADD45A	-0.517131	9.36188e-05
DTHD1	0.567112	0.000647583
ITM2C	-0.525327	0.000795429
PLEK	0.568477	0.000840963
NUCB2	0.516093	0.00108331
SYTL3	0.523465	0.00182435
Cluster 9
Gene	avg_log2FC	p_val_adj
ZFP36	-2.09653	3.08788e-84
JUNB	-1.8197	8.29225e-83
CD69	-1.97819	1.14682e-81
DUSP1	-1.92375	9.3084e-74
BTG2	-1.79101	3.25912e-58
FOS	-1.66425	1.77999e-50
DUSP2	-1.63388	2.57497e-47
JUN	-1.3161	2.66167e-43
NFKBIA	-1.69816	4.31307e-43
NR4A1	-1.70088	9.69754e-39
IFNG	-1.86546	1.45494e-36
DNAJB1	-1.39264	7.42381e-36
DDIT4	-1.15022	1.59522e-31
HSPA1A	-2.21928	1.67355e-31
RPL13A	0.584413	6.27754e-29
HSPA1B	-1.91654	1.16329e-28
IER2	-1.11548	1.7643e-28
RPL27A	0.553931	1.28586e-27
IL7R	1.03866	1.2957e-27
PPP1R15A	-1.12897	4.705e-27
NR4A2	-1.28465	3.61857e-26
RPL7	0.579203	4.80225e-26
CXCR4	-0.942389	6.51289e-26
TNF	-1.3375	2.80461e-25
UBC	-0.562555	1.25088e-23
H3F3B	-0.646616	1.05452e-22
RPS20	0.674722	2.02313e-22
SLC2A3	-1.04853	3.36997e-22
TUBB4B	-0.904348	2.72456e-20
XCL1	-1.34055	1.44428e-19
HSPA8	-0.672972	1.41758e-18
HSP90AA1	-0.78294	3.92947e-18
GADD45B	-1.00981	2.89478e-17
TUBA4A	-0.704484	1.09619e-16
UBE2S	-0.812924	1.17132e-15
CCNH	-0.81073	1.3108e-15
TXNIP	0.620878	3.15864e-15
HIST1H1E	0.80923	5.44485e-15
ATF3	-0.973745	8.0681e-15
BHLHE40	-0.870728	2.35748e-14
FOSB	-0.918674	6.4187e-14
DNAJA1	-0.790455	2.03392e-13
ZFP36L1	-0.815371	3.29562e-13
RHOB	-1.00555	2.84983e-12
TUBA1B	-0.626899	8.47694e-12
SERTAD1	-0.686635	1.11689e-11
SELL	0.586102	1.66175e-11
PTPRCAP	-0.577596	2.36594e-11
RSRP1	-0.601668	3.88381e-11
ZNF683	-1.03881	5.12092e-11
RGS1	-0.923368	6.31493e-11
CYCS	-0.642602	9.15076e-11
UBB	-0.543169	4.38268e-10
CISH	-0.735688	5.69601e-10
CDKN1A	-0.717604	6.05121e-10
PMAIP1	-0.777867	1.2034e-09
XCL2	-0.822261	2.71149e-09
KLF6	-0.514165	5.48976e-09
PHLDA1	-0.789202	1.23661e-08
MYOM2	-1.0451	2.03977e-08
IFITM3	0.538532	2.67887e-08
CSRNP1	-0.666062	4.08097e-08
S100A11	-0.588861	5.75166e-08
SQSTM1	-0.532915	1.18291e-07
NFKBIZ	-0.656984	2.03917e-07
TRBV12-3	-1.73654	3.95721e-07
IRF1	-0.553505	4.99069e-07
TCF7	0.639136	9.61627e-07
SAT1	-0.701505	1.01458e-06
APOBEC3G	-0.546822	1.09654e-06
BRD2	-0.52993	2.47964e-06
DUSP5	-0.655405	3.5106e-06
TNFSF9	-0.736478	7.15208e-06
SLC38A2	-0.555929	1.08487e-05
COTL1	-0.539514	1.137e-05
RGS2	-0.742801	1.23319e-05
DDIT3	-0.541758	1.78667e-05
PPP1R10	-0.511844	2.57829e-05
CCL3	-0.635946	6.5011e-05
GZMH	-0.542099	7.67941e-05
ITM2C	-0.503063	0.000207965
CHMP1B	-0.515198	0.00021179
LGALS1	-0.633402	0.000243192
EGR1	-0.774868	0.000254506
HSPE1	-0.54037	0.000290937
CCL3L1	-0.677096	0.00033158
TNFAIP3	-0.602166	0.000338942
LTB	0.605205	0.000839707
TRGV5	-0.534811	0.00106085
HIST1H1D	0.602407	0.00113937
AC007952.4	0.549973	0.00370435
CITED2	-0.59039	0.0116547
ZNF331	-0.697829	0.0154466
MT2A	-0.643883	0.0218797
Cluster 10
Gene	avg_log2FC	p_val_adj
CCL5	-3.9779	7.43601e-126
LYZ	2.51153	1.88093e-125
S100A9	2.82731	3.95432e-123
FCN1	2.63467	8.28751e-123
RPS27	-1.61849	2.12375e-122
TYROBP	2.25791	1.74797e-121
CTSS	2.23085	7.01989e-117
S100A8	2.61153	3.27464e-115
MNDA	2.29333	9.23318e-114
IL32	-3.46393	1.45186e-110
VCAN	2.63183	2.4125e-110
AIF1	2.05533	8.90711e-106
FTL	1.34201	1.16743e-99
CD69	-2.92769	1.6282e-99
CST3	1.40742	8.60923e-97
SERPINA1	1.96194	2.24877e-94
CD2	-2.52416	2.75577e-94
CSTA	2.05211	2.21863e-93
LST1	1.84901	4.17497e-93
CD3E	-2.56361	1.90808e-92
CXCR4	-2.71203	2.65432e-92
FCER1G	1.52428	2.10952e-91
GZMA	-2.79638	2.31882e-90
PSAP	1.53008	4.59382e-90
SPI1	1.81851	2.32409e-85
CEBPD	1.76796	6.49898e-85
S100A12	2.115	4.11272e-84
CFD	1.46969	4.65403e-82
OAZ1	1.23075	7.86796e-82
CSF3R	1.71306	3.48478e-81
H3F3A	1.22587	5.94958e-80
CD14	1.68533	8.71158e-78
IFITM1	-2.27909	1.09181e-75
S100A6	1.23386	4.89101e-74
CYBB	1.82066	1.89172e-73
TKT	1.59094	2.45887e-72
MS4A6A	1.13951	4.39194e-71
TYMP	1.7091	6.7552e-71
B2M	-1.01262	9.44982e-71
NCF2	1.62792	7.26877e-70
RPS29	-0.94385	4.25101e-66
LGALS2	1.82027	4.20503e-64
FGL2	1.53047	1.05716e-63
CD68	1.37371	1.19994e-62
CD3D	-1.85844	2.44313e-62
IL7R	-2.22413	3.84012e-62
DDIT4	-2.12575	7.21117e-62
CFP	1.56368	4.84517e-60
TSPO	1.36036	8.28762e-59
TNFAIP2	1.36889	8.14243e-58
MPEG1	1.56083	9.7484e-58
GRN	1.3413	3.09502e-57
BRI3	1.41382	5.6321e-57
APLP2	1.42029	2.20503e-56
FCGRT	1.28864	2.25664e-56
FTH1	0.887426	3.98364e-56
CXCR3	-1.6439	2.49498e-55
TRBC2	-1.92357	3.72582e-55
HSPA8	-1.48194	4.08355e-55
FGR	1.53067	4.342e-55
XCL1	-2.0812	8.06852e-55
SELL	1.47035	1.35205e-54
MT-ATP8	-1.41314	2.17444e-54
SULT1A1	1.52846	2.53855e-54
GSTP1	1.37992	1.18307e-53
PTPRCAP	-1.59885	2.38824e-52
CST7	-1.67162	2.67872e-52
RPS3	-0.811387	7.56314e-52
NEAT1	1.11742	9.30875e-52
LILRB2	1.48802	3.00739e-51
TMSB10	0.60947	7.25315e-51
IFITM3	1.71043	1.58268e-50
FPR1	1.35628	1.62444e-50
CLEC7A	1.29249	4.58599e-50
IGSF6	1.33391	3.48679e-49
CALM1	-1.20989	9.38511e-49
SLC11A1	1.4083	8.55916e-48
SPOCK2	-1.53543	1.95479e-47
JAML	1.37061	2.88063e-47
LCK	-1.587	2.91816e-47
HCK	1.29398	3.76699e-47
ASAH1	1.27939	4.34406e-47
ETS1	-1.58723	5.5123e-47
MT-ND4L	-1.2437	7.76601e-47
HOPX	-1.45408	1.19894e-46
CPVL	1.23035	7.88723e-46
EVL	-1.57634	5.07831e-45
NPC2	0.984863	4.69264e-44
VSIR	1.17453	4.32471e-43
GABARAP	0.987193	5.75372e-43
NUP214	1.27766	8.13328e-43
PILRA	1.05127	1.03589e-42
CD3G	-1.43817	1.99504e-42
LRP1	1.25083	3.98397e-42
SAT1	0.733516	4.20288e-42
DNAJB1	-1.81144	4.41841e-42
RNF130	1.08829	5.29824e-42
NAMPT	0.616087	5.36982e-42
RBP7	1.33133	5.62179e-42
NRGN	1.29783	5.71501e-42
C19orf38	1.22132	1.49071e-41
STXBP2	1.37136	1.71368e-41
TIMP2	1.16454	2.20107e-41
CD6	-1.44485	5.9128e-41
CD96	-1.44185	5.92319e-41
CD40LG	-1.29288	2.51744e-40
TNFSF13B	1.302	2.55982e-40
CD36	1.31703	4.59667e-40
PLBD1	1.5086	7.41703e-40
DUSP2	-1.88126	8.30881e-40
ZFP36L2	-1.3046	1.02182e-39
ZEB2	0.951901	1.03159e-39
ARPC3	0.827846	1.72042e-39
RPS27A	-0.733714	2.11769e-39
SIT1	-1.32961	2.35377e-39
PGD	1.15548	5.41737e-39
AP1S2	1.22636	5.81014e-39
MYL12A	-1.00674	7.03972e-39
LAT	-1.37617	1.15296e-38
INPP4B	-1.34307	1.96524e-38
CPPED1	1.22751	2.6002e-38
JUN	-1.68516	5.34624e-38
BLVRB	1.22223	5.87844e-38
CD99	-0.989024	6.69846e-38
ZFP36	-1.4922	3.14976e-37
ASGR1	1.26025	3.35265e-37
GZMK	-1.9001	3.63477e-37
COTL1	0.824203	5.01417e-37
CTSZ	1.01691	7.44166e-37
IL1B	-1.79323	1.06122e-36
ALOX5AP	-1.37696	1.2479e-36
CEBPB	1.11817	1.4017e-36
PECAM1	1.10846	1.51244e-36
AC007952.4	1.40122	1.73341e-36
SERP1	0.959196	1.97995e-36
PTPRE	0.810164	3.99681e-36
PYCARD	1.16683	4.66103e-36
LBH	-1.27554	1.63249e-35
PLEK	0.664205	1.76918e-35
ITM2A	-1.36787	3.81417e-35
RPS19	-0.729532	4.14571e-35
NFKBIA	-1.13923	4.35323e-35
ARHGAP15	-1.30398	5.08309e-35
TALDO1	1.05652	6.31386e-35
RPS21	-0.59748	7.50266e-35
LYN	1.08574	1.53385e-34
LILRA5	1.13805	2.10065e-34
CDA	1.17528	2.64878e-34
HLA-A	-0.663038	5.08124e-34
C5AR1	0.953537	6.88395e-34
PFDN5	0.606807	1.0163e-33
RPL7	0.749645	1.05452e-33
TC2N	-1.19696	1.17224e-33
FCGR2A	0.937393	1.54875e-33
ANXA6	-1.15098	1.54997e-33
GZMM	-1.31963	1.94241e-33
AC020656.1	1.30364	2.65879e-33
SKAP1	-1.25228	3.65912e-33
RPS13	0.554921	5.08536e-33
RPSA	-0.872956	5.46876e-33
TENT5C	-1.15849	9.00185e-33
SEPT1	-1.2803	1.40805e-32
RGS1	-1.75196	1.80968e-32
LY86	1.06596	2.12987e-32
RPL39L	1.0842	2.76173e-32
STK17A	-1.28191	7.87726e-32
FLNA	0.954101	9.78332e-32
MS4A7	0.823925	1.25685e-31
MEGF9	1.04121	1.84009e-31
RAC2	-0.970744	2.3021e-31
EVI2B	1.10205	2.8135e-31
THEMIS	-1.15043	6.34026e-31
CD300E	1.21897	7.86069e-31
EMILIN2	1.00897	7.97857e-31
LRRC25	1.016	1.31287e-30
KLF4	1.0878	3.40379e-30
THEMIS2	0.949331	4.24262e-30
LYST	1.01072	6.18843e-30
MT-CYB	-0.87195	6.32237e-30
CTSH	0.968824	1.6295e-29
TGFBI	0.80824	2.86326e-29
PABPC1	0.677952	2.88087e-29
CLEC4E	1.16161	3.10219e-29
TNFRSF1B	0.988672	3.57206e-29
SLC7A7	1.07307	6.01434e-29
GCA	1.08086	7.22426e-29
POU2F2	1.0855	9.70603e-29
TNF	-1.45532	1.00263e-28
SYK	0.975556	1.27328e-28
PHLDA1	-1.36398	1.39665e-28
KLRB1	-1.53023	1.68999e-28
TUBA4A	-1.22746	2.08935e-28
CD247	-1.13839	6.72882e-28
BCL2A1	-0.801128	7.85677e-28
SAMD3	-0.982279	9.13471e-28
GRB2	0.946788	1.4209e-27
RIPOR2	0.820707	2.23582e-27
CD81	-1.04478	2.94618e-27
RARRES3	-1.06158	3.9887e-27
APOBEC3G	-1.17412	4.01226e-27
APOBEC3A	1.26638	4.41074e-27
CLEC12A	0.961559	5.52177e-27
LINC01871	-0.966262	6.21309e-27
PRAM1	1.07542	6.7021e-27
CLU	-1.02524	1.38658e-26
RAB31	1.03788	1.86021e-26
CCL4	-2.47033	3.25472e-26
BTG1	-0.866704	3.26472e-26
LIME1	-1.02015	3.50352e-26
SH2D2A	-1.00386	3.73106e-26
SULF2	0.902696	3.9496e-26
IFNG	-1.21646	6.66343e-26
AGTRAP	1.03147	6.95236e-26
MEF2C	0.898025	1.17089e-25
HLA-DRB5	-0.655448	2.61437e-25
DMXL2	1.00344	2.72567e-25
CTSW	-1.06907	2.85768e-25
SYNE2	-1.25944	2.94168e-25
EFHD2	0.885672	3.35604e-25
FLT3LG	-1.1097	4.14134e-25
C12orf57	-1.15867	4.9115e-25
YBX3	0.958206	6.70629e-25
LGALS3	0.801448	7.97456e-25
CAMK4	-0.923836	7.99029e-25
MAFB	0.932106	1.00021e-24
HLA-DMA	0.73897	1.0243e-24
JUNB	-0.977215	1.05851e-24
CD302	0.821708	1.2436e-24
AES	-1.01681	1.24791e-24
CD86	0.866716	1.30856e-24
CD5	-0.996054	1.37977e-24
CTSD	1.1178	2.16211e-24
ALDH2	0.859327	3.19684e-24
CD55	0.547082	3.25588e-24
ATP6V0B	0.856603	3.69624e-24
IFI30	0.750081	3.72028e-24
RPS5	-0.642872	5.68829e-24
RPL23	0.681496	6.19056e-24
MSRB1	1.00075	6.54438e-24
C1orf162	0.860324	6.55787e-24
GNAI2	0.753545	7.26487e-24
TNFAIP3	-1.40047	9.21664e-24
XBP1	-0.912691	1.4452e-23
LILRA2	0.866055	1.68024e-23
ANPEP	0.857978	1.82956e-23
LILRB1	0.883425	2.60466e-23
PTAFR	0.938519	2.6577e-23
TBXAS1	0.85517	3.14289e-23
MARCH1	0.796879	3.26044e-23
SERF2	0.532037	3.68157e-23
H2AFY	0.794465	3.90593e-23
OCIAD2	-1.09703	4.01785e-23
RHOF	-0.935156	4.22449e-23
RPL3	-0.603618	4.75429e-23
STAT4	-0.920851	5.30145e-23
KIAA1551	-1.06559	6.00027e-23
MIF	-0.832578	6.60128e-23
GATA3	-0.954593	6.67102e-23
CLEC4A	0.906985	7.95127e-23
HMOX1	0.806876	7.99741e-23
RAC1	0.778168	9.85376e-23
IFNGR2	0.868363	1.1506e-22
MYO1F	0.792617	1.29931e-22
RGCC	-1.18234	1.3145e-22
SOCS1	-1.06027	1.38513e-22
SMIM25	0.79572	1.55582e-22
CCND3	-0.916701	1.62118e-22
PRF1	-0.896142	1.72519e-22
IL1RN	-1.05154	3.43261e-22
RIN3	0.735317	4.2746e-22
NADK	0.793811	4.8882e-22
ZNF385A	0.872735	5.05074e-22
LRRK2	0.969928	5.73402e-22
NAGK	0.924197	6.01737e-22
GRINA	0.8033	6.36879e-22
RPS25	-0.525505	6.60845e-22
HRH2	0.857757	7.47592e-22
GZMH	-1.06741	1.22368e-21
TRAC	-0.992727	1.52611e-21
RGS2	0.575523	1.53272e-21
MGST1	0.798262	1.54624e-21
ZAP70	-0.989106	1.73992e-21
NAIP	0.848045	2.09453e-21
ATP5MC2	0.624028	2.65551e-21
ITK	-0.86669	3.01739e-21
TBC1D10C	-1.04427	3.1562e-21
RHOH	-0.914614	3.19206e-21
ARHGAP26	0.908095	3.29456e-21
HSPA1A	-1.56838	3.89179e-21
PTGER4	-1.1149	3.99974e-21
HIST1H4C	-0.999769	5.10176e-21
LAMTOR4	0.728537	5.73775e-21
SERPINB1	0.82091	5.80145e-21
RXRA	0.868864	8.62414e-21
PBXIP1	-1.1871	1.15642e-20
CARD16	0.90803	1.1976e-20
NFATC2	-0.804493	1.2278e-20
ADA2	0.751384	1.34942e-20
CXCL8	-1.69687	1.39479e-20
RAB11FIP1	0.859663	1.66071e-20
RNASE6	0.78356	1.81619e-20
VMP1	0.953346	1.90383e-20
STOM	-0.967484	1.90809e-20
PDCD4	-0.971426	1.93143e-20
SLC9A3R1	-0.884052	2.64783e-20
CNPY3	0.739497	2.74186e-20
HK3	0.716816	2.94555e-20
COMT	0.849694	3.55373e-20
RAB32	0.820247	3.57893e-20
APOBEC3H	-0.694124	3.73123e-20
CD93	0.787815	3.74069e-20
DDX5	-0.673713	3.74117e-20
PPP1R15A	-0.684501	5.21229e-20
PTPN7	-0.89331	5.33778e-20
OXNAD1	-0.987425	5.88854e-20
SCPEP1	0.814036	6.72527e-20
CD7	-1.24594	7.80071e-20
RHOB	0.721474	9.06031e-20
SMAP2	0.686457	1.24067e-19
CITED2	-1.17954	2.27108e-19
PLXDC2	0.679992	2.27442e-19
UBB	-0.741631	3.02688e-19
IRAK3	0.900059	3.59506e-19
TUBA1B	-0.98049	4.76064e-19
PDE7A	-0.901572	5.06039e-19
CISH	-0.98136	5.62866e-19
KCTD12	0.880945	6.07304e-19
BST1	0.716532	8.43577e-19
HSP90AB1	-0.730241	9.60018e-19
OGFRL1	0.580078	9.99409e-19
TREM1	0.790253	1.03384e-18
TUBB	-1.0371	1.12119e-18
MDFIC	-0.917884	1.15968e-18
LDHA	-0.839622	1.60136e-18
NFAM1	0.756967	1.63497e-18
PRELID1	0.785448	1.72215e-18
FKBP11	-0.911003	1.81491e-18
BACH1	0.812855	2.17922e-18
HVCN1	0.713679	2.53446e-18
FES	0.724754	2.53859e-18
F13A1	0.754694	2.73479e-18
CXCL2	-1.92194	2.99724e-18
RNF149	0.879252	4.35482e-18
ARL4C	-1.0242	4.50756e-18
TSTD1	-0.905576	4.56277e-18
ITGB2	0.613823	5.35454e-18
NCF1	0.909701	8.3955e-18
LTBR	0.70084	9.62741e-18
AGTPBP1	0.860118	9.8862e-18
CD226	-0.690382	1.00883e-17
APOBEC3C	-0.726031	1.03044e-17
VNN2	0.858477	1.39169e-17
ZNF467	0.702687	1.57903e-17
PLEKHO1	0.838547	1.72329e-17
SAMHD1	0.815308	2.07016e-17
RILPL2	0.702719	2.19161e-17
TNFSF13	0.659827	2.62698e-17
AP2S1	0.6625	3.10304e-17
SNX10	0.821325	4.27665e-17
ODF3B	0.712505	5.72467e-17
G0S2	-1.22374	6.86635e-17
LTA4H	0.772931	7.39938e-17
YWHAQ	-0.819895	7.53362e-17
EREG	-0.501423	7.57515e-17
RNF144B	0.781227	7.6172e-17
NINJ1	0.830397	8.22554e-17
SLC25A6	0.65138	8.29139e-17
RTN3	0.81344	9.162e-17
ALOX5	0.547507	9.69043e-17
ITGAX	0.721569	9.77776e-17
BHLHE40	-0.781575	1.08472e-16
DPP4	-0.772493	1.12835e-16
PEBP1	-0.797459	1.13566e-16
CCDC88A	0.78954	1.16549e-16
LAMTOR1	0.73434	1.21655e-16
LILRB3	0.822824	1.22639e-16
CCDC167	-0.758654	1.29906e-16
CD300LF	0.66716	1.76089e-16
PLXNB2	0.726766	1.7717e-16
CD33	0.663072	1.91134e-16
ADGRE2	0.772243	2.16594e-16
TBX21	-0.622486	2.20407e-16
AOAH	0.73455	2.4193e-16
IL2RB	-0.731181	2.75195e-16
HLA-DMB	0.642004	3.04613e-16
RASSF4	0.737502	3.30957e-16
HNMT	0.720867	3.76996e-16
PBX4	-0.746882	3.97911e-16
ACAP1	-0.912725	4.56576e-16
NFE2	0.652825	4.79829e-16
CHST15	0.706709	5.88398e-16
OSCAR	0.685475	6.02865e-16
SLAMF1	-0.719512	6.41805e-16
HMOX2	-0.749366	8.32869e-16
S100A11	0.556826	8.35677e-16
SH3BP2	0.683117	8.94223e-16
ATP5MPL	0.697047	9.45993e-16
PARP8	-0.951927	9.77618e-16
LY96	0.727763	9.87676e-16
MAP3K1	0.767976	1.17506e-15
GAA	0.654785	1.25744e-15
PRDM1	-0.885022	1.28301e-15
MXD1	0.582473	1.42921e-15
CYP27A1	0.70064	1.62833e-15
ATP6V0D1	0.759029	1.68275e-15
RASAL3	-0.818486	1.83647e-15
SAT2	0.691836	1.91389e-15
RASGRP1	-0.733771	2.08431e-15
HSPA1B	-1.47533	2.2572e-15
PDCD1	-0.653023	2.40532e-15
ATG16L2	0.629728	2.61814e-15
GPR183	-1.2013	3.13968e-15
FAM102A	-0.817694	3.30712e-15
RORA	-0.709519	3.30947e-15
SH3BGRL	0.777978	3.74796e-15
UBASH3A	-0.57411	5.19287e-15
SLFN5	-0.922414	5.5651e-15
CALHM6	0.839858	5.5734e-15
RETN	0.844578	5.66917e-15
PTGDR	-0.645741	5.71179e-15
ANXA5	0.668984	5.79814e-15
SLC43A2	0.684204	6.52664e-15
LTB	-0.897306	6.65098e-15
BUB3	-0.802561	6.72839e-15
PYGL	0.544566	7.05205e-15
ARF6	-0.585754	7.71657e-15
ENTPD1	0.657426	7.80237e-15
SKP1	-0.602343	7.87153e-15
FKBP1A	0.727875	8.41209e-15
MATK	-0.673639	9.80471e-15
STAB1	0.59416	1.06665e-14
IL17RA	0.599015	1.07846e-14
PLSCR1	0.690448	1.27808e-14
EHBP1L1	0.726171	1.43058e-14
TESPA1	-0.645554	1.52732e-14
LILRA1	0.678845	1.5604e-14
GPBAR1	0.592279	1.6092e-14
LILRA6	0.640316	1.88013e-14
LGALS9	0.715881	2.00998e-14
WARS	0.808064	2.07568e-14
TRBC1	-0.997877	2.26527e-14
SLC2A4RG	-0.75854	2.32595e-14
DOK3	0.665661	2.50658e-14
ARAP1	0.778907	2.57347e-14
SERPINB6	0.631617	2.60723e-14
BIN1	-0.810181	3.1364e-14
TOM1	0.509845	3.25631e-14
ACTG1	-0.583768	3.49745e-14
RAB24	0.734256	3.78294e-14
DUSP1	-0.587306	3.82411e-14
CCNL1	0.596687	4.65546e-14
GLRX	0.731324	4.89437e-14
CDV3	0.603636	5.16152e-14
UBXN11	0.548205	5.9736e-14
SCML4	-0.728381	6.79901e-14
SLC38A1	-0.806749	7.6524e-14
ITGAM	0.552907	7.72016e-14
CCND2	-0.791759	8.39571e-14
RAN	-0.614472	8.83016e-14
ZFAS1	0.610157	1.05232e-13
TAGAP	-0.809721	1.06597e-13
MAP3K3	0.544819	1.2628e-13
HSPB1	-0.93489	1.28394e-13
CCDC107	-0.766241	1.39673e-13
IL6R	0.621672	1.40526e-13
[truncated: 1,230 more rows]
