# Supplementary material for: Tissue-resident memory T cells in epicardial adipose tissue comprise transcriptionally distinct subsets that are modulated in atrial fibrillation
Source: Nat Cardiovasc Res. 2024 Aug 23;3(9):1067–82. doi: 10.1038/s44161-024-00532-x (PMC11399095; doi:10.1038/s44161-024-00532-x)
Supplement: Supplementary file 6 — List of TCR clones [file 44161_2024_532_MOESM6_ESM.xlsx]

## Sheet: Sheet1
Supplementary Table 5. TCR clones
orig.ident	TRA	TRB	Freq
RAA2	TGTGCAGGGCATATTAAGAACGACTACAAGCTCAGCTTT	TGTGCCAGCAGCTCCTCTAGAAGTTTGGGCTACGAGCAGTACTTC	410
RAA2	TGTGCTGTGGCCGAAGGAACTAACCAGGCAGGAACTGCTCTGATCTTT	TGTGCCAGCAGTTTAGCAGGTGGACAGGGGGACTTCTACAATGAGCAGTTCTTC	222
RAA2	TGTGCCCGCCCCGCAGGAGGAGGTGCTGACGGACTCACCTTT	TGTGCCAGCAGTTTCGGGTTCGGTCAGCCCCAGCATTTT	190
RAA2	NA	TGTGCCAGCAGCTCCTCTAGAAGTTTGGGCTACGAGCAGTACTTC	146
RAA2	NA	TGTGCCAGCAGTTTCGGGTTCGGTCAGCCCCAGCATTTT	136
RAA2	TGTGCTGTGATTTCGTTTTCTGGTGGCTACAATAAGCTGATTTTT	TGTGCCAGCAGCCACCCTCTGGGCGACGAGCAGTACTTC	91
RAA2	NA	TGTGCCAGCAGTTTAGCAGGTGGACAGGGGGACTTCTACAATGAGCAGTTCTTC	50
RAA2	NA	TGTGCCAGCAGTTACCCCACGGAAGGGACTAGCCTCGATGAGCAGTTCTTC	39
RAA2	TGTGCTGGCCTCCTCAAGGGAGCCCAGAAGCTGGTATTT	TGTGCCAGCAGTTACCCCACGGAAGGGACTAGCCTCGATGAGCAGTTCTTC	37
EAT2	TGTGCCTTTCGTCCAACTGACAGCTGGGGGAAATTGCAGTTT	TGTGCCAGCAGCTTCGTGGGACAGATAGTTGAAGCTTTCTTT	35
RAA2	TGTGCTGTTCGGTATGGTCAGAATTTTGTCTTT	TGCGCCAGCGCTAGGGAGGGCGACAATGAGCAGTTCTTC	34
EAT2	TGTGCATGGGGAGGTGGAGGCTTCAAAACTATCTTT	TGTGCCAGCAGCGTTACAGGGGGCGCGGGTTTCACTGAAGCTTTCTTT	33
RAA2	TGTGCTCTAGAAAACCAGGGAGGAAAGCTTATCTTC	TGCAGTGCTAGAGCTGGGAACACGAACACCGGGGAGCTGTTTTTT	33
EAT2	TGTGCTTTCATGCTAAATGCTGGTGGTACTAGCTATGGAAAGCTGACATTT	TGTGCCATCGGGTCAGACAGGGGGCGGTACGGGGAGCTGTTTTTT	30
RAA2	TGTGCTGTGAGTATCGCCCAGAAGCTGGTATTT	TGTGCCAGCAGTTTAGGTGGGGGAAGTCAGCCCCAGCATTTT	29
EAT1	TGTGCAGAGAGGAAGACTGGAGGCTTCAAAACTATCTTT	TGTGCCAGCAGTCTGGACAGGGAAAAATACGAGCAGTACTTC	28
EAT2	TGTGCCCGGAAGGGGCAAACGGGCAGGAGAGCACTTACTTTT	TGCAGTGCTGTAATGACGGACTCCTACGAGCAGTACTTC	26
EAT2	TGTGCCCTAAAAAACTATGGTCAGAATTTTGTCTTT	TGTGCCAGCAGTGAGGGCCGGTTCGGGCCCTACGAGCAGTACTTC	26
RAA2	NA	TGTGCCAGCAGCCACCCTCTGGGCGACGAGCAGTACTTC	23
RAA2	TGTGCTGGGCCGCATAATTCAGGAGGAGGTGCTGACGGACTCACCTTT	TGTGCCATCAGTACCCCGGACAGTACCTACGAGCAGTACTTC	23
RAA2	NA	TGTGCCAGCAGTTTAGGTGGGGGAAGTCAGCCCCAGCATTTT	22
RAA2	TGTGCTGTGACGGAAAGAAACACCAATGCAGGCAAATCAACCTTT	TGTGCCAGCAGGATGGGACGGGTGAACAATCAGCCCCAGCATTTT	21
RAA2	TGTGCTCTGTGGGAAGGATATGGAGGAAGCCAAGGAAATCTCATCTTT	TGTGCCAGCAAACTGGGACTAGGTCTCACCGGGGAGCTGTTTTTT	20
RAA2	TGCATCGCCCTCCCTTTAACTGACAGCTGGGGGAAATTGCAGTTT	TGCAGTGCTAGAGATTTAAAGGGATTAGAGGCTTTCTTT	19
RAA2	TGTGCAGCAAGTGGCTCCGGGAGCTTTGGGAATGTGCTGCATTGC	TGTGCCAGCAGTTTTGCACACAGATACGAGCAGTACTTC	18
EAT2	NA	TGTGCCAGCAGCTTCGTGGGACAGATAGTTGAAGCTTTCTTT	16
RAA2	TGTGCTGTGTACCAGGGAGGAAAGCTTATCTTC	TGTGCCATCAGTGAGGTTCCAGCGACAGGGGCCTACGAGCAGTACTTC	16
EAT1	TGTGCTGTGCGAAATAATGCAGGCAACATGCTCACCTTT	TGTGCCAGTAGTATAACCAACAGGGGATTAGAGACCCAGTACTTC	15
RAA2	TGTGCTGATATGTTTTCTGGTGGCTACAATAAGCTGATTTTT	TGCGCCAGCAGCCAAGGGGACCGAGACAATGAGCAGTTCTTC	15
RAA2	TGTGCCGTGATCGCCGGAGGCTTCAAAACTATCTTT	TGCAGTGCTAGTTCCGGGGAGGGGGCTACAATTGATGAGCAGTTCTTC	15
RAA2	NA	TGCGCCAGCGCTAGGGAGGGCGACAATGAGCAGTTCTTC	15
RAA2	TGTGCTACCGACGAGGATAGCAACTATCAGTTAATCTGG	TGTGCCAGCAGCTTATCCCCTAGCTACGAGCAGTACTTC	15
EAT2	TGTGCTGTGACGGAAAGAAACACCAATGCAGGCAAATCAACCTTT	TGTGCCAGCAGGATGGGACGGGTGAACAATCAGCCCCAGCATTTT	14
RAA2	TGTGCAGGACTTTTCTGGGGAGGAGGAAACAAACTCACCTTT	TGTGCCAGCAGTTTGTTAGCGTTCCCTAGCACAGATACGCAGTATTTT	14
RAA2	TGTGCTGGGAGTCAGAATTTTGTCTTT	TGCAGTGCTAGAGAAACAGGGGCCTACGAGCAGTACTTC	14
RAA2	TGTGCTGTGAGAGATAGAGGGCTGAACACAGGCTTTCAGAAACTTGTATTT	TGCAGTGCTAGAGATGGAGGCAGTAACTATGGCTACACCTTC	14
RAA2	TGTGCTCTGAGGGGGGGGTCAGGAGGAAGCTACATACCTACATTT	TGTGCCAGCAGCTTAGCGGGAGAGAGGCTAGCGGGAGCCGATACGCAGTATTTT	14
EAT2	TGTGCTGTGGCCGAAGGAACTAACCAGGCAGGAACTGCTCTGATCTTT	TGTGCCAGCAGTTTAGCAGGTGGACAGGGGGACTTCTACAATGAGCAGTTCTTC	13
EAT2	TGTGCTGTGATCCTTAAAACAGGCTTTCAGAAACTTGTATTT	TGTGCCAGCAGTCCCAGGACTAGCGGGAGAATTGAAGAGACCCAGTACTTC	13
RAA2	NA	TGTGCCAGCCAACCTGGACTGGTTACGAACACCGGGGAGCTGTTTTTT	13
RAA2	NA	TGCAGTGCTAGAGAAACAGGGGCCTACGAGCAGTACTTC	13
RAA2	TGTGCAATGAGAGAGTTTTATGGGAACAACAGACTCGCTTTT	TGTGCCAGCAGCCTAGACAGGGGCGGAAATTCCTACGAGCAGTACTTC	13
RAA2	NA	TGCAGTGCTAGAGCTGGGAACACGAACACCGGGGAGCTGTTTTTT	13
RAA2	TGCGCTGTTACTGACAGCTGGGGGAAATTGCAGTTT	TGTGCCAGCAGCCCCACAGGGGTCGAGCAGTACTTC	13
RAA2	TGTGCAGAGTCTAGGGATGACAAGATCATCTTT	TGTGCCAGCAGTTTAGGGACAGGGTTACGTTCACCCCTCCACTTT	13
RAA2	TGTGCTGTGAGGTCCTTCGGGGGAGGAGGAAACAAACTCACCTTT	TGTGCCAGCAGCTCGCAAGCGGGAGGGGGAACCGGGGAGCTGTTTTTT	13
EAT2	TGTGCTGTGAGAGACCCAGCTAGAGGATATGGAGGAAGCCAAGGAAATCTCATCTTT	TGTGCCAGCAGTTATGGGACAGGGGGCCTCGGCACTGAAGCTTTCTTT	12
EAT2	TGTGCTGTGAGTATCGCCCAGAAGCTGGTATTT	TGTGCCAGCAGTTTAGGTGGGGGAAGTCAGCCCCAGCATTTT	12
RAA2	TGTGCTCTGAAATCTCCTGGGGCAAACAACCTCTTCTTT	TGTGCCAGCAGCGCAGAGGCAGGGGGGAGCCCTTTGAACACTGAAGCTTTCTTT	12
RAA2	TGTGCTGTGAGACCAAATAATGCAGGCAACATGCTCACCTTT	TGTGCCAGTAGTAGCGGCTGGGCCAGAAACAATGAGCAGTTCTTC	11
RAA2	TGTGCGATTCTAATGGACACGGGCAGGAGAGCACTTACTTTT	TGTGCCACCAGTGATTCACAGGGAGGCAATCAGCCCCAGCATTTT	11
RAA2	TGTGCCTTTCGTCCAACTGACAGCTGGGGGAAATTGCAGTTT	TGTGCCAGCAGCTTCGTGGGACAGATAGTTGAAGCTTTCTTT	11
EAT2	TGTGCAGCGACAGGATACAGCACCCTCACCTTT	TGTGCCACCAGTGATTTCCCGCCCCCCCCGGCGGGAGGGTACAATGAGCAGTTCTTC	10
EAT2	TGTGCCGTGAAAACCGGCACTGCCAGTAAACTCACCTTT	TGTGCCAGCACCCCGCCGGACAGTACCCAGCAGTACTTC	10
EAT2	TGTGCTTTGAACAGAGATGACAAGATCATCTTT	TGTGCCAGCAGTTTTAGCCGGGACAGGGGAACTACTAACTATGGCTACACCTTC	10
RAA2	TGTGCTGGGAGACTTACTACCTCAGGAACCTACAAATACATCTTT	TGTGCCAGTAGTACCTTGACTAGCGGGGATACGCAGTATTTT	10
RAA2	TGTGCTGGGGCGGCGTATTCAGGAAACACACCTCTTGTCTTT	TGTGCCAGCAGGCCCGGACAGGTGAACACCGGGGAGCTGTTTTTT	10
RAA2	TGTGCTTTCATGAGTGCGAACAGAGATGACAAGATCATCTTT	TGCAGTGCTAGAGATCTGGGACTGGGCTCTGGAAACACCATATATTTT	10
EAT2	NA	TGTGCCAGCAGCGTTACAGGGGGCGCGGGTTTCACTGAAGCTTTCTTT	9
EAT2	NA	TGTGCCAGCAGTCCCAGGACTAGCGGGAGAATTGAAGAGACCCAGTACTTC	9
RAA2	NA	TGTGCCAGCAGTTTGTTAGCGTTCCCTAGCACAGATACGCAGTATTTT	9
RAA2	TGTGCTGTCTCCTCTGGGGGTTACCAGAAAGTTACCTTT	TGTGCCAGCACTGCCGGGACTACGAATGAGCAGTTCTTC	9
RAA2	TGTGCAGCAAGTATAAGGTACAGCAGTGCTTCCAAGATAATCTTT	TGTGCCAGCAGCCTCACAGATACGCAGTATTTT	9
RAA2	NA	TGTGCCAGCAGGCCCGGACAGGTGAACACCGGGGAGCTGTTTTTT	9
EAT1	TGTGCTGCGTATCAAACTGGGGCAAACAACCTCTTCTTT	TGTGCCATCAGAACCGGGACAGACAATGAGCAGTTCTTC	8
EAT2	TGTGCAGCAAGCGGGTACAATAACAATGACATGCGCTTT	TGTGCCAGCAGTTACTCGAACAGGGCGAACACTGAAGCTTTCTTT	8
EAT2	NA	TGCAGTGCTGTAATGACGGACTCCTACGAGCAGTACTTC	8
EAT2	TGTGCTGTTCGGTATGGTCAGAATTTTGTCTTT	TGCGCCAGCGCTAGGGAGGGCGACAATGAGCAGTTCTTC	8
RAA2	TGTGCAGCAACAGGCAACATGCTCACCTTT	TGTGCCTGGAGTGTATCCTTGGTACGGTTGAATGAGCAGTTCTTC	8
RAA2	TGTGCAGAGCTTGGAGGAAAGCTTATCTTC	TGTGCCAGCAGCCAGTCCCCTGGTGGGACGCAGTATTTT	8
RAA2	TGTGCTCTGAGTGAGGGCCTCACTGGAGGAAGCCAAGGAAATCTCATCTTT	TGTGCCAGCAGCGTAGAGGGGAATCTTAATGAAAAACTGTTTTTT	8
RAA2	NA	TGCAGTGCTAGAGATTTAAAGGGATTAGAGGCTTTCTTT	8
RAA2	TGTGCTGTGAGGAATTCTGGGGGTTACCAGAAAGTTACCTTT	TGTGCCAGCAGCTTAATAGGGCTAGCGAGATCCTACGAGCAGTACTTC	8
RAA2	TGTGCAGCAAGCTACTTTAATAGGGGATCTGAAAAGCTGGTCTTT	TGTGCCAGCAGCCCCGGGGTGAGGAGGGACGAGCAGTACTTC	8
EAT1	NA	TGTGCCATCAGAACCGGGACAGACAATGAGCAGTTCTTC	7
EAT1	TGTGCTGGGCGGTTGACCAATGCAGGCAAATCAACCTTT	TGTGCCAGCAGCTTAGGATACGAAGCTTTCTTT	7
EAT2	TGCGCTGTGGGGAATAATGCAGGCAACATGCTCACCTTT	TGTGCCAGCAGCCAGTCCCCTGGTGGGACGCAGTATTTT	7
EAT2	TGTGCTTATAGGAGCGATACCGGCACTGCCAGTAAACTCACCTTT	TGTGCCAGAGGGACTAGTTCCGAGCAGTACTTC	7
EAT2	TGTGCTTGCTACAACTTCAACAAATTTTACTTT	TGTGCCAGCAGCCCTGGGACTTTCTCAATAACCTACGAGCAGTACTTC	7
EAT2	TGTGCCGTAGGCTTTGGGAATGTGCTGCATTGC	TGCAGTGCCGCAGGGAATTGGAATCAGCCCCAGCATTTT	7
EAT2	TGTGCAGCAAACCGTCCCACGGGAGGAGGAAACAAACTCACCTTT	TGCGCCAGCAGTGAGTCGGGGGCAGGGAGCGAGCAGTACTTC	7
EAT2	TGTGCAACCTACACCGACAAGCTCATCTTT	TGTGCCAGCACCTTCATGGACAGGGATTACGAGCAGTACTTC	7
EAT2	TGTGCAGGACTTTTCTGGGGAGGAGGAAACAAACTCACCTTT	TGTGCCAGCAGTTTGTTAGCGTTCCCTAGCACAGATACGCAGTATTTT	7
RAA2	TGTGCTGTCCCCCATTATGGAGGAAGCCAAGGAAATCTCATCTTT	TGTGCCAGTCATATCGGGGGGGGCGAGTCCGAGCAGTACTTC	7
RAA2	NA	TGCGCCAGCAGGGGGGAGGGCCCCTACAATGAGCAGTTCTTC	7
RAA2	TGTGCTGAGAATTTTGTCTTT	TGTGCCAGCAGCTTGGACCTGGGACAGGGAGAAGAGACCCAGTACTTC	7
RAA2	TGCGCGTCCTCCTTTGGAAATGAGAAATTAACCTTT	TGTGCCAGCAGTGGACAGGGGGTCACAGATACGCAGTATTTT	7
RAA2	TGCCTCGTGGGTTTTGTAACGGCGGGAGGAGGAAACAAACTCACCTTT	TGCGCCAGCAGTGAGTTGGGGATTGGTGAAAAACTGTTTTTT	7
RAA2	TGTGCAATGAGAGAGTTTTATAACCAGGGAGGAAAGCTTATCTTC	TGCGCCAGCAGCTTGGAGGTGGGAACGGCCTACGAGCAGTACTTC	7
RAA2	TGTGCCGTGAATGAAAACTTCAACAAATTTTACTTT	TGTGCCACCAGTGATTTCGGGGGAGGTACCTACAATGAGCAGTTCTTC	7
RAA2	TGTGCCGTGACCCTCTCTAACGACTACAAGCTCAGCTTT	TGTGCCAGTAGTTTCAGCGGAGGGGGCTCCTACAATGAGCAGTTCTTC	7
RAA2	TGTGCAGCAAGCGCGACCGGCACTGCCAGTAAACTCACCTTT	TGTGCCAGCAGGGACAGGGAATCCTACACTAGCACAGATACGCAGTATTTT	7
RAA2	TGTGCAGCGAGTGATACAGGAACCTACAAATACATCTTT	TGTGCCAGCAGCTTAGCAGGACTCCCCAACTATGGCTACACCTTC	7
RAA2	TGTGCTGTCTGGGCGGGAAGTGGAGGTAGCAACTATAAACTGACATTT	TGTGCCAGCAGTTACTCATGGGACTATACCTACAATGAGCAGTTCTTC	7
RAA2	TGTGCTGTGACCTCAATTCAGGGAGCCCAGAAGCTGGTATTT	TGTGCCAGTAGTAGCGGGAGCTCCTACAATGAGCAGTTCTTC	7
RAA2	NA	TGCGCCAGCAGTGAGTTGGGGATTGGTGAAAAACTGTTTTTT	7
RAA2	TGTGCTACGGACTGGAGCAGTGCTTCCAAGATAATCTTT	TGTGCCAGCAGTCCTAGACAGGCATCCTACGAGCAGTACTTC	7
EAT1	TGTGCTGTGAGGGACTCAAATTCCGGGTATGCACTCAACTTC	TGTGCCAGCAGTAAAATAGGCACTGAAGCTTTCTTT	6
EAT1	TGTGCAGCAAACACGGGAGGAGGTGCTGACGGACTCACCTTT	TGTGCCAGCAGGCCGGGACTAGCGGGGACAGATACGCAGTATTTT	6
EAT2	NA	TGCAGTGCCGCAGGGAATTGGAATCAGCCCCAGCATTTT	6
EAT2	TGTGCTTGCTACAACTTCAACAAATTTTACTTT	TGTGCTAGCAGCTTACTGTCGGCCGGGATCAAAAACATTCAGTACTTC	6
EAT2	NA	TGTGCCAGCAGTTTAGCAGGTGGACAGGGGGACTTCTACAATGAGCAGTTCTTC	6
RAA2	TGTGCTGTCTCCTCTGGGGGTTACCAGAAAGTTACCTTT	TGCAGTGCTAGAGATCCCCAGGGTAGAGACTTATACTACACCTTC	6
RAA2	TGTGCAGGGCATATTAAGAACGACTACAAGCTCAGCTTT	NA	6
RAA2	TGTGCCCCCTTAGCCAGACTCATGTTT	TGTGCCAGCAGCCCGGGCGGGGTTGGCATTCAGTACTTC	6
RAA2	TGTGTGGTGAGCGCGAGAGGAAGCCAAGGAAATCTCATCTTT	TGTGCCAGCAGTTTGGGAAGAGAAGGGGGGAATGGCTACACCTTC	6
RAA2	TGTGCAGCAAACCGTCCCACGGGAGGAGGAAACAAACTCACCTTT	TGCGCCAGCAGTGAGTCGGGGGCAGGGAGCGAGCAGTACTTC	6
RAA2	TGTGCCGTGAAAACTTCAGGATACAGCACCCTCACCTTT	TGTGCCAGCAGCGTAGATGGGAGTTGGGAGACCCAGTACTTC	6
RAA2	TGTTCTGTTGTCAAAACCTCCTACGACAAGGTGATATTT	TGTGCCAGCAGGGGTGGCTTTGGGACAGGGGGCGCGACCCAGCATTTT	6
RAA2	TGTGCTCTGAGTGGGGATAGTGGAGGTAGCAACTATAAACTGACATTT	TGTGCCAGCAGCGTACTTCCCAACTCCTACGAGCAGTACTTC	6
RAA2	TGTGCTCGCCTCAGGAACAGAGATGACAAGATCATCTTT	TGTGCCAGCAGTTTATTGGGGGACAGAGCCTACGAGCAGTACTTC	6
RAA2	NA	TGTGCCAGCAGGGACAGGGAATCCTACACTAGCACAGATACGCAGTATTTT	6
RAA2	TGTGCTGTGGCCCCCTGGAATAACAATGACATGCGCTTT	NA	6
RAA2	TGTGCTGTGGGCTCCTTCACCGGTAACCAGTTCTATTTT	TGTGCCAGCAGCGAAGGGGGGCAGCCGGGACGGGAGACCCAGTACTTC	6
RAA2	TGTGCTCTGAGTGAGGCGCAGGCAGGAACTGCTCTGATCTTT	TGCGCCAGCAGGGGGACTAGCGGACAAGAGACCCAGTACTTC	6
EAT1	TGTGCTTCCCCATCGAACTCAAATTCCGGGTATGCACTCAACTTC	TGTGCCAGCAGTTTTGTGTCACCCCTCCACTTT	5
EAT1	TGTGCAGCAAGTGGCGCTGCACTCAACTTC	TGTGCCAGCAGCTTTTCAAGTGGGGGAGCAGATACGCAGTATTTT	5
EAT2	TGTGCTGTCCTAATGGATAGCAACTATCAGTTAATCTGG	TGCGCCAGCAGCGAAGACGGGATGAACACTGAAGCTTTCTTT	5
EAT2	TGTGCAGCAAGTGGCTCCGGGAGCTTTGGGAATGTGCTGCATTGC	TGTGCCAGCAGTTTTGCACACAGATACGAGCAGTACTTC	5
EAT2	TGTGCTGTGAGGGTCTTTGGAAATGAGAAATTAACCTTT	TGCAGTGCTATCCCCCTCCAAAGGCATGAAGCTTTCTTT	5
EAT2	NA	TGTGCCAGCAGTTTAGGTGGGGGAAGTCAGCCCCAGCATTTT	5
EAT2	NA	TGCGCCAGCGCTAGGGAGGGCGACAATGAGCAGTTCTTC	5
EAT2	TGTGCAGGAGATGCTTCCAAGATAATCTTT	TGTGCCAGCGGGGCGGGGAGCAATCAGCCCCAGCATTTT	5
EAT2	NA	TGTGCCAGCAGTGAGGGCCGGTTCGGGCCCTACGAGCAGTACTTC	5
EAT2	NA	TGTGCCAGCCAACCTGGACTGGTTACGAACACCGGGGAGCTGTTTTTT	5
EAT2	TGTGCAGGAAATACTGGAGGCTTCAAAACTATCTTT	TGTGCCAGCAGCTATTCCGGGGGCGGCCAAGAGACCCAGTACTTC	5
RAA2	TGTGCAGACTCCCGGGGGGGGACAACTGACAGCTGGGGGAAATTGCAGTTT	TGTGCCAGCAGTGGTCGCGGGGTCTACGAGCAGTACTTC	5
RAA2	TGTGCCGGGCAGTCAGGAACCTACAAATACATCTTT	TGTGCCAGCAGTGAGATAACAGGGGGAGTGAACTATGGCTACACCTTC	5
RAA2	NA	TGTGCCAGCAGTTTATTGGGGGACAGAGCCTACGAGCAGTACTTC	5
RAA2	TGTGCTTTCATGCTAAATGCTGGTGGTACTAGCTATGGAAAGCTGACATTT	TGTGCCATCGGGTCAGACAGGGGGCGGTACGGGGAGCTGTTTTTT	5
RAA2	TGTGCTTCGTTAAACAGAGATGACAAGATCATCTTT	TGTGCCAGCAGCTTAAATGGCCTAGCGGGAGGGACTGAGCAGTTCTTC	5
RAA2	TGTGCAGCAAGTGACTCAGGAACCTACAAATACATCTTT	TGTGCCAGCAGCTTACCCCAGCGGGGGATGGAGCAGTACTTC	5
RAA2	TGTGCCGTGAACAAGGATGCTGGTGGTACTAGCTATGGAAAGCTGACATTT	TGTGCCAGCAGTTACGGACCCTACAATGAGCAGTTCTTC	5
RAA2	TGTGCAGAGAAGTTTTCTGGTGGCTACAATAAGCTGATTTTT	TGTGCCAGCAGCGTATCCCCTGGGAGCAACTCCCAAGAGACCCAGTACTTC	5
RAA2	TGTGCTGTGAGCCTCTCAAATTCCGGGTATGCACTCAACTTC	TGTGCCAGCCAACCTGGACTGGTTACGAACACCGGGGAGCTGTTTTTT	5
RAA2	NA	TGTGCCAGCAGCTTCGTGGGACAGATAGTTGAAGCTTTCTTT	5
RAA2	NA	TGTGCCAGCAAACTGGGACTAGGTCTCACCGGGGAGCTGTTTTTT	5
RAA2	TGTGCTTTCATGACCACTAATAATGCAGGCAACATGCTCACCTTT	TGTGCCAGCAGTGGCGGACTAGCGGGAGGTCTGTACGAGCAGTACTTC	5
RAA2	NA	TGTGCCACCAGCAGACTAGCGGAAGCGGAGACCCAGTACTTC	5
RAA2	TGTGCTACGGTCCAATCAGGAGGAAGCTACATACCTACATTT	TGTGCCAGCAGCGTAGCCGGGACAGGGTCTAGCACAGATACGCAGTATTTT	5
RAA2	TGTGCTGTGAGGAATAATAATGCAGGCAACATGCTCACCTTT	TGTGCCAGCAGCTTGGGATGGTCTCGGAACAATGAGCAGTTCTTC	5
RAA2	NA	TGTGCCAGCAGCTTAATAGGGCTAGCGAGATCCTACGAGCAGTACTTC	5
RAA2	TGTGCTGCCTATATGGATAGCAACTATCAGTTAATCTGG	TGTGCCAGCGCTTTTTGGACAACAATAGCCAAAAACATTCAGTACTTC	5
RAA2	TGTGCTCTCCTATATGGAAACAAGCTGGTCTTT	TGCGCCAGCAGGGGGGAGGGCCCCTACAATGAGCAGTTCTTC	5
RAA2	TGTGCTGTGGGTGCGAGGCAGGCAGGAACTGCTCTGATCTTT	TGTGCCAGCAGCTTGTTTCAGGATTCCTACAATGAGCAGTTCTTC	5
RAA2	TGTGCTCTGAGTGAGAACCCCCTTTCAGGAAACACACCTCTTGTCTTT	TGTGCCAGTAGTAAGGGACCCCTCGAGCAGTACTTC	5
RAA2	TGTGCTGGGCAGAATCGATCTGCAAGGCAACTGACCTTT	TGCAGTGCTGGGACAGTAGAGTCCTACGAGCAGTACTTC	5
RAA2	TGTGCTCTGATAGGCCCTACTGGAGGCTTCAAAACTATCTTT	TGTGCCAGCAGTTACGGAGACAGGGACCAAGAGACCCAGTACTTC	5
RAA2	TGTGCAGCATTTATAACTCAGGGCGGATCTGAAAAGCTGGTCTTT	TGTGCCAGCAGAGCCTCTAGCGGGAGGGAGACCCAGTACTTC	5
RAA2	TGTGCAGCAAGCGCGCTCCAGGGAGCCCAGAAGCTGGTATTT	TGCAGTGCTAGAGATATCGGGCAGGGGAATTCACCCCTCCACTTT	5
RAA2	TGTGCTGTGGGCATAAATTCCGGGTATGCACTCAACTTC	TGCGCCAGCAGCCGGACAGGGGAGAATGGCTACACCTTC	5
RAA2	TGTGCAGCAAGCGATCTGGCCGGCACTGCCAGTAAACTCACCTTT	TGTGCCAGCAGCTTCAGACAGATGAACACTGAAGCTTTCTTT	5
RAA2	TGTGCAGCAAGGGGGGCGCAGGGAGCCCAGAAGCTGGTATTT	TGTGCCAGCAGCTTAGCCGGCAGGGCTTGGGGAGAGACCCAGTACTTC	5
RAA2	TGTGCAATGAGCGCGAACACAGGCTTTCAGAAACTTGTATTT	TGTGCCAGCAGCGTAGCCGGGACTAGGAATGAGCAGTTCTTC	5
RAA2	TGTGCTGTGGCCCCCTGGAATAACAATGACATGCGCTTT	TGTGCCAGCAGCTTGGGGGGGGCTGAGGAGGGGGAGCAGTACTTC	5
RAA2	TGCCTCGTGGGTGCCCGTAATGCTGGCAACAACCGTAAGCTGATTTGG	TGTGCCAGCAGTTTGAGAGCGGGAGAGATGCTTGGGGAGACCCAGTACTTC	5
RAA2	TGTGCCGTGGAATACGACTACAAGCTCAGCTTT	TGTGCCAGCAGTCCGACTAGCGGGAGACCTTACTTC	5
RAA2	TGTGCCGTGAGGGATGGAGGCTTCAAAACTATCTTT	TGTGCCAGCAGCTCAAACACGGGACTTTACACAGATACGCAGTATTTT	5
RAA2	TGTGCTGGGCAGCGGGCTGGAGCCAATAGTAAGCTGACATTT	TGTGCCAGCAGCTTAGTCGGAGCTACCTACGAGCAGTACTTC	5
RAA2	NA	TGTGCCACCAGTGATTTCGGGGGAGGTACCTACAATGAGCAGTTCTTC	5
RAA2	TGTGCTGTGGCCTCCCTGGGAGGAGGAAACAAACTCACCTTT	TGTGCCAGCAGCCCCGGACAGACCGGGGAGCTGTTTTTT	5
RAA2	TGCATCCTGAGAGATCCTGGTGGTACTAGCTATGGAAAGCTGACATTT	TGTGCCAGCAGGAGGCAGGGCTCCTACGAGCAGTACTTC	5
EAT1	TGTGCCGTGAAAGCTGCAGGCAACAAGCTAACTTTT	TGTGCCAGCAGGAGACCCGGGGGACTAAGCGAGCAGTACTTC	4
EAT1	TGTGCAATGAGAGAGACCTACAACCAGGCAGGAACTGCTCTGATCTTT	TGTGCCAGCAGCCCGGGAGGTGAGGGGCTGTTCGGCGAGCAGTACTTC	4
EAT1	TGTGCAGCAAGTGAAACCTCCTACGACAAGGTGATATTT	TGTGCCAGCAGCCTGACAGAGGCGGGCAATCAGCCCCAGCATTTT	4
EAT2	TGTGCTTTCATGACCACTAATAATGCAGGCAACATGCTCACCTTT	TGTGCCAGCAGTGGCGGACTAGCGGGAGGTCTGTACGAGCAGTACTTC	4
EAT2	TGTGCTTCGTTAAACAGAGATGACAAGATCATCTTT	TGTGCCAGCAGCTTAAATGGCCTAGCGGGAGGGACTGAGCAGTTCTTC	4
EAT2	TGTGCTGAGAATTTTGTCTTT	TGTGCCAGCAGCTTGGACCTGGGACAGGGAGAAGAGACCCAGTACTTC	4
EAT2	TGTGCCCGGGATTCCGGGTATGCACTCAACTTC	TGTGCCAGCGGGGCGGGGAGCAATCAGCCCCAGCATTTT	4
EAT2	TGTGCTCTTATGACAACTGACAGCTGGGGGAAATTGCAGTTT	TGTGCCAGCAGCACCCGGACAGGGCATGGGACGGATACGCAGTATTTT	4
EAT2	TGTGCTTTAAATGCAGGCAACATGCTCACCTTT	TGTGCCAGCAGCTTATACGGGGGAGGACCCTCTGGGGCCAACGTCCTGACTTTC	4
EAT2	TGTGTGGTGAACGGGGGGGATAGCAGCTATAAATTGATCTTC	TGTGCCAGCAGCCCCAGGGAGATCTCCCCTTCTCAGCAGTACTTC	4
EAT2	TGTGAAGGACTAGGGGCCTGGGGTGGTACTAGCTATGGAAAGCTGACATTT	TGTGCCAGCAGTAGGGGGGCTACCCCCTACGAGCAGTACTTC	4
EAT2	TGTGCTTTCATGAAGCTAGGGATTCAGGGAGCCCAGAAGCTGGTATTT	TGTGCCCGGGCAAGGGGCGGGGAGCTGTTTTTT	4
EAT2	TGTGCAGCGAGTGATACAGGAACCTACAAATACATCTTT	TGTGCCAGCAGCTTAGCAGGACTCCCCAACTATGGCTACACCTTC	4
EAT2	TGTGCCCATCGCGGGGGGGGTTCTGCAAGGCAACTGACCTTT	TGTGCCAGCAGTTCTTATAGCGGGGCCACCGGGACTAGAGGTTTCTACGAGCAGTACTTC	4
EAT2	TGCATCGTCAGACCCCAGACAGGCTTTCAGAAACTTGTATTT	TGTGCCAGCAGCCGGGAGTTATACTCCTACAATGAGCAGTTCTTC	4
EAT2	TGTGCTCTGATAGGCCCTACTGGAGGCTTCAAAACTATCTTT	TGTGCCAGCAGTTACGGAGACAGGGACCAAGAGACCCAGTACTTC	4
EAT2	TGTGCAGAGCTTGGAGGAAAGCTTATCTTC	TGTGCCAGCAGCCAGTCCCCTGGTGGGACGCAGTATTTT	4
EAT2	TGTGCCGTGATCGCCGGAGGCTTCAAAACTATCTTT	TGCAGTGCTAGTTCCGGGGAGGGGGCTACAATTGATGAGCAGTTCTTC	4
EAT2	TGTGCTGGGCCGCATAATTCAGGAGGAGGTGCTGACGGACTCACCTTT	TGTGCCATCAGTACCCCGGACAGTACCTACGAGCAGTACTTC	4
EAT2	NA	TGTGCCAGCAGTTATGGGACAGGGGGCCTCGGCACTGAAGCTTTCTTT	4
EAT2	TGTGCTACGGCCTCCCTCTATGGTCAGAATTTTGTCTTT	TGTGCCAGCAGTTACGGGCAGGGGCCCTACAATGAGCAGTTCTTC	4
EAT2	TGTGCTACGGAAACCGGTAACCAGTTCTATTTT	TGTGCCAGCAGCTCTACTAGCGTCGGTGAGCAGTTCTTC	4
EAT2	TGTGCTGGCCTCCTCAAGGGAGCCCAGAAGCTGGTATTT	TGTGCCAGCAGTTACCCCACGGAAGGGACTAGCCTCGATGAGCAGTTCTTC	4
EAT2	TGTGCCTTTAATGCAGGCAACATGCTCACCTTT	TGTGCCACCAGCAGACTAGCGGAAGCGGAGACCCAGTACTTC	4
EAT2	TGTGCTCTGAGTGAGAACAATAATGCAGGCAACATGCTCACCTTT	TGTGCCAGCAGTTACGGACGGAGCTATGGCTACACCTTC	4
EAT2	TGTGCAGCCCTCGGTTCAGGAAACACACCTCTTGTCTTT	TGTGCCAGCAGCTGGCGACCAAGCTCCTACGAGCAGTACTTC	4
RAA1	TGTGCAGCAAGTGGCGCTGCACTCAACTTC	TGTGCCAGCAGCTTTTCAAGTGGGGGAGCAGATACGCAGTATTTT	4
RAA2	TGTGCTTTCATGAGAGGTAGCAACTATAAACTGACATTT	TGTGCCAGCAGTCCGGGACCCCTCTACGAGCAGTACTTC	4
RAA2	NA	TGCAGTGCTAGGAAGTTGGAGGGAGCAGGGGATGAGCAGTTCTTC	4
RAA2	TGCGGCACAGGCATGAATTCTGGGGGTTACCAGAAAGTTACCTTT	TGTGCCAGCAGCTTGTTTACAGAAGGTTTCACCGGGGAGCTGTTTTTT	4
RAA2	TGTGTGGTGAGCGCGTCCCAGGCAGGAACTGCTCTGATCTTT	TGCAGTGCTAGACTCACCCTACAGGGTTGGGGCTACACCTTC	4
RAA2	TGTGCAGCAGAGGACTCAGGAACCTACAAATACATCTTT	TGTGCCAGCAGCCCAGCGGCGTCCGATGAGCAGTTCTTC	4
RAA2	TGTGCAGCGACAGGATACAGCACCCTCACCTTT	TGTGCCACCAGTGATTTCCCGCCCCCCCCGGCGGGAGGGTACAATGAGCAGTTCTTC	4
RAA2	NA	TGTGCCATCAGTACCCCGGACAGTACCTACGAGCAGTACTTC	4
RAA2	TGCGCTGTGGGGAATAATGCAGGCAACATGCTCACCTTT	TGTGCCAGCAGCCAGTCCCCTGGTGGGACGCAGTATTTT	4
RAA2	TGTGTGGTGAACAGGCGAGGGAGCAACTATCAGTTAATCTGG	TGTGCCAGCCACCAGGCGAATCAGCCCCAGCATTTT	4
RAA2	TGTGCTGTGGCCGAAGGAACTAACCAGGCAGGAACTGCTCTGATCTTT	NA	4
RAA2	NA	TGTGCCAGCAGCTTATCCCCTAGCTACGAGCAGTACTTC	4
RAA2	NA	TGTGCCAGTAGTACCTTGACTAGCGGGGATACGCAGTATTTT	4
RAA2	TGCATCCTGAGAGGAAGGAGTGGAGGTAGCAACTATAAACTGACATTT	TGTGCCAGCAGTTACCCGGGACAGGGAGTCTATGGCTACACCTTC	4
RAA2	TGTGGAGCAGAGGGAGGCAAATCAACCTTT	TGTGCCTACAGACAGGGGGCGATGTCCGGGGAGCTGTTTTTT	4
RAA2	TGTGCACCTCGGAGGGACTATGGTCAGAATTTTGTCTTT	TGCAGTGCTAGGAAGTTGGAGGGAGCAGGGGATGAGCAGTTCTTC	4
RAA2	TGTGCAGCAAGCAAGCGGGCTAACGACTACAAGCTCAGCTTT	TGTGCCAGCAGCTCACGAACGCAGGGCGGAAACATTCAGTACTTC	4
RAA2	TGTGCCGTGAACGGCCCTAACGACTACAAGCTCAGCTTT	TGTGCCAGTAGTACCGGACACAATTCCTACGAGCAGTACTTC	4
RAA2	TGTGTGGTGACCCTCCGGACCGGCACTGCCAGTAAACTCACCTTT	TGTGCCAGCAGCCCTTCGGTAATCGGGACGCAGTATTTT	4
RAA2	TGTGCTCTGCGCCCGGCCGGCACTGCCAGTAAACTCACCTTT	TGTGCCAGCAGCCCCAGGCCGTTGCGGAGTGGGAACACCGGGGAGCTGTTTTTT	4
RAA2	TGTGCACGAAGCATGACAACTGACAGCTGGGGGAAATTGCAGTTT	TGTGCCAGCAGCTACCGGAGGACAGGCTTGAACACTGAAGCTTTCTTT	4
RAA2	TGCCTCGTGGGTGAAGCTCAGGGGGCTGGGAGTTACCAACTCACTTTC	TGTGCCAGCAGCTCAACTGGGAGCGGGAGGGGCGTCTACAATGAGCAGTTCTTC	4
RAA2	TGTGCTCTGAATCCCAACCAGGCAGGAACTGCTCTGATCTTT	NA	4
RAA2	TGTGCTACGGACGGATCAGGCAACATGCTCACCTTT	TGTGCCAGCAGTTTGGGACAGGGTATCGAAAAACTGTTTTTT	4
RAA2	TGCATCCTGAGGAGAGGGGGGGGGAGTGGAGGTAGCAACTATAAACTGACATTT	TGTGCCAGCAGCCGGAGGTGGACAGGGTCCTACGAGCAGTACTTC	4
RAA2	NA	TGTGCCAGCAGCCAGGGGGGGCAGAAGCAGTACTTC	4
RAA2	TGTGCCCATCGCGGGGGGGGTTCTGCAAGGCAACTGACCTTT	TGTGCCAGCAGTTCTTATAGCGGGGCCACCGGGACTAGAGGTTTCTACGAGCAGTACTTC	4
RAA2	TGTGCAGGAGTTCCTCATCGGGGCGGATCTGAAAAGCTGGTCTTT	TGTGCCAGCAGCGTAGGCCGGGAACCTAACGAGCAGTACTTC	4
RAA2	TGTGCTTATAGTCGGACGGATAGCAACTATCAGTTAATCTGG	TGTGCCAGCAGCTTATCCGGGAGCGGCGGGACCGGGGAGCTGTTTTTT	4
RAA2	TGTGCAGGGCCGACCTTTCGAACCTCAGGAACCTACAAATACATCTTT	TGTGCCAGCAGTTACTATGGAGGGAGCAATCAGCCCCAGCATTTT	4
RAA2	NA	TGCAGTGCTAGAGATGGAGGCAGTAACTATGGCTACACCTTC	4
RAA2	TGTGCAGCAAGCCGTAATAGCAACTATCAGTTAATCTGG	TGTGCCAGCAGACCTACAGGTGGAAATCAGCCCCAGCATTTT	4
RAA2	TGTGCCTTCATGAATAATAATGCAGGCAACATGCTCACCTTT	TGTGCCAGCAGCGTAAAGAGAGGGGGCGCGGACACCGGGGAGCTGTTTTTT	4
RAA2	TGTGCAGCCCTTAATTCTGGGGGTTACCAGAAAGTTACCTTT	TGCAGCGTTGCAAAGGGACAGAAAGAGACCCAGTACTTC	4
RAA2	TGTGCTGTGGAGACAGGAACCTACAAATACATCTTT	TGTGCCAGCAGCTTAGACTCAGGGGGCAATACTGAAGCTTTCTTT	4
RAA2	TGCATCCCCCAACGGGGTTACCAACTCACTTTC	TGTGCCTGGAGTTCCGACTCTCGACCGGGGAACACTGAAGCTTTCTTT	4
RAA2	TGTGCAGGGCCCACTTCGGGCTCTAGCAACACAGGCAAACTAATCTTT	TGTGCCTGGAGTAACAGAGGGAATTCACCCCTCCACTTT	4
RAA2	TGTGCCGTGATTTGGAACACCGGTAACCAGTTCTATTTT	TGTGCCAGCAGCTTACAGAGAAGTCAAGAGACCCAGTACTTC	4
RAA2	TGTGTGGTGAGGGGAGAGGGAGGCAAACTAATCTTT	TGTGCCAGCAGTGAAGATTTGGGGACAGGGAACACCGGGGAGCTGTTTTTT	4
RAA2	TGTGCTGCGTCCTGGACGGGAGGAGGAAACAAACTCACCTTT	TGTGCCAGCAGTTCCTCACTCGGGACGGACAATCAGCCCCAGCATTTT	4
RAA2	TGTGCCTTTAATGCAGGCAACATGCTCACCTTT	TGTGCCACCAGCAGACTAGCGGAAGCGGAGACCCAGTACTTC	4
RAA2	TGCGCTGTGAGAGGCTCTGGTGGCTACAATAAGCTGATTTTT	TGTGCCAGCAGCCCCCAGGCGACCGGGACAGGTAACTCCTACGAGCAGTACTTC	4
RAA2	TGTGCTGTGAGCGGGGCGCGTAGCTTTGGAAATGAGAAATTAACCTTT	TGTGCCAGCAGCGTAGGCGTAGGGTTGGATGAGCAGTTCTTC	4
RAA2	TGTGCTCTAGCCAGAGATAATGCAGGCAACATGCTCACCTTT	TGCAGTGCTAGAGGGTGGGGGGGGAGCGGGAGCTCCTACAATGAGCAGTTCTTC	4
RAA2	TGTGCAGAGTCAGGGGGCAACTATCAGTTAATCTGG	TGTGCCAGCAGCGTAAAGAGAGGGGGCGCGGACACCGGGGAGCTGTTTTTT	4
RAA2	TGCCTCGTGGGTGGGACAGGCTTTCAGAAACTTGTATTT	TGTGCCAGCAGTTCGACAACACAGGGTTGGGCGAACTATGGCTACACCTTC	4
RAA2	TGTGCCCCCTTGTATTCAGGAGGAGGTGCTGACGGACTCACCTTT	TGTGCCAGCAGCGTAGGAACGGGTAGCACAGATACGCAGTATTTT	4
RAA2	TGTGTGGTGAGACATAACAATGACATGCGCTTT	TGTGCCAGCAGTACCTGGACCGGTATTTCAGGAAACACCATATATTTT	4
RAA2	TGTGCAGCAGTGGGAGGAGGTGCTGACGGACTCACCTTT	TGTGCCAGCAGTACACCGCGGGGCCTCCCATACAATGAGCAGTTCTTC	4
RAA2	TGTGCAGCAACTGACTCAGGAACCTACAAATACATCTTT	TGTGCCAGCCGAAAGCCAAACAGGGTAGGGGGCGGCTACACCTTC	4
RAA2	TGTGCTGTGAAAGGTCTGGAGGGAACCTACAAATACATCTTT	TGCAGTGCTAGAGCCCGACTAGCGGAATCGAACACCGGGGAGCTGTTTTTT	4
RAA2	TGTGCAGCAACCGACTCAGGAACCTACAAATACATCTTT	TGTGCCAGCAGCTTAGGCAGGGGGCTCGAAAAACTGTTTTTT	4
RAA2	TGTGCTCTGAGTGAGAACAATAATGCAGGCAACATGCTCACCTTT	TGTGCCAGCAGTTACGGACGGAGCTATGGCTACACCTTC	4
RAA2	TGTGCTGTGAGAGCTGGCATGGAATATGGAAACAAGCTGGTCTTT	TGTGCCAGCAGCTCCGGGACCCGGAACGAGCAGTACTTC	4
RAA2	TGTGCAGGAGCTTCTGGAAATGAGAAATTAACCTTT	TGTGCCAGCAGTGGGACAGGTTTGACCAACGTCCTGACTTTC	4
EAT1	TGTGGCACAGACCCCGACAGAGATGACAAGATCATCTTT	TGTGCCAGCAGCACGGGACAGGGGTGGGACGAGCAGTACTTC	3
EAT1	TGTGGAGCAGACTTTACCTCAGGAACCTACAAATACATCTTT	TGCAGCGTTGGGACAGGGGAGGGGTACGAGCAGTACTTC	3
EAT1	TGTGCTGTGAGCCCCCTAGGGCTCACGGGAGGAGGAAACAAACTCACCTTT	TGTGCCAGCAGCTTATGGCGAGGGTTGAAGACTGAAGCTTTCTTT	3
EAT1	TGTGCTGTGGGAGAATATGGAAACAAACTGGTCTTT	TGCGCCAGCAGCCAAGATGCCGGTATTAATGAAAAACTGTTTTTT	3
EAT1	TGTGCTTATAGGAGCACCCAGGGAGGAAAGCTTATCTTC	TGCAGCGTTTGGGGGACGGGACAGTCCTACGAGCAGTACTTC	3
EAT1	NA	TGTGCCAGCAGCTTTTCAAGTGGGGGAGCAGATACGCAGTATTTT	3
EAT1	TGTGCAGAGAGGCTCCCTTCAGATGGCCAGAAGCTGCTCTTT	TGTGCCAGCAAAGTGGAGGCCAAAAACATTCAGTACTTC	3
EAT1	TGCATCCTGCCCCTCGCTGGTGGTACTAGCTATGGAAAGCTGACATTT	TGTGCCAGCAGCTTAGGACAGGCATACGAGCAGTACTTC	3
EAT2	TGTGTGGTGAACGGGTGGAGGAATGACATGCGCTTT	TGCAGTGCTAGAGTTCGCGGCACTCCCCGCTACGAGCAGTACTTC	3
EAT2	TGTGCAGCAAGCAAGGGTTCAGGAAACACACCTCTTGTCTTT	TGCGCCAGCAGCTTGGGGAGTTTCGAGCAGTACTTC	3
EAT2	TGTGCTGTGGAAACCAGTGGCTCTAGGTTGACCTTT	TGTGCCATCGGTCTCCCGGGGGGGCTCGGAAACACCATATATTTT	3
EAT2	TGTGCTTGCTCTCAAATGGACACGGGCAGGAGAGCACTTACTTTT	TGTGCCAGTAAAGCCGGGACAGGTGCTGAGACCCAGTACTTC	3
EAT2	TGTGCAGTTCCAAATTCCGGGTATGCACTCAACTTC	TGTGCCAGCAGCTTAGATTCCAGCGGGAGTCCCCGGGAGCAGTACTTC	3
EAT2	TGTGCTGGGCAGAATCGATCTGCAAGGCAACTGACCTTT	TGCAGTGCTGGGACAGTAGAGTCCTACGAGCAGTACTTC	3
EAT2	TGTGCTCTAGAAAACCAGGGAGGAAAGCTTATCTTC	TGCAGTGCTAGAGCTGGGAACACGAACACCGGGGAGCTGTTTTTT	3
EAT2	TGTGCTGTGGAGGATCCCTACTCTAGCAACACAGGCAAACTAATCTTT	TGTGCCAGCAGCTCCATCGGGACTAGCGGCCGCACAGATACGCAGTATTTT	3
EAT2	TGTGCAGGAGAGGGAGGTAGCAACTATAAACTGACATTT	TGTGCCAGCAGCCTAACCATCGCCTCTAGCGGGAGGACGTACGAGCAGTACTTC	3
EAT2	TGTGCAGAGATCTTCGACTACAAGCTCAGCTTT	TGTGCCAGCAGCTTGTACGGTTGGGGTGTTCAGCCCCAGCATTTT	3
EAT2	TGTGCAGCAAGTATAAGGTACAGCAGTGCTTCCAAGATAATCTTT	TGTGCCAGCAGCCTCACAGATACGCAGTATTTT	3
EAT2	TGTGTGGTGAACCGGGGAGCTGACAGCTGGGGGAAATTGCAGTTT	TGTGCCAGTAGTATCCAGGGGGCCGGGTACAATGAGCAGTTCTTC	3
EAT2	NA	TGTGCCAGCAGCCAGACTCGTACAGGGCGAGAGACCCAGTACTTC	3
EAT2	TGTGCTCTGAGATCTACGGGAGGAGGAAACAAACTCACCTTT	TGTGCCAGCAGCTTAGCCACAGGGACCGGGGAGCTGTTTTTT	3
EAT2	TGTGCTGTGAGAGATGGAGGAGGAAGCTACATACCTACATTT	TGTGCCAGCAGCGCGACAGGGATCGGAGAGACCCAGTACTTC	3
EAT2	TGTGCAGCAAGCGGGGCCACTGGCAACACAGGCAAACTAATCTTT	TGTGCCTGGAAATCGGCATACCAATATGGCTACACCTTC	3
EAT2	TGTGCAGCAAGCGCGAGATTTAGTGGCCAGAAGCTGCTCTTT	TGCGCCAGCAGCTTGGTTGGGACACCTAACACTGAAGCTTTCTTT	3
EAT2	TGTGCTGTGAGGAATTCTGGGGGTTACCAGAAAGTTACCTTT	TGTGCCAGCAGCTTAATAGGGCTAGCGAGATCCTACGAGCAGTACTTC	3
EAT2	NA	TGTGCCAGCTCACCACCGACAGAATCCTATGGCTACACCTTC	3
EAT2	TGTGCTGTCCTGGGGGATAGCAACTATCAGTTAATCTGG	TGCAGTGCTACGGGACTTTTATACGAGCAGTACTTC	3
EAT2	TGTGCAGACCTAGGGGACTACAAGCTCAGCTTT	TGTGCCAGCAGTTTGGCGGTTTTAGACGAGCAGTACTTC	3
EAT2	TGTGCTGGGAGTCAGAATTTTGTCTTT	TGCAGTGCTAGAGAAACAGGGGCCTACGAGCAGTACTTC	3
EAT2	NA	TGTGCCAGCAGTTACGGACGGAGCTATGGCTACACCTTC	3
EAT2	TGCCTCGTGGGTGGGACAGGCTTTCAGAAACTTGTATTT	TGTGCCAGCAGTTCGACAACACAGGGTTGGGCGAACTATGGCTACACCTTC	3
EAT2	TGTGCCTCCCGCCAGGCAGGAACTGCTCTGATCTTT	TGTGCCAGCAGCTTACTGGGACAGGGAGCGAACACCGGGGAGCTGTTTTTT	3
EAT2	NA	TGTGCCAGCAGGATAGACTACGAGCAGTACTTC	3
EAT2	TGTGCTGCCGATAATGCAGGCAACATGCTCACCTTT	TGTGCCAGCAGTTACTTCATGGGGGCCGGGGAGCTGTTTTTT	3
EAT2	TGTGCTGTGCAGCGCCCCAGCAGTGCTTCCAAGATAATCTTT	TGTGCCAGCCGTTCCACAGGGGCTAATGAAAAACTGTTTTTT	3
EAT2	TGTGCAGGGAGGAGGGGTAACACCGACAAGCTCATCTTT	TGCAGTGCCCACAGGGGGAGACTAGGGCGGGCAGATACGCAGTATTTT	3
EAT2	TGTGCTGTGCAGGTTTCTGGTGGCTACAATAAGCTGATTTTT	TGTGCCAGCAGTCCATACAATGAGCAGTTCTTC	3
EAT2	TGTGCTGTGAGAGATAGAGGGCTGAACACAGGCTTTCAGAAACTTGTATTT	TGCAGTGCTAGAGATGGAGGCAGTAACTATGGCTACACCTTC	3
EAT2	TGTGCTCTGTGGGAAGGATATGGAGGAAGCCAAGGAAATCTCATCTTT	TGTGCCAGCAAACTGGGACTAGGTCTCACCGGGGAGCTGTTTTTT	3
EAT2	TGTGCCTGTAACTACAAGCTCAGCTTT	TGTGCCAGTATGCGGTTGGGGTCCGACACTGAAGCTTTCTTT	3
EAT2	TGTGCTAGAGGAGGTGGTACTAGCTATGGAAAGCTGACATTT	TGTGCCAGCAGTTCGCTTAAGAGGGTATCCTACGAGCAGTACTTC	3
EAT2	TGTGCTCTCCTATATGGAAACAAGCTGGTCTTT	TGCGCCAGCAGGGGGGAGGGCCCCTACAATGAGCAGTTCTTC	3
EAT2	NA	TGTGCCATCAGTACCCCGGACAGTACCTACGAGCAGTACTTC	3
EAT2	TGTGCAATGAGAGAGTTACCCTCTGGCAACACAGGCAAACTAATCTTT	TGTGCCAGCACCCCCGGGAGTTTGGGGGCCAACGTCCTGACTTTC	3
EAT2	TGTGCTGGGAGACTTACTACCTCAGGAACCTACAAATACATCTTT	TGTGCCAGTAGTACCTTGACTAGCGGGGATACGCAGTATTTT	3
EAT2	TGTGCTGATATGTTTTCTGGTGGCTACAATAAGCTGATTTTT	TGCGCCAGCAGCCAAGGGGACCGAGACAATGAGCAGTTCTTC	3
EAT2	TGTGCCGTGAAACTCGACTACAAGCTCAGCTTT	TGTGCCAGCAGCCACCAAATCACCACAGATACGCAGTATTTT	3
EAT2	TGTGCAGCGTTGTATCAAACTGGGGCAAACAACCTCTTCTTT	TGTGCCAGTAGAGCTTTCCCGGGAGGCGAGCAGTTCTTC	3
EAT2	TGTGCTGTGATCAGGGGGGAAACCTCCTACGACAAGGTGATATTT	TGCGCCAGCAGCCCGGGGACTAGCGGGAGTAGCGAGCAGTACTTC	3
EAT2	TGTGCTGTGGAGACAGGAACCTACAAATACATCTTT	TGTGCCAGCAGCTTAGACTCAGGGGGCAATACTGAAGCTTTCTTT	3
EAT2	TGTGCTTTCATGCTAAATGCTGGTGGTACTAGCTATGGAAAGCTGACATTT	NA	3
RAA1	TGCGGCACAGATAACGACTACAAGCTCAGCTTT	TGTGCCAGCAGACTAGGCTCTAATGAGCAGTTCTTC	3
RAA1	NA	TGTGCCAGCAGCCAAGGGGTTAGCTCCTACAATGAGCAGTTCTTC	3
RAA1	TGTGCAGCAAACACGGGAGGAGGTGCTGACGGACTCACCTTT	TGTGCCAGCAGGCCGGGACTAGCGGGGACAGATACGCAGTATTTT	3
RAA1	TGTGCAGAGAGGAAGACTGGAGGCTTCAAAACTATCTTT	TGTGCCAGCAGTCTGGACAGGGAAAAATACGAGCAGTACTTC	3
RAA2	TGTGCCGTGATCATCGGGGGAAGCCAAGGAAATCTCATCTTT	TGTGCCAGCAGTAAGACGGGTAACACCGGGGAGCTGTTTTTT	3
RAA2	TGTGCAGGACTTTTCTGGGGAGGAGGAAACAAACTCACCTTT	NA	3
RAA2	TGTGCTGTGGAGCGCTCAATTCAGGGAGCCCAGAAGCTGGTATTT	TGTGCCAGCTCACCACTGCCAGGGTCCTACGAGCAGTACTTC	3
RAA2	TGTGCTCTGAGTGACTACGATACCGGCACTGCCAGTAAACTCACCTTT	TGTGCCAGCAGCCCCTCACGGGGGGGCAACACTGAAGCTTTCTTT	3
RAA2	TGTGTGGTGAACAAGAGCCAGGCAGGAACTGCTCTGATCTTT	TGTGCCAGCAGCGTAGATCAGAATAACTATGGCTACACCTTC	3
RAA2	TGTGCTGTGAGACCTGGGGGAGGAGGAAACAAACTCACCTTT	TGCAGTGCTAGAGATCCTGGGGTAGCGGGCTCCTACAATGAGCAGTTCTTC	3
RAA2	NA	TGCGCCAGCAGCCAAGGGGACCGAGACAATGAGCAGTTCTTC	3
RAA2	TGTGCTACGCCCGTTTCTGGGGCTGGGAGTTACCAACTCACTTTC	TGTGCCAGCAGTTTCAGCCCCTATAATTCACCCCTCCACTTT	3
RAA2	TGTGCTGTGCAGGCGGACACCGACAAGCTCATCTTT	TGTGCCAGCAGACAGGGCCCCCAAGAGACCCAGTACTTC	3
RAA2	TGTGCAGCAAGTACGGGCTCAGGAGGAGGTGCTGACGGACTCACCTTT	TGCGCCAGCAGCGCGGGCCCGGTAGAAAAACTGTTTTTT	3
RAA2	NA	TGCAGTGCTGTAATGACGGACTCCTACGAGCAGTACTTC	3
RAA2	TGTGCTTCCCCTAACTTTGGAAATGAGAAATTAACCTTT	TGCGCCAGCCAGACAGGGGTAAAGCTAAACACCGGGGAGCTGTTTTTT	3
RAA2	NA	TGCGCCAGCCAGACAGGGGTAAAGCTAAACACCGGGGAGCTGTTTTTT	3
RAA2	TGTGCTCTAGACCATCGCGGTTCTGCAAGGCAACTGACCTTT	TGTGCCAGTAGTTCCTCCTTTACCACCGGGGAGCTGTTTTTT	3
RAA2	TGTGCAGGATCGCTGGATAGCAACTATCAGTTAATCTGG	TGTGCCAGCAGCCAAGACCAGGGAAGGGCAGATACGCAGTATTTT	3
RAA2	TGTGCTGGGCAGCGGGCTGGAGCCAATAGTAAGCTGACATTT	TGTGCCAGCAGTTTTGGCGATCAGCCCCAGCATTTT	3
RAA2	TGTGCTGTGAGGCATGCTGGTGGTACTAGCTATGGAAAGCTGACATTT	TGTGCCAGCAGTCACTTGGACAGCCAAGAGACCCAGTACTTC	3
RAA2	TGTGTGGTGACCTCGAGAGGCAACAAGCTAACTTTT	TGTGCCAGCAGTTTAGGGGGGGGGATAGGAGAGCAGTTCTTC	3
RAA2	TGTGCAGGTGATTATGGTGGTGCTACAAACAAGCTCATCTTT	TGTGCCTGGAGTGCACGCGGGGTTTCACCCCTCCACTTT	3
RAA2	TGTGCCGTGGAGTCAGGAACCTACAAATACATCTTT	TGTGCCAGCAGCCGGGACAGGGTCGACGAGCAGTACTTC	3
RAA2	TGTGCTGTGGGGCCACAATATGGAAACAAACTGGTCTTT	TGTGCCAGCAGCGTCGGGGACTCCGAGTACAATGAGCAGTTCTTC	3
RAA2	TGTGCTGTGGGGCATATTGTCAACAAGCTAACTTTT	TGCAGTGCTAGGGTGACAGATAGCAATCAGCCCCAGCATTTT	3
RAA2	NA	TGCAGTGCTAATTCCGTCGAAACCTACGAGCAGTACTTC	3
RAA2	TGTGCTCCCTTGGCCGGAGGAGGAAACAAACTCACCTTT	TGCAGTGCTAGAAAGGGAGCGGGGGAGGGGGAGCAGTACTTC	3
RAA2	TGTGCAGCAAAGGACTCAGGAACCTACAAATACATCTTT	TGTGCCAGCAGTCGGGGGACAGGAGATGGCTACACCTTC	3
RAA2	TGTGGAGCAGACATCGGAGGAGGTGCTGACGGACTCACCTTT	TGTGCCTGGAGTTTATACAGGCACTCCTACGAGCAGTACTTC	3
RAA2	TGTGCTCTAGTCACTGGAGGCTTCAAAACTATCTTT	TGCAGTGCTAGAGATCGCTTCAGGACTAACTACGAGCAGTACTTC	3
RAA2	TGTGCTGTGCAGGCCGGGAATAACAATGACATGCGCTTT	TGCGCCAGCAGCTTGGGACAGGATGAAAAACTGTTTTTT	3
RAA2	TGTGCTGTGACAACTGACAGCTGGGGGAAATTGCAGTTT	TGCAGTGCTCCATGGGAGGGGATATATGGCTACACCTTC	3
RAA2	TGTGCTGTGGGGCTAAGGACCTCAGGAACCTACAAATACATCTTT	TGCAGTGCCCCCCCTAGCGGGGCTAAGAGTGAGCAGTTCTTC	3
RAA2	TGCATCGTCTTAACTCAGGGCGGATCTGAAAAGCTGGTCTTT	TGTGCCAGCACCCAACAGCCCTCTGGGGCCAACGTCCTGACTTTC	3
RAA2	TGTGTGGTGAGCGAAGGTTCTGCAAGGCAACTGACCTTT	TGTGCCAGCACTCGGACAGTACAGTTTATCACAGATACGCAGTATTTT	3
RAA2	TGTGCTGTGCAAAACCAGGCAGGAACTGCTCTGATCTTT	TGTGCCACGGGTACAGGGGGAGAGACCCAGTACTTC	3
RAA2	TGTGCTGGCCTGGGGGGAAAGCTTATCTTC	TGTGCCTGGAGTGTCGGCTACGAGCAGTACTTC	3
RAA2	TGTGCAGAGACAGTGGATAGCAGCTATAAATTGATCTTC	TGCAGTGCTAGGAGTCAGTATTCACCCCTCCACTTT	3
RAA2	TGTGCTGTGAGGGTCTTTGGAAATGAGAAATTAACCTTT	TGCAGTGCTATCCCCCTCCAAAGGCATGAAGCTTTCTTT	3
RAA2	TGTGCTGTGAAGGGTACCGGCACTGCCAGTAAACTCACCTTT	TGTGCCAGCAGCCCAGGGACAGAGTACACCGGGGAGCTGTTTTTT	3
RAA2	NA	TGTGCCAGCAGCTCCTGGACAGACGGGGGCACTGAAGCTTTCTTT	3
RAA2	TGTGCTGTGACCCCCCCGTTGGGAGCTGCAGGCAACAAGCTAACTTTT	TGTGCCAGCAGTTTAGCACCTAGCCATCTCAATCAGCCCCAGCATTTT	3
RAA2	TGTGTTGTGAGTGACCGATTTTCTGGTGGCTACAATAAGCTGATTTTT	TGTGCCAGCAGCTTGAGGTTCCGCGAGCGGGAAGGCGATGAGCAGTTCTTC	3
RAA2	TGTGCTCTGAATCCCAACCAGGCAGGAACTGCTCTGATCTTT	TGTGCCAGCAGCTTAGGTATCAGGGGTGGGAAGACCCAGTACTTC	3
RAA2	NA	TGCGCCAGCAGCCAGGGCGGGAGCGCGTACGAGCAGTACTTC	3
RAA2	TGTGCTGTGGGTGGAGGAGGAAACAAACTCACCTTT	TGCAGTGCTAGATCAGTTTGGACTAGCGGGGGGAATGAGCAGTTCTTC	3
RAA2	TGTGCAGCGATGTGGGGAGGAGGAAACAAACTCACCTTT	TGTGCCAGCAGGAGTAAGGGTTTGACTGAAGCTTTCTTT	3
RAA2	TGTGCTGTGAGGCCCCCAACCTCAGGAACCTACAAATACATCTTT	TGCGCCAGCAGCGCAGGAAATCCGGGCACTGAAGCTTTCTTT	3
RAA2	NA	TGCAGTGCTAGAGGGTGGGGGGGGAGCGGGAGCTCCTACAATGAGCAGTTCTTC	3
RAA2	NA	TGTGCCAGCAGAGCCTCTAGCGGGAGGGAGACCCAGTACTTC	3
RAA2	TGTGCAGAGACGGAGACCGGTAACCAGTTCTATTTT	TGTGCCAGCTCACCACGGGCGAGGGGTACCACAGATACGCAGTATTTT	3
RAA2	TGTGGAGCAGACGGAGACACCAATGCAGGCAAATCAACCTTT	TGTGCCAGCGGCAAACAACCGTCTGGGGCCAACGTCCTGACTTTC	3
RAA2	TGTGCTTTCATGAAGCAGGGAGATGACAAGATCATCTTT	TGTGCCAGCAGTTCCCGGGACGAGCAGTACTTC	3
RAA2	NA	TGCAGTGCTGGCTCCCTGCGGGGCCTCACCGATACGCAGTATTTT	3
RAA2	NA	TGTGCCAGCAGTACAGGGTCTCCACCCCTCCACTTT	3
RAA2	TGTGCTGTGAGTCCCGGCAAAACCTCCTACGACAAGGTGATATTT	TGTGCCAGCAGACAAAAAACTAGAACGAACACTGAAGCTTTCTTT	3
RAA2	TGTGCTTATAGGGTGTATTCAGGAGGAGGTGCTGACGGACTCACCTTT	TGTGCCAGCAGGGCTCAGGGCGGGAGCCCCTACGAGCAGTACTTC	3
RAA2	TGTGCCTTTAATTCTGGGGGTTACCAGAAAGTTACCTTT	TGTGCCACCAGCAGGCTAGCGGAGGGGTCGGAGCAGTTCTTC	3
RAA2	TGTGCAGCAAGCGGAACCTCCTACGACAAGGTGATATTT	TGCAGTGTGCGAGGTTTGAGGTTAAACACTGAAGCTTTCTTT	3
RAA2	TGTGCTTCGGGGGGGAACAACAGACTCGCTTTT	TGTGCCAGCAGCTTAGGAGTTGGGACAGACTATAGCAATCAGCCCCAGCATTTT	3
RAA2	TGTGTTAACGATGCAGGCAACATGCTCACCTTT	TGTGCCAGCAGTTCACTCTTTAGCGGGGTAAGCTCCTACGAGCAGTACTTC	3
RAA2	TGTGCAGCAAGTATGAGTACTGGAGGCTTCAAAACTATCTTT	TGTGCCAGCAGCCCTAGCGGGACAAGAGGCGAGCAGTACTTC	3
RAA2	TGTGCTGTGAGGCCCCATGGCTCTGGCAACACAGGCAAACTAATCTTT	TGCAGTGCTAGCAACAGGGATGGCGGGGAGCTGTTTTTT	3
RAA2	TGTGCTGTCAATGGAGGCAGACTCATGTTT	TGTGCCAGTAGTACCTCCCCACTAGCGCCTCAAGAGACCCAGTACTTC	3
RAA2	TGTGCAGCAAGCGCGATTCGAACTGGGGCAAACAACCTCTTCTTT	TGTGCCAGCAGCTACCGGAGGACAGGCTTGAACACTGAAGCTTTCTTT	3
RAA2	TGTGTGGTGAACATTCGGCCCATTCCAGGAACCTACAAATACATCTTT	TGTGCCACCAGCAGAGGGATACCCTACAATGAGCAGTTCTTC	3
RAA2	TGTGCAGGAGAGCAGGAATATGGAAACAAGCTGGTCTTT	TGCGCCAGCAGCCAGGGCGGGAGCGCGTACGAGCAGTACTTC	3
RAA2	TGTGCCTGTAACTACAAGCTCAGCTTT	TGTGCCAGTATGCGGTTGGGGTCCGACACTGAAGCTTTCTTT	3
RAA2	TGTGCTGTGCATAGGACCAGGAACTTTGGAAATGAGAAATTAACCTTT	TGTGCCACCAGTGATCCGGGACTAGCGGAAAACTACAATGAGCAGTTCTTC	3
RAA2	TGTGCTCTGAGTGAATCGGGAGGAAGCTACATACCTACATTT	TGTGCCAGTAGTATAAACAGGAACAACGAGCAGTACTTC	3
RAA2	TGTGCTCTAAGTGGCCAAACCAGTGGCTCTAGGTTGACCTTT	TGCAGTGCCCCAACAAGCGGCGGCCAAAACATTCAGTACTTC	3
RAA2	TGTGCCTCCGCAGGAACTGCTCTGATCTTT	TGTGCCAGCAGCGTAGGGGGGACAGGGGTGACCTACGAGCAGTACTTC	3
RAA2	TGTGCCGTGAACCGGGATGCTGGTGGTACTAGCTATGGAAAGCTGACATTT	TGTGCCAGCAGTTATGGCCCCTACAATGAGCAGTTCTTC	3
RAA2	TGTGCAGAGAGTCCTCCAAATTCCGGGTATGCACTCAACTTC	TGTGCCAGCAGCCAATCACCCGGGGGAACGGAGTTCTTC	3
RAA2	TGCATCCTGAGATGGGATAGCAACTATCAGTTAATCTGG	TGTGCCAGCTCACCGGCACGGACAGGGACCGCTGAAGCTTTCTTT	3
RAA2	TGTGCTGTCCCGTTTTCTGGTGGCTACAATAAGCTGATTTTT	TGTGCCAGCAGTGGGCTAACCAGAAACAATGAGCAGTTCTTC	3
RAA2	TGTGCTGTGAGAGATGATGGGGGTTACCAGAAAGTTACCTTT	TGCGCCAGCAGCCAAGATGGGCAGGGGGACCCCACCGGGGAGCTGTTTTTT	3
RAA2	NA	TGTGCCAGCAGTGGGCTAACCAGAAACAATGAGCAGTTCTTC	3
RAA2	TGTGCAGAGGACGACAATGCCAGACTCATGTTT	TGCAGTGCTAGAGTGGGCGTAGGAAACACCATATATTTT	3
RAA2	NA	TGTGCCAGCAGCTTAGCGGGAGAGAGGCTAGCGGGAGCCGATACGCAGTATTTT	3
RAA2	TGCTCCGGGGGTCAGAATTTTGTCTTT	TGCAGTGCTAGAGAAGCCGGGGTGTACGAGCAGTACTTC	3
RAA2	TGTGCAGGGCATATTAAGAACGACTACAAGCTCAGCTTT	TGTGCCAGCAGCTCCTCTAGAAGTTTGGGCTACGAGCAGTACTTC	3
RAA2	TGTGCTGTGATTTCGTTTTCTGGTGGCTACAATAAGCTGATTTTT	TGTGCCAGCAGCCACCCTCTGGGCGACGAGCAGTACTTC	3
RAA2	TGTGCAGCAAGCCCTACCGGTAACCAGTTCTATTTT	TGTGCCTGGAGACTAGGGGGAGAGACCCAGTACTTC	3
RAA2	NA	TGTGCCAGCAGTTTGGGAAGAGAAGGGGGGAATGGCTACACCTTC	3
RAA2	NA	TGTGCCAGCAGTCCTCGGGGCACAGATACGCAGTATTTT	3
RAA2	TGTGCTTATAGGAGCAGGGGGAGCAATGCCAGACTCATGTTT	TGTGCCATCAGTGACCCCCTCGAGCAGTACTTC	3
RAA2	TGTGTGGTGACCACCAATGCAGGCAAATCAACCTTT	TGTGCCACCAGCAGAGCGGGGAGGCACACTGAAGCTTTCTTT	3
RAA2	TGTGCAATGAGTAAGGGCAGCAACTATCAGTTAATCTGG	TGTGCCAGCAGTACCGTCGTAGGCGGCAATCAGCCCCAGCATTTT	3
RAA2	TGTGTGGTGAACGCTGGCAACAACCGTAAGCTGATTTGG	TGTGCCAGCAGTTGGGACGGCTATTACGAGCAGTACTTC	3
RAA2	TGTGCTTATAGGAGAGGAGGAGGAGGTGCTGACGGACTCACCTTT	TGTGCCTGGAGTGGCTCTCGGGGTATAGGTGAAAAACTGTTTTTT	3
EAT1	TGCCTCGTGGGTGACGGGTCCGGCAACAAGCTAACTTTT	TGTGCCAGCAGTTACTCGAGGGACAGCTACGAGCAGTACTTC	2
EAT1	TGTGCTCTAAGTGGAGGGCAGGCAGGAACTGCTCTGATCTTT	TGTGCCAGTAGTATCTGGGCGGGAGACCCCTCCTACGAGCAGTACTTC	2
EAT1	NA	TGTGCCAGCAGTAAAATAGGCACTGAAGCTTTCTTT	2
EAT1	TGTGCTCTAAGTGGGGTACTCACGGGAGGAGGAAACAAACTCACCTTT	TGTGCCACCGAAGGGGGAGTTCGGGGCGAGCAGTACTTC	2
EAT1	TGTGCTGTGAGGGGTAACCAGGGAGGAAAGCTTATCTTC	TGTGCCAGCAGTACAGCCCTAGCCAAAAACATTCAGTACTTC	2
EAT1	TGTGCTGTCCGTCCCTATGGGAACAACAGACTCGCTTTT	TGTGCCAGCAGTTTTTGGGTAGGGGAAGAGACCCAGTACTTC	2
EAT1	TGTGCAGCAACCGGGGGAGGCTCAACCCTGGGGAGGCTATACTTT	TGCGCCAGCAGTGGGGGGACCTACGAGCAGTACTTC	2
EAT1	TGTGCTACGGACGCGCAGTATGGTGGTGCTACAAACAAGCTCATCTTT	TGCGCCAGCAGCTTGTCCCCACTAGCGGGAGGAGGGAATGAGCAGTTCTTC	2
EAT1	TGTGCTGTGGGTAAGGGGAACAAACTCACCTTT	TGTGCCAGCAGCTTAGCGTCCGGGGTTCGCGGGGGTTCACCCCTCCACTTT	2
EAT1	TGTGCAGCAACAAGAGCTGGTGGTACTAGCTATGGAAAGCTGACATTT	TGTGCCAGCAGCTTTTCAGGGGGCGGCTACACCTTC	2
EAT1	TGTGCTGTGAGTGATTTGGGAGGAGGTGCTGACGGACTCACCTTT	TGTGCCAGCAGACGAGGGAGGAGGGACGAAAAACTGTTTTTT	2
EAT1	TGTGCTACGGCCAACAATGCCAGACTCATGTTT	TGTGCCAGCAGCCAAGCCGGACAGGGATCACCCCTCCACTTT	2
EAT1	TGTGCTTATAGGAGCAGCCTATCTAACTTTGGAAATGAGAAATTAACCTTT	TGCAGTGCGGCAGGGACTTTCCGATTCTCCTACGAGCAGTACTTC	2
EAT1	TGTGCTGTGAGGGATAACTATGGTCAGAATTTTGTCTTT	TGCAGCGTCTCATCCGGGACTTCCTTAGATGGCTACACCTTC	2
EAT1	TGCGCTGTCTCAGGAGGAGGTGCTGACGGACTCACCTTT	TGTGCCAGCAGCTTGGGGACAGGGGACTATGGCTACACCTTC	2
EAT1	NA	TGTGCCAGCAGGCCGGGACTAGCGGGGACAGATACGCAGTATTTT	2
EAT1	TGTGTTGTGAGTGGTAAGGGAGGAGGTAGCAACTATAAACTGACATTT	TGTGCCAGCAGTGAAGCCCCCGTCATTTATGGCTACACCTTC	2
EAT1	NA	TGTGCCAGTAGTCTAAGGGGACTAGCTGACGGCGAGCAGTACTTC	2
EAT1	NA	TGTGCCAGCAGCCGAACCACGGGTGGCGGTAACTATGGCTACACCTTC	2
EAT1	TGTGCTACGGACGGTAACGACTACAAGCTCAGCTTT	TGCGCCAGCAGCCAAGGGTCAGGTCAAGGCTACACCTTC	2
EAT1	NA	TGTGCCAGTAGTATAACCAACAGGGGATTAGAGACCCAGTACTTC	2
EAT1	TGTGCTGTGAGTGTGGGTGGAAACAAACTGGTCTTT	TGCAGTGCCCCCGGACAGGGTGTGACTGAAGCTTTCTTT	2
EAT1	TGTGCTCTGAGTGAGGCGGGTTCTGGGGGTTACCAGAAAGTTACCTTT	TGTGCCAGCACCACACGGGGCACAAACACTGAAGCTTTCTTT	2
EAT1	NA	TGTGCCAGCAGCCTCCTAGCGGGAAGGGCAGATACGCAGTATTTT	2
EAT1	TGTGCTCTGAGTGAGGGGGACTTTGGAAATGAGAAATTAACCTTT	TGTGCCAGCAACATGGGGGGGCGACACACCTTC	2
EAT1	TGCCTCGTGGGTGACATCGATACTGGAGGCTTCAAAACTATCTTT	TGTGCCAGCAGCTTATCTCGTCTGACAGGGGGCTACGAGCAGTACTTC	2
EAT1	TGTGCTCTCCTGCGGGGAGGAGGAAACAAACTCACCTTT	TGTGCCAGCAGCTTAGGGGGTACTCGGATGTGGGCTAATCCACAAGAGACCCAGTACTTC	2
EAT1	TGTGCTTACCGGGAATATGGAAACAAACTGGTCTTT	TGTGCCAGCAGCCAAGATCTTGCAAGACAGGGAGAGTTCGACTATGGCTACACCTTC	2
EAT1	TGTGCTACGGAGGGAGGGGGAGGAGGAAACAAACTCACCTTT	TGTGCCAGCAGCTTTGGCACCGGGGAGCTGTTTTTT	2
EAT1	TGTGCCGTGAATGCCGCTGGTGGTCAGAATTTTGTCTTT	TGCAGTGCTAGAGATAGCTCCTACAATGAGCAGTTCTTC	2
EAT1	TGTGCAGCTAAACCTTCAGGAGGAGGTGCTGACGGACTCACCTTT	TGTGCCAGCACCAAGGACCAACCCCTCAATGAGCAGTTCTTC	2
EAT1	TGTGCTGGGCAGATTCTTGTGGGTTTTATAGGAGCCCAGAAGCTGGTATTT	TGTGCCAGCAGCGTAGGACAGGGGGCGGGATACGAGCAGTACTTC	2
EAT1	TGTGCCGTGAAAAATACTGGAGGCTTCAAAACTATCTTT	TGCGCCAGCAGTCCCGCCGGGACAACTAATGAAAAACTGTTTTTT	2
EAT1	TGTGCAATGAGCGCCCACTCAAATTCCGGGTATGCACTCAACTTC	TGTGCCAGCAGCTTGGGTCTCAATGAGCAGTTCTTC	2
EAT1	NA	TGTGCCAGCAGCTTAGTGAGTAGGGGATCCTACGAGCAGTACTTC	2
EAT1	NA	TGTGCCAGCAGCTCCGCGGGACTTTCCCCCTACGAGCAGTACTTC	2
EAT1	TGTGCTGTGGTGGGGGGAAACACCGACAAGCTCATCTTT	TGTGCCAGCAGCCAATTTCTCTTCGAGCAGTACTTC	2
EAT1	TGTGCTTATATAGAAATTCAGGGAGCCCAGAAGCTGGTATTT	TGTGCCAGCAGCTTAGTGAGTAGGGGATCCTACGAGCAGTACTTC	2
EAT1	TGTGCTGTGGAGGGGACAACTGACAGCTGGGGGAAATTGCAGTTT	TGTGCCAGTAGTACCCCGAGGTCAGGGGCCAACGTCCTGACTTTC	2
EAT1	NA	TGTGCCAGCAGCTTATTAGGCGGCACCGGGGAGCTGTTTTTT	2
EAT1	TGTGTGGTGAACGGGGAGACTAACTTTGGAAATGAGAAATTAACCTTT	TGCAGCGCCGGACCCGGGACTAGCTACGAGCAGTACTTC	2
EAT1	TGTGCTGTGAGTGATACTGGAGGCTTCAAAACTATCTTT	TGTGCCAGCAGTTCCAGGGCCACACCGTATTATGGCTACACCTTC	2
EAT1	NA	TGTGCCAGCAGTTTAACGGGAAGCACAGATACGCAGTATTTT	2
EAT1	TGTGCCTTTTTATCAGGAGGAAGCTACATACCTACATTT	TGTGCCAGCAGATCCGGGTCGCAGCCCCAGCATTTT	2
EAT2	TGTGCTCTGAGTGACTACGATACCGGCACTGCCAGTAAACTCACCTTT	TGTGCCAGCAGCCCCTCACGGGGGGGCAACACTGAAGCTTTCTTT	2
EAT2	TGTGCTCTGAGCCGCCCTAATAATGCAGGCAACATGCTCACCTTT	TGTGCCAGCTCACCCGAGGGACAGGGGGCAAATGAGCAGTTCTTC	2
EAT2	NA	TGTGCCAGCAGCCACCAAATCACCACAGATACGCAGTATTTT	2
EAT2	TGCATCGTCAGGAATTATGGTGGTGCTACAAACAAGCTCATCTTT	TGCGCCAGCAGCAAGAACAATGAGCAGTTCTTC	2
EAT2	TGTGCTTATAGTATGAACAGAGATGACAAGATCATCTTT	TGTGCCAGCAGCCCTGGGGAGGTCCTCAATGAAAAACTGTTTTTT	2
EAT2	TGTGCTCTGAGTCCAATTCAGGGAGCCCAGAAGCTGGTATTT	TGTGCCAGCAGTGAACCAGGCTTCGATAATTCACCCCTCCACTTT	2
EAT2	TGTGCTGTGACCCATACCGGCACTGCCAGTAAACTCACCTTT	TGTGCCAGCTGGAGCTCTGGAAACACCATATATTTT	2
EAT2	TGTGCAGGTACTACCACCGGTAACCAGTTCTATTTT	TGTGCCAGCAGCGTAGCGGGAGTCTCCTACAATGAGCAGTTCTTC	2
EAT2	TGTGCTCTCAATAACGACTACAAGCTCAGCTTT	TGTGCCAGCAGTCCCGGGGGGCTGGCATGGTATGGCTACACCTTC	2
EAT2	TGTGTTGTGAGATCCGACACCGGTAACCAGTTCTATTTT	TGTGCCAGCAGCCCGATTAGCGGACTAGCGGGAGGGCTTCGAAATGAGCAGTTCTTC	2
EAT2	TGTGCAGCAAGACACTTTGGAAATGAGAAATTAACCTTT	TGTGCCAGCAGCCAACTTAGCACAGATACGCAGTATTTT	2
EAT2	TGTGCTGTGAGTGGTAGTAGGGGTTACCAGAAAGTTACCTTT	TGCGCCAGCAGCTTGGAGGGGGTCCTGACGCAGTTCTTC	2
EAT2	TGCATCGTCAGAGTCGAGAATAACCAGGGAGGAAAGCTTATCTTC	TGTGCCAGCAGCGTACTAGGGTCAACTGGAAACACCATATATTTT	2
EAT2	TGTGCCCCGGGGTATGGAAACAAGCTGGTCTTT	TGTGCCAGCTCACGAGAGGTGGATACGCAGTATTTT	2
EAT2	TGTGCTGTCGTCGCGGGCACTGCCAGTAAACTCACCTTT	TGTGCCAGCAGCCTAGGGGGTGCTCAGCCCCAGCATTTT	2
EAT2	TGTGCTCTGGAGCTTATGGATAGCAACTATCAGTTAATCTGG	TGTGCCAGCAGCGTAGGAGGGAGGGCCACAGATACGCAGTATTTT	2
EAT2	TGTGCTGTGAAAGGTCTGGAGGGAACCTACAAATACATCTTT	TGCAGTGCTAGAGCCCGACTAGCGGAATCGAACACCGGGGAGCTGTTTTTT	2
EAT2	TGTGCTTCTCGTAGGAGGAGCAGTGCTTCCAAGATAATCTTT	TGCAGTGCTATACCCGGGACAGGGAACCAAAACATTCAGTACTTC	2
EAT2	TGTGCAGCCATTCGCAGGACTGGGGCAAACAACCTCTTCTTT	TGCGCCAGCAGCTTGTCAGGTACCTACGAGCAGTACTTC	2
EAT2	TGTGTGGTGCCTTCTAGCAACACAGGCAAACTAATCTTT	TGTGCCAGCAACGCCGGCGGGAGCTCCTACAATGAGCAGTTCTTC	2
EAT2	TGTGCAATGAGCCCCGGGGGATACAGCACCCTCACCTTT	TGCAGTGCTAGAGGCCGGGACAGAAATCAGCCCCAGCATTTT	2
EAT2	TGCGCTGTGAGGGCCCACATGGACACGGGCAGGAGAGCACTTACTTTT	TGTGCCAGCAGTTCGAGTTCCCAGGGTGGGAGATACATTCAGTACTTC	2
EAT2	TGTGCTGTGGGGAGCAACTATCAGTTAATCTGG	TGCAGTGCGGATACGGGGAGCGGGGGGTACAATGAGCAGTTCTTC	2
EAT2	TGTGCTGGGTTTAACATGGATAGCAACTATCAGTTAATCTGG	TGTGCCAGCAGCGAGGGGAGGATGGTCTCTGGAAACACCATATATTTT	2
EAT2	TGTGCTGTGAGTGCGAGTGGTGCTACAAACAAGCTCATCTTT	TGTGCTAGTGCCCTGGGGGTGGGCACTGAAGCTTTCTTT	2
EAT2	TGTGCAGCAAACAATAGGGGAGATGACAAGATCATCTTT	TGTGCCAGCAGCTTAGGCTGGGCAGGATTTAGCAATCAGCCCCAGCATTTT	2
EAT2	TGTGCAGAGAATATCTGGCGGAGCAGCTATAAATTGATCTTC	TGTGCCAGCAGTGACAGGGATACAGATACGCAGTATTTT	2
EAT2	TGTGCTGTGAGAGACTGGGGCGGTGGAGATGACAAGATCATCTTT	TGTGCCAGCAGCCCCACCGGGACTAGCGTCTCCTACGAGCAGTACTTC	2
EAT2	TGTGCAGGGCTCCGGGGTGGCAACACAGGCAAACTAATCTTT	TGTGCCAGCAGTCTCCCCCCGCGTGTGCGCTCCGTACAGCCCCAGCATTTT	2
EAT2	TGTGCAATGAGCCCCGGGGGATACAGCACCCTCACCTTT	TGCTACCGTCTAGCGCCGAGTGACTACAATGAGCAGTTCTTC	2
EAT2	TGTGCTGGGCAGCTTTTCGCAGGAACCTACAAATACATCTTT	TGTGCCAGCAGACCGCAGTTTAGCGGGAGGGCCCATGAGCAGTTCTTC	2
EAT2	TGTGCTTTCATGAGAGGTAGCAACTATAAACTGACATTT	TGTGCCAGCAGTCCGGGACCCCTCTACGAGCAGTACTTC	2
EAT2	TGTGCAGCAAGCGCTACGGGAAGCCAAGGAAATCTCATCTTT	TGTGCCAGCAGCTTAACCCGGGACACCAATGAGCAGTTCTTC	2
EAT2	TGTGCTTATAGGGTGTATTCAGGAGGAGGTGCTGACGGACTCACCTTT	TGTGCCAGCAGGGCTCAGGGCGGGAGCCCCTACGAGCAGTACTTC	2
EAT2	TGTGCTCTGAGGGGGGGGTCAGGAGGAAGCTACATACCTACATTT	TGTGCCAGCAGCTTAGCGGGAGAGAGGCTAGCGGGAGCCGATACGCAGTATTTT	2
EAT2	TGCATCGTCAGAGTCGCGTCGAACAGAGATGACAAGATCATCTTT	TGCAGTGCTAGAGATCCCCGCGGGAGCCCCTACGAGCAGTACTTC	2
EAT2	TGTGTGGTGACCCCGGATAGCAACTATCAGTTAATCTGG	TGTGCCAGCTCACCACAAACAGGGAACACTGAAGCTTTCTTT	2
EAT2	TGTGCTGTGCATAGGACCAGGAACTTTGGAAATGAGAAATTAACCTTT	TGTGCCACCAGTGATCCGGGACTAGCGGAAAACTACAATGAGCAGTTCTTC	2
EAT2	TGTGCAGCAAGCATGAATACTGGAGGCTTCAAAACTATCTTT	TGCAGTGCTAGCCAGGGGGCGGATACGCAGTATTTT	2
EAT2	TGTGCTGGGCAGCTCCTGGGCCAGAAGCTGGTATTT	TGTGCCAGTAGTATAGATCAGGGGTTTAGTCATTCCTACAATGAGCAGTTCTTC	2
EAT2	NA	TGTGCCAGCAAACTGGGACTAGGTCTCACCGGGGAGCTGTTTTTT	2
EAT2	TGTGCTGTGAAAGGTGGTACTAGCTATGGAAAGCTGACATTT	TGCAGTGCTAGAGATCTTGACAGGGGATACAATGAGCAGTTCTTC	2
EAT2	TGTGCTGTGAGCCGCATGAACACAGGCTTTCAGAAACTTGTATTT	TGTGCCTGGAGGGGGACAGGGTCTGGCCAGCCCCAGCATTTT	2
EAT2	TGCATCCTGAAAACCTCCTACGACAAGGTGATATTT	TGCAGTGTTGGGCGAGGGGCGAGAGGTGAAAAACTGTTTTTT	2
EAT2	TGTGCAGCAAGTATGGCCAGAGGCTCAACCCTGGGGAGGCTATACTTT	TGCAGTGCTAGCCGACTAGCAGCGGTTACAGATACGCAGTATTTT	2
EAT2	TGTGTGGTGAACAGTCAAACTGACAGCTGGGGGAAATTGCAGTTT	TGCAGTGCTAGAGTCGAACGGAGGGTGGGGATCCCTGGGGCCAACGTCCTGACTTTC	2
EAT2	TGTGCCGCCCTTACTTTGCGGGCGGGGTACAGCAGTGCTTCCAAGATAATCTTT	TGTGCCAGCAGTTATAGCCTAGTGGGCACCGGGGAGCTGTTTTTT	2
EAT2	TGTGCTGTGCAGGCAGGGAATAACAATGACATGCGCTTT	TGCGCCAGCAGCTTGGGTCAGGATGAAAAACTGTTTTTT	2
EAT2	TGTGCAGCAACAGGCAACATGCTCACCTTT	TGTGCCTGGAGTGTATCCTTGGTACGGTTGAATGAGCAGTTCTTC	2
EAT2	TGCATCGTCAGAGTCGTGAGGGGTTCAGGAAACACACCTCTTGTCTTT	TGCAGTGCTCCCTCCCGGGGCGAAGAGACCCAGTACTTC	2
EAT2	TGTGCTTTCATCCTCTTTGGAAATGAGAAATTAACCTTT	TGTGCCAGCAGCCAAGTGACTAGCTACGAGCAGTACTTC	2
EAT2	TGTGCTGTGGATCGCTCAGGAACCTACAAATACATCTTT	TGTGCCAGCAGTTTAGTAGGGACAGGCCAGGGCGGCTACACCTTC	2
EAT2	TGTGCCGTGGAACATAACACCGACAAGCTCATCTTT	TGTGCCAGCAGCATCGGGACTAGCGGGACAAATGAGCAGTTCTTC	2
EAT2	TGTGCTACCGACGAGGATAGCAACTATCAGTTAATCTGG	TGTGCCAGCAGCTTATCCCCTAGCTACGAGCAGTACTTC	2
EAT2	TGTGCAGGGGGAACTGGGGCAAACAACCTCTTCTTT	TGTGCCAGCAGCACCCGGACAGGGCATGGGACGGATACGCAGTATTTT	2
EAT2	TGTGCTGTGGGCTTCTCTGGCAACACAGGCAAACTAATCTTT	TGTGCCAGCAGCCCCTGGGGGACAGGGGGCAATGAGCAGTTCTTC	2
EAT2	TGTGCAATGTCCCGACAGGGAGCCCAGAAGCTGGTATTT	TGTGCCAGCAGTCCAGGACTAGCGGGAGTAAGTAATGAGCAGTTCTTC	2
EAT2	TGTGCTGTGACAGGAGGAAGCTACATACCTACATTT	TGTGCCAGCAGCCCCAATAGGGGAAACACCGGGGAGCTGTTTTTT	2
EAT2	TGTGCAGGAGCCCAGCGTAGTAACAATGCCAGACTCATGTTT	TGTGCCAGCAGTTCTGGTCCGGGCCGTCCCCCGCGTTGGGGGGAGCTGTTTTTT	2
EAT2	TGTGCTGTGAGAGACTCCTCAATTTCTTCTGGTTCTGCAAGGCAACTGACCTTT	TGTGCCAGCAGTTCGGACAGGGGGAGGAATCAGCCCCAGCATTTT	2
EAT2	NA	TGTGCCAGCAGCTTAGGAAAGACAGGGGGTCCCGGGGAGCTGTTTTTT	2
EAT2	TGTGCTGTGAGAGACGGAAATACTGGAGGCTTCAAAACTATCTTT	TGTGCCAGCAGCGTACCTAGCGGAGAAGTGACCGGGGAGCTGTTTTTT	2
EAT2	TGTGTGGTGATTCTTGGAGCCAGACTCATGTTT	TGTGCCAGCAGTCCATCTCACCTTGGGGCCAACGTCCTGACTTTC	2
EAT2	TGTGCTTTCATGCTGAACAGAGATGACAAGATCATCTTT	TGTGCCAGCAGCCGGTGGGGGGGTGAGAATCAGCCCCAGCATTTT	2
EAT2	TGTGCTACGGCCGCAACCTCATATGGAAACAAGCTGGTCTTT	TGTGCCAGCAGTAGAGGGACTAGCGGCCAAGAGACCCAGTACTTC	2
EAT2	TGCATCGTCAGAGTCGGGGTGGGGGGAGGAAGCCAAGGAAATCTCATCTTT	TGTGCCAGCAGCCCCCCTAGCGGGCTCGGCCATGAGCAGTTCTTC	2
EAT2	NA	TGTGCCAGCAGCCAAGTCCGGGGAGTTAACGAGCAGTACTTC	2
EAT2	TGTGCTGTGAGGGGTTATGGTGGTGCTACAAACAAGCTCATCTTT	TGTGCCAGCTCACCACTAGAGGCTACCGGGGAGCTGTTTTTT	2
EAT2	TGTGCAATGGGGCCGGGAGGAGGAAACAAACTCACCTTT	TGTGCCAGCAGCCATCTAGCGGGAGGGCCGACAGATACGCAGTATTTT	2
EAT2	TGTGCTTATAGGAGCGCGGATTATGGAGGAAGCCAAGGAAATCTCATCTTT	TGTGCCAGCAGCCTATGGGTGTCCAATGACTATGGCTACACCTTC	2
EAT2	TGTGCTTTCATGAAGAAAGGAGGAGGTGCTGACGGACTCACCTTT	TGTGCCAGCAGCTTAGGGGGGGGGACTAGCGGGAGGGTCTCCTACAATGAGCAGTTCTTC	2
EAT2	TGTGCTGTGATGGAGCCAGGAGGAGGAAACAAACTCACCTTT	TGTGCCAGCAGCCTCACAGATACGCAGTATTTT	2
EAT2	NA	TGTGCCAGCAGCTCTCCTACAGGGAACTACGAGCAGTACTTC	2
EAT2	NA	TGTGCCAGTAGTTCCTCCTTTACCACCGGGGAGCTGTTTTTT	2
EAT2	TGTGCTGTGCAGGTTTTCAACAAATTTTACTTT	TGTGCCAGCAGCTCCCGGTCAGTAGCGGGAGGCAAAGATACGCAGTATTTT	2
EAT2	TGTGCTCTGAGTGAGATCAATGCCAGACTCATGTTT	TGTGCCAGCACCCCGGGACAGGGGACCAACGAGCAGTACTTC	2
EAT2	TGTGTGTCACGCCGGCAAGGAGGAAAGCTTATCTTC	TGTGCCAGCTCAGACCTTATCGGCCAAGAGACCCAGTACTTC	2
EAT2	TGTGGAGCATTCAACCAGGCAGGAACTGCTCTGATCTTT	NA	2
EAT2	TGTGCAGAGTCAAGTGGGGCGGGCACCGACAAGCTCATCTTT	TGTGCCAGCAGCGCCCTGGGGTCCCTATTAGGCACCGGGGAGCTGTTTTTT	2
EAT2	TGTGCTACGGACGCAAATAATGCAGGCAACATGCTCACCTTT	TGTGCCAGCAGTTACCCCAGCGGGGGATACAATGAGCAGTTCTTC	2
EAT2	TGTGCAGCAAGTAACCAGGCAGGAACTGCTCTGATCTTT	TGTGCCAGCAGCGTACAGACAGGGGTTGAGACCGGGGAGCTGTTTTTT	2
EAT2	TGTGCAGAGCGGGATTTATCAGGAGGAAGCTACATACCTACATTT	TGTGCCAGCAGTACTTCCATGACGACTGAAGCTTTCTTT	2
EAT2	NA	TGTGCCAGCAGCTTAGAAGGGACTAGCGGTTACAATGAGCAGTTCTTC	2
EAT2	TGTGCTGTGGGTTCGTACAGCAGTGCTTCCAAGATAATCTTT	TGCAGCGTTGAAGATCACAGGGTGAATTCCCAGTACTTC	2
EAT2	TGTGTGGTGATCGTCCCCAGGGGCTTTCAGAAACTTGTATTT	TGTGCCAGCAGCCCCACGATAGGCGAGCAGTTCTTC	2
EAT2	TGTGCTGGGCATGCTGGTGGTACTAGCTATGGAAAGCTGACATTT	TGTGCCAGCAGCTTGGGGCTAGCGGATGGAGGTGAGCAGTTCTTC	2
EAT2	TGCATCGTCAGAGAGGATAGCAGCTATAAATTGATCTTC	TGTGCCAGCCGCGACGTCCACGAGCAGTACTTC	2
EAT2	NA	TGTGCCAGCAGTTACCCCACGGAAGGGACTAGCCTCGATGAGCAGTTCTTC	2
EAT2	TGTGCTGTGCAGGCCGGGAATAACAATGACATGCGCTTT	TGCGCCAGCAGCTTGGGACAGGATGAAAAACTGTTTTTT	2
EAT2	TGTGCAGCCCTTAATTCTGGGGGTTACCAGAAAGTTACCTTT	TGCAGCGTTGCAAAGGGACAGAAAGAGACCCAGTACTTC	2
EAT2	TGTGTGGTGACCGCGAATTCAGGAAACACACCTCTTGTCTTT	TGTGCCAGCAGCTTGGATGGGGTGATCGACGAGCAGTACTTC	2
EAT2	TGTGCTCAAGGGCTGGGATACAGCACCCTCACCTTT	TGCAGTGCTTTAATTGAGGGCCGGGACACTGAAGCTTTCTTT	2
EAT2	TGTGCTGTGACCACTCCCTTCAACTATCAGTTAATCTGG	TGCAGTGCTAGATCCTCACACGGGTCTTGGGAAAATACGCAGTATTTT	2
EAT2	TGTGCCGTGCCGAACTTTGGAAATGAGAAATTAACCTTT	TGCAGTGCTAGACGGGGACCGGGGGCGCAGCCCCAGCATTTT	2
EAT2	TGTGCAGAGGATCGGGAAGCCAGACTCATGTTT	TGCAGTGCTAGAGACAGGGTAGGAAACACCATATATTTT	2
EAT2	TGTGCTGTGAGGCGGATTTATGGAAATGAGAAATTAACCTTT	TGCAGTGCTAGAGATAACGGGGACACTGAAGCTTTCTTT	2
EAT2	TGTGCTCTGAGTGATCAATATGGGAACAACAGACTCGCTTTT	TGTGCCAGTAGTAGGGACTATGGCTACACCTTC	2
EAT2	TGTGCAGCAAGTATAAGGAACAATGCCAGACTCATGTTT	TGTGCCAGCAGTTTCCACGTACGGTACGAGCAGTACTTC	2
EAT2	TGTGCTCTGAGTGGGATTGGAAACACACCTCTTGTCTTT	TGTGCCAGTAGTCCCCGCGGACGGGGTAGCTCCTACAATGAGCAGTTCTTC	2
EAT2	TGTGCAGGCGAGCCGAACACCGGTAACCAGTTCTATTTT	TGTGCCAGCAGCTTAGCGAAGTACACCGGGGAGCTGTTTTTT	2
EAT2	TGTGCAGACTCTGGCAACACAGGCAAACTAATCTTT	TGTGCCAGCAGCCACCTATACAATGAGCAGTTCTTC	2
EAT2	TGTGCTGTGGCCTCCCTGGGAGGAGGAAACAAACTCACCTTT	TGTGCCAGCAGCCCCGGACAGACCGGGGAGCTGTTTTTT	2
EAT2	TGTGCAGGACGAGAATCAGGAACCTACAAATACATCTTT	TGCGCCAGCAGCCCTCTCATGAACACTGAAGCTTTCTTT	2
EAT2	TGTGCAGCAAGCATGGATGGAGCCCAGAAGCTGGTATTT	TGTGCCAGCAGCCCACGGACTAGCGGGAGGGGTGAGCAGTTCTTC	2
EAT2	TGTGCTACGGTCCAATCAGGAGGAAGCTACATACCTACATTT	TGTGCCAGCAGCGTAGCCGGGACAGGGTCTAGCACAGATACGCAGTATTTT	2
EAT2	TGTGCTGTGCAGGCGGGGAATGCAGGCAACATGCTCACCTTT	TGTGCTAGCAGGGAATCTGGCACAGATACGCAGTATTTT	2
EAT2	TGCGCTGTTACTGACAGCTGGGGGAAATTGCAGTTT	TGTGCCAGCAGCCCCACAGGGGTCGAGCAGTACTTC	2
EAT2	TGTGCAGAGGATCGGGAAGCCAGACTCATGTTT	NA	2
EAT2	TGTGCTCTAAGTCTTCAGGGAGCCCAGAAGCTGGTATTT	TGTGCCTCCTGTCGGGCGGGGTACAATGAGCAGTTCTTC	2
EAT2	TGTGCAGCGAATTCTGGGGGTTACCAGAAAGTTACCTTT	TGCAGTGCTAGAGTCGAGGGGGCCGGGGAAAAACTGTTTTTT	2
EAT2	TGTGTGGTGAACCCGACTGGAGGCTTCAAAACTATCTTT	TGTGCCAGCAGCTTAACAAACCCCAACACTGAAGCTTTCTTT	2
EAT2	TGCATCCTGCCTAATGCTGGTGGTACTAGCTATGGAAAGCTGACATTT	TGCAGTGCTAGAGTCCCGGGACAGGGAAACTACAATGAGCAGTTCTTC	2
EAT2	TGTGCTCTCCTCATGAACAGAGATGACAAGATCATCTTT	TGTGCCAGCAAGGAGGGATCTATGAACACTGAAGCTTTCTTT	2
EAT2	NA	TGTGCCAGCAGTTTTAGCCGGGACAGGGGAACTACTAACTATGGCTACACCTTC	2
EAT2	TGCATCCTGTTACGTAACTTTGGAAATGAGAAATTAACCTTT	TGCAGTGCCCAGAGACTAAGCCCGTATTTT	2
EAT2	TGTGCAATGAGCGTTAACGACTACAAGCTCAGCTTT	TGCAGTGCTAGAAGGGAGCAAGAAGAGACCCAGTACTTC	2
EAT2	TGTGCTGGTGCAATTCAGGGAGCCCAGAAGCTGGTATTT	TGTGCCAGTAACTCAGGTGGGGGGGCCACTGAAGCTTTCTTT	2
EAT2	TGTGCTCTGAGTGCCCCCTCCTTGCCTCTTGTCTTT	TGTGCCAGCAGTCCATACAATGAGCAGTTCTTC	2
EAT2	TGTGCAGGAGCGTACCCCCCATCTAGCAACACAGGCAAACTAATCTTT	TGTGCCAGCAGATCTAGGACTAGCGCGCAGACCCAGTACTTC	2
EAT2	TGTGCTGTGAGTGATCAGAAAAGCCAAGGAAATCTCATCTTT	TGCGCCAGCAGCTTCGGGACGTACTACGAGCAGTACTTC	2
EAT2	TGTGCAACGGACACGGGCAGGAGAGCACTTACTTTT	TGTGCCAGCAGTTTAGGGGACAGGGGCAACTCATACACAGATACGCAGTATTTT	2
EAT2	TGTGCAGAGAATCAATGGGTAGCCGGTAACCAGTTCTATTTT	TGCGCCAGCAGTGCAAATACGCAGTATTTT	2
EAT2	TGTGTTGTGAGTGATAACGGTGGAGGCTTCAAAACTATCTTT	TGTGCCAGCAGCTTAGGTGGGGCCATGAACACTGAAGCTTTCTTT	2
EAT2	TGTGCTGTGGGTGCATCTTATAACACCGACAAGCTCATCTTT	TGTGCCAGCAGCTTAGAACTAGCGGGAGGTAAGGGACTCCACGAGCAGTACTTC	2
EAT2	TGTGCAATGAGCGCAATGGATAGCAGCTATAAATTGATCTTC	TGCGCCAGCAGCCAAAACCCCACCGGGACGAACTCCTACGAGCAGTACTTC	2
EAT2	TGTGCAGAGATACCCCTCAATTCAGGAAACACACCTCTTGTCTTT	TGTGCCTGGACCGTCTCTGGGGCCAACGTCCTGACTTTC	2
EAT2	TGTGCTGTGGAGGATCTGGGCAACACAGGCAAACTAATCTTT	TGTGCCAGCAGTTACCACCCCGGGACAGGGGAAAGAGGCGGGGAGCTGTTTTTT	2
EAT2	TGTGCTGTGAGAGACAGCCGTTCCCGAGGGAACAACAGACTCGCTTTT	TGTGCCAGCACCCCTCGAGGGGTTAGCAATCAGCCCCAGCATTTT	2
EAT2	TGTGCTCTGAGGGGTCACAATGCCAGACTCATGTTT	TGTGCCAGCACCCAAATTGGCCCCGGGACGCGGGGCTACACCTTC	2
EAT2	TGTGTTGTGAGTGGAGGGGACAATGCCAGACTCATGTTT	TGCGCCAGCAGCCAAGGATGGGGGGCTAATTCACCCCTCCACTTT	2
EAT2	TGTGCAGCAAGCAGGGGTGCAGGCAACATGCTCACCTTT	TGCAGTGCTAGAGATCTACTAGCGGGTTACGAGCAGTACTTC	2
EAT2	TGTGCTCTGAGTACGACAGGAGGAAGCTACATACCTACATTT	TGTGCCAGCACCATATTATTTGGGGAAAGGCATTCCGAGCAGTACTTC	2
EAT2	TGTGCAGCAAGCGCATCAGGAGGAAGCTACATACCTACATTT	TGTGCCAGCAGCCTTGTGGCGGGAGGGGAGCAGTTCTTC	2
EAT2	NA	TGCAGTGCTAGAGATGGAGGCAGTAACTATGGCTACACCTTC	2
EAT2	TGCATCGCCTTCATTTATAACCAGGGAGGAAAGCTTATCTTC	TGTGCCAGCTCACCAGTCACTAGCGGGTCCTACAATGAGCAGTTCTTC	2
EAT2	TGTGCTGTGCGGGTCTATCACAGCTCATCTCAGGGCGGATCTGAAAAGCTGGTCTTT	TGTGCCACCCGCGGGACAGGGGTTTACGAGCAGTACTTC	2
EAT2	TGTGCTGGGCAGGGTAATGCTGGCAACAACCGTAAGCTGATTTGG	TGCAGCGTTGAAGGATTACACTATGGCTACACCTTC	2
EAT2	TGTGCCTCACCAGGAGGAGGTGCTGACGGACTCACCTTT	TGTGCCACCAGTGGTCCGGGACTAGCGGGAGCAGGGGTGTACAATGAGCAGTTCTTC	2
EAT2	TGTGCCGTGGGGAATAACAATGCCAGACTCATGTTT	TGTGCCAGCAGCTTACTAGCGGAGAAGGGTGAGCAGTTCTTC	2
EAT2	TGTGCTACGGAGGGGAATTCAGGATACAGCACCCTCACCTTT	TGTGCCAGCAGTTACTCTGGGGGGTTCTATGGCTACACCTTC	2
EAT2	TGTGCTCTAGTCACTGGAGGCTTCAAAACTATCTTT	TGCAGTGCTAGAGATCGCTTCAGGACTAACTACGAGCAGTACTTC	2
EAT2	TGTGCTTCCCGGCCCACCGGCACTGCCAGTAAACTCACCTTT	TGTGCCAGCAGCTTAGTGTCCGGATCAACTAATGAAAAACTGTTTTTT	2
EAT2	NA	TGCAGTGCTCCCCATGAGGCGGTCTATGGCTACACCTTC	2
EAT2	TGCCTCGTGGGTGAAGCTCAGGGGGCTGGGAGTTACCAACTCACTTTC	TGTGCCAGCAGCTCAACTGGGAGCGGGAGGGGCGTCTACAATGAGCAGTTCTTC	2
EAT2	TGTGCAGGAGCGGAGGGTGGTGCTACAAACAAGCTCATCTTT	TGTGCCAGCAGCTCTCCTACAGGGAACTACGAGCAGTACTTC	2
EAT2	TGTGCTGTGAGACCCATGAATTCAGGATACAGCACCCTCACCTTT	TGTGCCAGCAGCTTGAAGGGACAGCTCCTCAGCTACTATGGCTACACCTTC	2
EAT2	NA	TGTGCCAGCAGTCTCCCCCCGCGTGTGCGCTCCGTACAGCCCCAGCATTTT	2
EAT2	TGTGCTGTGGAATTCTTTAATGCAGGCAACATGCTCACCTTT	TGTGCCAGCACTCCCCCGTGGGGCACTGAAGCTTTCTTT	2
EAT2	TGCATCGTTATACTTTTAACCGGTAACCAGTTCTATTTT	TGCAGTGCCGACAGGGGTATCGGCTACACCTTC	2
EAT2	TGTGCCGTGAAAACTTCAGGATACAGCACCCTCACCTTT	TGTGCCAGCAGCGTAGATGGGAGTTGGGAGACCCAGTACTTC	2
EAT2	NA	TGCGCCAGCAGGGGGGAGGGCCCCTACAATGAGCAGTTCTTC	2
EAT2	TGTGTGGTGAACAGTAGGGCTGCAGGCAACAAGCTAACTTTT	TGCGCCAGCAGTCCCGGACAGGGACCATACGAGCAGTACTTC	2
EAT2	TGTGGAGAACTCACGGGAGGAGGAAACAAACTCACCTTT	TGTGCCAGCAGTGATGCAGGGGACCAAGAGACCCAGTACTTC	2
EAT2	TGTGCAGCAAGGGGAAGAGGCTTTGGGAATGTGCTGCATTGC	TGTGCCAGCAGCCTACAGGGGCCCGGGGAGCTGTTTTTT	2
EAT2	NA	TGTGCCAGCAGTGACGCGGGAGTGTGGACCGGGGAGCTGTTTTTT	2
EAT2	TGTGCTCTGAGCCTACTAGGAGGCAACATGCTCACCTTT	TGTGCCAGCAGTTACTCGAGGGACAGACAAGAGACCCAGTACTTC	2
EAT2	TGTGCAGGGTGTCGGGGAGGAAAGCTTATCTTC	TGTGCCAGCACCCCAGGAGCGGGAGTAAACACCGGGGAGCTGTTTTTT	2
EAT2	TGTGCTGGGCAGCGGGCTGGAGCCAATAGTAAGCTGACATTT	TGTGCCAGCAGTTTTGGCGATCAGCCCCAGCATTTT	2
EAT2	TGTGCAGCAACCGACTCAGGAACCTACAAATACATCTTT	TGTGCCAGCAGCTTAGGCAGGGGGCTCGAAAAACTGTTTTTT	2
EAT2	TGTGCAGTCGGGCCCCCAGATGGCCAGAAGCTGCTCTTT	TGTGCCAGCAGCTTTTCGTCGTCCAGGGACTATGGCTACACCTTC	2
EAT2	TGTGCTCTAAGTGGCTATGGTCAGAATTTTGTCTTT	TGTGCCAGCATCAGACTAGTCAGTAACATGAACACTGAAGCTTTCTTT	2
EAT2	TGTGCAGCACAGGAAACCTCCTACGACAAGGTGATATTT	TGCAGTGCTAGAGTAGGCAGCAGATACGAGCAGTACTTC	2
EAT2	NA	TGCAGTGCTAGAGCTGGGAACACGAACACCGGGGAGCTGTTTTTT	2
EAT2	TGTGCCTTCCTAACTGGGGCAAACAACCTCTTCTTT	TGTGCCACCAGCAGAGACTCTTCAGGTCGCGAGCAGTACTTC	2
EAT2	TGTGCTGTGCAGGCTGGGACTGGAGGCTTCAAAACTATCTTT	TGTGCCAGCAGACAATCCGGGACCGCACACAATGAGCAGTTCTTC	2
EAT2	TGTGCTGTAAATACTGGAGGCTTCAAAACTATCTTT	TGTGCCACCAGTGACTCCACTTGGGGCGAGCAGTACTTC	2
EAT2	TGTGTGGTGAGGGCTGGCAACAACCGTAAGCTGATTTGG	TGTGCCAGCAGTTACCCCAGTAGGGGGGGCGCAGAACTTAGAGGGCCAGATACGCAGTATTTT	2
EAT2	NA	TGTGCCAGCAGGATGGGACGGGTGAACAATCAGCCCCAGCATTTT	2
EAT2	TGTGCTGGCCCGGGCTTCAAAACTATCTTT	TGTGCCAGCATTACCGGCAACACCATATATTTT	2
EAT2	TGTGCAGAGGACCACAATGCCAGACTCATGTTT	TGCAGTGCTAGATCCAGGGTAGGAAACACCATATATTTT	2
EAT2	TGTGCAGAGCCTAAGAGGGGGGGAGGAAAGCTTATCTTC	TGTGCCAGCAGCTTAGCCGGGATGAACACAGATACGCAGTATTTT	2
EAT2	TGTGCAGCAAGTAAGCGGAACACCGACAAGCTCATCTTT	TGTGCCAGCAGTGGAAACACAGATACGCAGTATTTT	2
EAT2	TGTGTGGTGAACAAGAGCCAGGCAGGAACTGCTCTGATCTTT	TGTGCCAGCAGCGTAGATCAGAATAACTATGGCTACACCTTC	2
EAT2	TGTGCAATGAGCGCGGGCGGTAACCAGTTCTATTTT	TGTGCCAGCAATGATTGGGGGGCAGACACTGAAGCTTTCTTT	2
EAT2	TGTGTGGTCTACAGCAGTGCTTCCAAGATAATCTTT	TGTGCCACCAGTGATCATAGACAGGGAACCACAGATACGCAGTATTTT	2
EAT2	TGTGCGGTCGGAAATGAGAAATTAACCTTT	TGCGCCAGCAGGACCGGCCGAACTAGCGGGACCTTAGAGCAGTTCTTC	2
EAT2	TGTGCTTCCCCTAACTTTGGAAATGAGAAATTAACCTTT	TGCGCCAGCCAGACAGGGGTAAAGCTAAACACCGGGGAGCTGTTTTTT	2
EAT2	TGTGCCTTTCGTCCAACTGACAGCTGGGGGAAATTGCAGTTT	NA	2
EAT2	TGTGCTACGGTTCCCCCTAACGACTACAAGCTCAGCTTT	TGTGCCAGCAGCCAAGAGAACGGGGAGCTGTTTTTT	2
EAT2	TGCATCCTGAGAGTCCCTGCTGGAGGCTTCAAAACTATCTTT	TGTGCCACCAGCAGAACATCCCAGGGGACCAAAAACATTCAGTACTTC	2
EAT2	TGTGCAGCAGGAAGGGGTATAAGATACAACTTCAACAAATTTTACTTT	TGTGCCAGCAGCTCCCCTTATAAATCCCGAGGGGGGCACAATGAGCAGTTCTTC	2
EAT2	TGTGCTGTGAGAGACTACGGAGGTGGCCAGAAGCTGCTCTTT	TGTGCCAGCAGTTTAAGACAGTCGGTCGCTGAAGCTTTCTTT	2
EAT2	TGTGCTGTGGGCCGTCTGGAATATGGAAACAAGCTGGTCTTT	TGTGCCAGCAGGATAGACTACGAGCAGTACTTC	2
EAT2	TGTGCTACGGACTGGAGCAGTGCTTCCAAGATAATCTTT	TGTGCCAGCAGTCCTAGACAGGCATCCTACGAGCAGTACTTC	2
EAT2	TGTGCAGCAAGCGATAACACGGGCAGGAGAGCACTTACTTTT	TGTGCCACTAAACTCAGTAGCGGGAAAAACATTCAGTACTTC	2
EAT2	TGTGCTGTGGCTCCCGGTGGCTACAATAAGCTGATTTTT	TGTGCCAGCAGCGACCGGGACTACGAGCAGTACTTC	2
EAT2	TGTGCACCCGGGAGGGGACTCACCTTT	TGCGCCAGCAGCCAAGATCATACAGCGGGGTACAATGAGCAGTTCTTC	2
EAT2	TGTGCTGTGTACCAGGGAGGAAAGCTTATCTTC	TGTGCCATCAGTGAGGTTCCAGCGACAGGGGCCTACGAGCAGTACTTC	2
EAT2	NA	TGTGCCAGCACCTTCATGGACAGGGATTACGAGCAGTACTTC	2
RAA1	TGTGCAATGAGAGATCATGCCAGACTCATGTTT	TGCGCCAGCAGCTTACGGGGGGGCGATGAGCAGTTCTTC	2
RAA1	TGTGCAATGAGGGGACCGGGTAACAATGCCAGACTCATGTTT	TGTGCCAGCCTTCCGATGGGTATCTCCTACGAGCAGTACTTC	2
RAA1	TGTGCTTATAGGAGCACCCAGGGAGGAAAGCTTATCTTC	TGCAGCGTTTGGGGGACGGGACAGTCCTACGAGCAGTACTTC	2
RAA1	TGTGCTCTGAGTGATCCCGCTGACAGCTGGGGGAAATTGCAGTTT	TGTGCCATCAGTGCCGTTAATGACGAGACCCAGTACTTC	2
RAA1	TGTGCTGCGTATCAAACTGGGGCAAACAACCTCTTCTTT	TGTGCCATCAGAACCGGGACAGACAATGAGCAGTTCTTC	2
RAA1	NA	TGTGCCAGCAGCTTTTCAAGTGGGGGAGCAGATACGCAGTATTTT	2
RAA1	TGTGCTGGGCGGTTGACCAATGCAGGCAAATCAACCTTT	TGTGCCAGCAGCTTAGGATACGAAGCTTTCTTT	2
RAA1	TGTGCAGAGAGGAAGACTGGAGGCTTCAAAACTATCTTT	TGTGCCAGCAGTCTGGACAGGGAAAAATACGAGCAGTACTTC	2
RAA1	TGTGCAGCAAGCCTATATTCCAAGAATTCCGGGTATGCACTCAACTTC	TGCAGTGCTAGAGGGGGGGGCGCGGGTGAAGCTTTCTTT	2
RAA1	TGTGCCCCGGGCGGGGCTGCAGGCAACAAGCTAACTTTT	TGTGCCAGCAGAGACGGCCTAGCGGGCACAGATACGCAGTATTTT	2
RAA1	TGTGCTGTGAGGGGGACAGGAGGAAGCTACATACCTACATTT	TGTGCCAGCAACCGGGACGGTAATGAGCAGTTCTTC	2
RAA1	NA	TGTGCCAGCAGCCACCCGGGACGTAGAGAGACCCAGTACTTC	2
RAA1	TGTGCCGGGGGCAACTATCAGTTAATCTGG	TGTGCCAGCAGCTTAGGAAGTGTGGTCGGCGAAAAACTGTTTTTT	2
RAA1	TGCGCTGTGCCCTATAACAATGCCAGACTCATGTTT	TGCGCCAGCAGCCAAGACGACGGGACAGGAGACTACGAGCAGTACTTC	2
RAA1	TGTGTTGTGAGTGACATGTATTCAGGAGGAGGTGCTGACGGACTCACCTTT	TGTGCCAGCAGCGTAGTCGGGACAGGGGGTCCCACAGATACGCAGTATTTT	2
RAA1	TGTGCAGAGAAGGAGGTCACGGGAGGAGGAAACAAACTCACCTTT	TGTGCCAGCAGCTTGGTTTCGTCGGAGGCTGGAAACACCATATATTTT	2
RAA1	TGCATCGTCAGCGGTTCTAATGCTGGTGGTACTAGCTATGGAAAGCTGACATTT	TGTGCCAGCACCGGGGTAGAAGGGTACGAAAAACTGTTTTTT	2
RAA1	TGTGCAGCAAGTAAGATTTCTGGTGGCTACAATAAGCTGATTTTT	TGTGCCATCAACGGCGGGCCTGGAGATGGCTACACCTTC	2
RAA1	TGTGCAGCAAGCGTCGGGGGTTCTGCAAGGCAACTGACCTTT	TGTGCCAGTACCCAAGGTCGTAGCGGGGGGACCTACAATGAGCAGTTCTTC	2
RAA1	TGTGCAATGAGAGAGAAAAGAAGAGGAGGAAACAAACTCACCTTT	TGCAGCGTTGAGAGTAGGGGAGTCACCGGGGAGCTGTTTTTT	2
RAA2	TGTGCAGAGACTGGGGCTGGGAGTTACCAACTCACTTTC	TGCTACCGTCTAGCGCCGAGTGACTACAATGAGCAGTTCTTC	2
RAA2	TGTGCTCTAGAGAACCAGGGAGGAAAGCTTATCTTC	TGCAGTGCTAGAAAAGGGAATACGAACACCGGGGAGCTGTTTTTT	2
RAA2	TGTGCCGTTTGGATTTATAACCAGGGAGGAAAGCTTATCTTC	TGTGCCAGCAGCTTGGTCCAGGGGGCAGGGGAGCAGTACTTC	2
RAA2	NA	TGTGCCAGTAGTCCTAATCCCGGACTAGCGGGAAGGGGCTCCTACAATGAGCAGTTCTTC	2
RAA2	TGTGCAGGCTCAGGGAGTGGAGGTAGCAACTATAAACTGACATTT	TGTGCCAGCAGCTTAGGAGGCAGGTGGCCCCAGCATTTT	2
RAA2	TGTGTGGTGAGCGACAGAGGCTCAACCCTGGGGAGGCTATACTTT	TGTGCCAGCAGTGAATGGGGGCTGGCGCGGGGCAACGAGTTACTGAACACTGAAGCTTTCTTT	2
RAA2	TGTGCTCTAACGAACACCGGTAACCAGTTCTATTTT	TGTGCCAGCAGCCAAAATTGGGGGAGGGGGGAGACCCAGTACTTC	2
RAA2	NA	TGTGCCAGCTCACCAGGGGGCGACACCCTCCACTTT	2
RAA2	TGTGCTCTGTATAGTGGAGGTAGCAACTATAAACTGACATTT	TGCAGCGTTGAACCTAGCCGGACAGGGTTTGAAGCTTTCTTT	2
RAA2	TGTGCCGTTGCACAAGAAGACAGCTGGGGGAAATTGCAGTTT	TGTGCCAGCAGCTTAGAACAAGGCCTTAACTATGGCTACACCTTC	2
RAA2	TGTGCCCCAGAGAGGGGAAACAATGCCAGACTCATGTTT	TGTGCCAGCAGCTCCCGGGTAGCCGGGGAGCTGTTTTTT	2
RAA2	TGTGCAGCAAGCGCGCCAGGTAGTGGAGGTAGCAACTATAAACTGACATTT	TGCGCCAGCAGCCGCCGGGGTTACGAGCAGTACTTC	2
RAA2	NA	TGTGCCAGCAGTTATAGGGCGGGGGCATACGAGCAGTACTTC	2
RAA2	TGTGTTGTGAGTGAGGGCTCTAGCAACACAGGCAAACTAATCTTT	TGTGCCAGCAGTTTGATGGGCGGGAGTGGAGATACGCAGTATTTT	2
RAA2	NA	TGTGCCAGCAGCGGTAGCGGGACTCTCAATGAGCAGTTCTTC	2
RAA2	TGTGCTCTGAGTGAGGGGAGGGGAGCCGGGGCAAACAACCTCTTCTTT	TGTGCCAGCAGCTCGGGCTACCTTTTAGAAGCTTTCTTT	2
RAA2	TGCATCGTCAGAGTCTCCCATAATGCTGGCAACAACCGTAAGCTGATTTGG	TGCAGTGCTAGAGATCTGGGACTGGGCTCTGGAAACACCATATATTTT	2
RAA2	TGTGCTGTGAGGATAACTAACTTTGGAAATGAGAAATTAACCTTT	TGTGCCAGCAGCCGACAGCGGGGGGAGGCTAGCGGGAGATCAGATACGCAGTATTTT	2
RAA2	TGTGCCCTGGGCACCAATGCAGGCAAATCAACCTTT	TGTGCCAGCAGCTTCGAACTGAGAGGAGAGACCCAGTACTTC	2
RAA2	TGTGCTGTGAGCCAGAACACAGGCTTTCAGAAACTTGTATTT	TGCAGTGCTAGACAGGGACCAAACACTGAAGCTTTCTTT	2
RAA2	NA	TGTGCCAGCAGCCCCGGGGTGAGGAGGGACGAGCAGTACTTC	2
RAA2	TGTGTCCTCCTTTCGGAGTCAGGATACAGCACCCTCACCTTT	TGTGCCAGCAGCCAAGAGTGGTACCAAGAGACCCAGTACTTC	2
RAA2	TGTGCTCAAGGGCTGGGATACAGCACCCTCACCTTT	TGCAGTGCTTTAATTGAGGGCCGGGACACTGAAGCTTTCTTT	2
RAA2	TGTGCCGTGAGGGAAGGCTTCAAAACTATCTTT	TGTGCCAGTACCCTGAGAGGGGGGGAGCTGTTTTTT	2
RAA2	TGTGCAGAGAAATTAAACACCGGTAACCAGTTCTATTTT	TGTGCCAGCAGTTACCTCCCAGGGGAGGGAACAGAGACCCAGTACTTC	2
RAA2	TGTGCAATGAGCGTAGCTGGAGCCAATAGTAAGCTGACATTT	TGTGCCACCAGTGACTCGGGACACACCTATGGCTACACCTTC	2
RAA2	NA	TGCGCCAGCAGCCGGTCGGGTCCATACGAGCAGTACTTC	2
RAA2	TGTGCTGTGAGGCAAGGAGGCTTTGGGAATGTGCTGCATTGC	TGCGCCAGCAGCTGGGGACAGGGGGACACTGAAGCTTTCTTT	2
RAA2	TGTGCCGTGACCCCGTACAGCAGTGCTTCCAAGATAATCTTT	TGTGCCAGCAGTTTATTTGGACAGGGGGCCTTGAACACTGAAGCTTTCTTT	2
RAA2	TGCATCGTTCCCGGTAATGCTGGCAACAACCGTAAGCTGATTTGG	TGCGCCAGCAGCCAAGATGATATGCAGTTTAGCTCCTACAATGAGCAGTTCTTC	2
RAA2	NA	TGTGCCATCAGTTGGGACAGCTCAGGGCCCCAGCATTTT	2
RAA2	TGTGCTCTGAGTGGGATTGGAAACACACCTCTTGTCTTT	TGTGCCAGTAGTCCCCGCGGACGGGGTAGCTCCTACAATGAGCAGTTCTTC	2
RAA2	TGTGCTCTTATGACAACTGACAGCTGGGGGAAATTGCAGTTT	TGTGCCAGCAGCACCCGGACAGGGCATGGGACGGATACGCAGTATTTT	2
RAA2	TGTGCTGTGGCCAATACTGGAGGCTTCAAAACTATCTTT	TGTGCCAGCAGTTCTTGGACTAGCGGCACAGATACGCAGTATTTT	2
RAA2	TGTGCTGTGTTCACGGGAGGAGGAAACAAACTCACCTTT	TGTGCCAGCAGTGGTGCGGGAGGTTGGGTCACAGATACGCAGTATTTT	2
RAA2	TGTGTGGTGAGGGCTGTATGGGATAGCAACTATCAGTTAATCTGG	TGTGCCAGCAGCCCACAGGGGACTGGGCAAGAGACCCAGTACTTC	2
RAA2	TGTGCTGTTTCAGTCTATCAGTTAATCTGG	TGTGCCAGCAGCCCCTCTGGGATGAACTATGGCTACACCTTC	2
RAA2	TGTGCAGCAAGTAATACCGGCACTGCCAGTAAACTCACCTTT	TGTGCCAGCAGTTCCCATAGCGGGAGAGGCGATGAGCAGTTCTTC	2
RAA2	TGTGCTTTCATGAGGATTCAGGGAGCCCAGAAGCTGGTATTT	NA	2
RAA2	TGTGTTGTGAGGAGATCAGGATACAGCACCCTCACCTTT	TGTGCCAGCAGTTTAGGGGGGGGCAGGACGAACTCCTACGAGCAGTACTTC	2
RAA2	TGTGCTCTGAGTGCCCCCTTTTCAGGAAACACACCTCTTGTCTTT	TGCGCCAGCAGCTTGGGTCCAGCGGGAGATAAAGATACGCAGTATTTT	2
RAA2	TGTGCAATGAGAGAAACCGGCGGATCTGAAAAGCTGGTCTTT	TGTGCCACCAGTCACTCCCCTTCGACAGGGGAAGAGACCCAGTACTTC	2
RAA2	TGTGCTGTGGGGTACAGCAGTGCTTCCAAGATAATCTTT	TGTGCCAGCAGCTTAGACTTTCTGACCTCCTACGAGCAGTACTTC	2
RAA2	TGCATCGCCACCTCGAAATTCAATGACATGCGCTTT	TGTGCCAGCTCACCAGGGAACGATAACGAGCAGTACTTC	2
RAA2	TGTGCTGTGATTGGTACTGGAGGCTTCAAAACTATCTTT	TGTGCCAGCAGGTCCGGACTAGCGGGAGGAGGTGAGCAGTTCTTC	2
RAA2	TGTGCAGCAAGCGGATCCGGTAACCAGTTCTATTTT	TGCGCCAGCGGACAGGGCTCGACCAAAAACATTCAGTACTTC	2
RAA2	TGTGCTGTGAGGCCCCGGAATTCAGGAAACACACCTCTTGTCTTT	TGCGCCAGCAGCTTGGGAAGGGCGAATAACTATGGCTACACCTTC	2
RAA2	NA	TGTGCCAGCAGTTCTTATAGCGGGGCCACCGGGACTAGAGGTTTCTACGAGCAGTACTTC	2
RAA2	TGTGCAGAGAACTTGGGCGACTACAAGCTCAGCTTT	TGTGCCAGTAGTCCACGGACAGGGAGAGGCTACACCTTC	2
RAA2	TGTGCAGAGAATATAGAAGGAGGAAGCTACATACCTACATTT	TGCAGTGCCCCCGGGGGGAGCGGGAGGGCCGGATTCTACGAGCAGTACTTC	2
RAA2	TGTGCCGTGAAGGACACCGACAAGCTCATCTTT	TGTGCCAGCAGTCCCGATATTAGCGGGATCAACAATGAGCAGTTCTTC	2
RAA2	TGTGCTGTGAGTGTAGGAGCTGCAGGCAACAAGCTAACTTTT	TGCAGTGCAAGTACGGGACTAGCGGGCTACGAGCAGTACTTC	2
RAA2	TGTGCCGTGACGGATGTGGATAGCAGCTATAAATTGATCTTC	TGCAGTGCTAGAGCAGATAGGAGCTCCTACGAGCAGTACTTC	2
RAA2	TGCCTCGTGGGTGGGACAGGCTTTCAGAAACTTGTATTT	NA	2
RAA2	TGTGCAGCAAGCTCTAGCAGTGCTTCCAAGATAATCTTT	TGCAGCGTTGCAGGATTAGGAGGGGGCCTGAGTGAAAAACTGTTTTTT	2
RAA2	NA	TGTGCCAGCAGCCAAGATAGACCATATGGCTACACCTTC	2
RAA2	TGTGCTACGGACGATTCTGGCGGGGCCAGACTCATGTTT	TGTGCCAGCAGCTTTTTCCCTGGGACCGTTATGGACAATGAGCAGTTCTTC	2
RAA2	NA	TGTGCCAGCAGTTACTCGGCACAGGTCTACGAGCAGTACTTC	2
RAA2	TGCATCGTCAGAGTCGGGGTGGGGGGAGGAAGCCAAGGAAATCTCATCTTT	TGTGCCAGCAGCCCCCCTAGCGGGCTCGGCCATGAGCAGTTCTTC	2
RAA2	NA	TGCGCCAGCAGCCGGCTAGCGGGAGGTAGTGAGCAGTTCTTC	2
RAA2	TGTGCAATGAGAGAGGGCCGGTATACTGGAGGCTTCAAAACTATCTTT	TGTGCCAGCAGCCCAACCCCCGGGACTAGTTACACAGATACGCAGTATTTT	2
RAA2	TGTGCATTCCCAAAAGCTGCAGGCAACAAGCTAACTTTT	TGTGCCAGCAGTTTAACCGGACTAGACCAAGGGACCCAGTACTTC	2
RAA2	TGCATCGTCAGTCCCTCGGATAGCAGCTATAAATTGATCTTC	TGTGCCAGCACCTTACAGGGGGGATATGGCTACACCTTC	2
RAA2	TGTGCTGTGAGAGACCGAGGTACTGGAGGCTTCAAAACTATCTTT	TGTGCCAGCAGTTCAACTCAGGGTGCCGGGGAGCTGTTTTTT	2
RAA2	TGTGCTGTGAGCCAACGAGCAGGCAACATGCTCACCTTT	TGTGCCAGCAGCCTTACCAGATTGTCGGCCGGAAACACCATATATTTT	2
RAA2	TGTGCTCTGAGTGAGTCGGGGGGTTACAAGCTCAGCTTT	NA	2
RAA2	NA	TGCAGTGCGTGGACAGGGGACTCCTACGAGCAGTACTTC	2
RAA2	TGTGCTGGGCAGATGGAATCCAATAATGCAGGCAACATGCTCACCTTT	TGCAGTGCTCCCGAGACTAGTACGATTGGGAATGAGCAGTTCTTC	2
RAA2	TGTGCTACGGTCGTCACCGGTAACCAGTTCTATTTT	TGTGCCAGCAGCCTTTGGACTAGCGGGAGTTTGGAGACCCAGTACTTC	2
RAA2	NA	TGTGCCAGCTCACCCCAGGGGTCTATGAACACTGAAGCTTTCTTT	2
RAA2	TGTGCTGTGGCACTTAATAACCAGGGAGGAAAGCTTATCTTC	TGCGCCAGCAGCTTGGGTTCACTAGCGGGAGTAGAGACCCAGTACTTC	2
RAA2	TGTGCCCCGGGGTATGGAAACAAGCTGGTCTTT	TGTGCCAGCTCACGAGAGGTGGATACGCAGTATTTT	2
RAA2	TGTGCTGGGCAGAACCGTTCTGCAAGGCAACTGACCTTT	TGCAGTGCTAATTCCGTCGAAACCTACGAGCAGTACTTC	2
RAA2	TGTGCAGCTCTGATCAAAGCTGCAGGCAACAAGCTAACTTTT	TGCGCCAGCAGCCAGGGACCCCGGACAGGGGCTGTGTATGGCTACACCTTC	2
RAA2	TGTGCCGTGACCTTGAATTCAGGAGGAGGTGCTGACGGACTCACCTTT	TGTGCCAGCAGCTTATCAGCGGGGCAGTACTTC	2
RAA2	TGTGCCGTTCTTCAGGGCGGATCTGAAAAGCTGGTCTTT	TGTGCCAGCAGCCAGACACGATACGAGCAGTACTTC	2
RAA2	TGTGCTTTTACCGGCACTGCCAGTAAACTCACCTTT	TGTGCCAGCAGCTTAGGGACAGGGCTTCAAGAGACCCAGTACTTC	2
RAA2	NA	TGTGCCAGTAGTCGGACACCATCGGGTACTGGCTATGGCTACACCTTC	2
RAA2	TGTGCTGTGCAGGCCGGGAATGGTCAGAATTTTGTCTTT	TGTGCCAGCAGCCAAGATCACTCCTACAATGAGCAGTTCTTC	2
RAA2	TGTGCAGAGATGGGAGGTGCTACAAACAAGCTCATCTTT	TGTGCCACCAGCAGTGGGGACTCCTACGAGCAGTACTTC	2
RAA2	TGTGCTGTGAGTTGGCAGGGCGGATCTGAAAAGCTGGTCTTT	TGCGCCAGCAGCTTGGGGACCACAGATACGCAGTATTTT	2
RAA2	NA	TGTGCCAGCAGCGTACTTCCCAACTCCTACGAGCAGTACTTC	2
RAA2	TGCCTCGTGGGTTTTGTAACGGCGGGAGGAGGAAACAAACTCACCTTT	NA	2
RAA2	TGTGTGGTGAACTATCAAACCGGTAACCAGTTCTATTTT	TGTGCCAGCAGCCCCTCGGGACTACCTAACTACGAGCAGTACTTC	2
RAA2	TGCCTCGTGGGTGACAACGGCTATGGTCAGAATTTTGTCTTT	NA	2
RAA2	TGTGCAGCAAGGGATACTGGAGGCTTCAAAACTATCTTT	TGTGCCAGCAGCGTCATAGCGGGAGGTGCAGGCAATGAGCAGTTCTTC	2
RAA2	TGTGCTCTACGAGTCACGGGAGGAGGAAACAAACTCACCTTT	TGTGCCAGCAGCTTAGAAAGCGGGATCGGCGAGCAGTACTTC	2
RAA2	TGTGCCCGAGGGGTTCGAGGTGGTGCTACAAACAAGCTCATCTTT	TGTGCCTGGAGTAGGGTCTACGAGCAGTACTTC	2
RAA2	TGTGCTCTTGCGGGATGGATGGATAGCAGCTATAAATTGATCTTC	TGCAGTGCTCTTGACAGGGGAGAATCTGGAAACACCATATATTTT	2
RAA2	TGTTCGGGGGGTCAGAATTTTGTCTTT	TGCAGTGCTAGAGGGCTAGCGGACTACGAGCAGTACTTC	2
RAA2	TGTGCTGTGAGGACAACTGACAGCTGGGGGAAATTGCAGTTT	TGTGCCAGCAGCGTATCCCCTGGGAGCAACTCCCAAGAGACCCAGTACTTC	2
RAA2	TGTGTGGTGAACGACATGGGCTCAACCCTGGGGAGGCTATACTTT	TGTGCCAGCAGCGAGGAGGGTGAGCAGTTCTTC	2
RAA2	TGTGCAGAGCTTGGAGGAAAGCTTATCTTC	NA	2
RAA2	TGTGCTGTGAGTGCTTCTGGTTCTGCAAGGCAACTGACCTTT	TGTGCCAGCAGTGTTCCGGGACAGGGCTTGTACGAGCAGTACTTC	2
RAA2	TGTGCAGCCCTTAGAGGAAGAAACACACCTCTTGTCTTT	TGCGCCAGCAGCTTGGGGACTGAAGCTTTCTTT	2
RAA2	TGTGCAGCAAGTTGGACTGCAGGCAACAAGCTAACTTTT	TGTGCCAGCAGTACCTTTGGACAGGGAGGCAACTATGGCTACACCTTC	2
RAA2	TGTGCAGCAGGATACAGCACCCTCACCTTT	TGCAGTGCTGGTTACCGGGACAGGGGCCCCAATGAGCAGTTCTTC	2
RAA2	TGTGTGGTGAACCCCCCTGGAGGAGGAAACAAACTCACCTTT	TGCAGTGCTAGAGATCGAACGCACTATCTCTACGAGCAGTACTTC	2
RAA2	TGCATCCTGAAAAGACATTATGGAGGAAGCCAAGGAAATCTCATCTTT	TGTGCCAGCAGCTTTGCCGGGACTAGCGGGGGGACAGAGACCCAGTACTTC	2
RAA2	NA	TGTGCCAGCAGTTTTGCACACAGATACGAGCAGTACTTC	2
RAA2	TGTGCAGCAAGCGGGTACAATAACAATGACATGCGCTTT	TGTGCCAGCAGTTACTCGAACAGGGCGAACACTGAAGCTTTCTTT	2
RAA2	TGTTATAACCAGGGTGACATGCGCTTT	TGTGCCAGCAGCTCACCGGGACAGATCACCGGGGAGCTGTTTTTT	2
RAA2	TGTGCTCTGAGTGGATTCCCCTTCGGGGCTGGGAGTTACCAACTCACTTTC	TGTGCCAGCAGTTACTCGACAGGGGGCTCTGGCAAAAACATTCAGTACTTC	2
RAA2	TGCCTCGTGGGTGGGGAGATCAATGCTGGCAACAACCGTAAGCTGATTTGG	TGTGCCAGCCAGTTCCCGGGAATTAGCAATCAGCCCCAGCATTTT	2
RAA2	TGCCTCGTGGGTGACCTCTTCAACCAGGCAGGAACTGCTCTGATCTTT	TGTGCCAGCAGCCAAGATCTACGACTAGCGGGAATTTTCTCCTACAATGAGCAGTTCTTC	2
RAA2	TGTGCCGTGAAGGGGAACACAGGCTTTCAGAAACTTGTATTT	TGTGCCAGCAATGGGACAGGGTGGGATGAGCAGTTCTTC	2
RAA2	TGTGTGGTGACCCTATTTGAAGGAGGAGGTGCTGACGGACTCACCTTT	TGTGCCAGCTCACCACCCGAAGGGACGGCCGGGCAGGAGCAGTACTTC	2
RAA2	TGTGCTACGGGTAACAACCAGGCAGGAACTGCTCTGATCTTT	TGCAGTGCTAGAAGAGGGGCTGGGAGCTCCTACAATGAGCAGTTCTTC	2
RAA2	TGTGCAGCAAGCATCCCCCCCCCAGGAGGAAGCTACATACCTACATTT	TGTGCCAGCAGCTTGGATGGGTTCCAAGAGACCCAGTACTTC	2
RAA2	NA	TGTGCCAGCAGCCAGACTCGTACAGGGCGAGAGACCCAGTACTTC	2
RAA2	NA	TGTGCCAGCAGCTTAAAGCGAGGGTACAATCAGCCCCAGCATTTT	2
RAA2	TGTGCTTATCTATTCAGTCAGGGCGGATCTGAAAAGCTGGTCTTT	TGTGCCAGCAGCCTGGGGGGACTTGGCTACAATGAGCAGTTCTTC	2
RAA2	TGTGCTTTCATGAAGCGCGATACCGGCACTGCCAGTAAACTCACCTTT	TGTGCCAGTAGTCGATATAGCAATCAGCCCCAGCATTTT	2
RAA2	TGTGTGGTGAACGGCGCTGAAGGGGCTTTCTCTGGGGGTTACCAGAAAGTTACCTTT	TGCAGTGCCCCCCCCGGGACTGGGCAGTTCTTC	2
RAA2	TGTGTGGTGAGCGACAGAGGCTCAACCCTGGGGAGGCTATACTTT	TGTGCCAGCAGTAGCACAGGGCCTGAGCAGTTCTTC	2
RAA2	TGTGCTGTTAACACCAATGCAGGCAAATCAACCTTT	TGCAGTGCTAGAGTGGGCGTAGGAAACACCATATATTTT	2
RAA2	TGTGTTGTGAGTGGGGGAGCTAACTTTGGAAATGAGAAATTAACCTTT	TGCAGTGGAGGCCGGCTAGGAGAGACCCAGTACTTC	2
RAA2	TGTGCTGTGAGCGAGAGTGGAGGAAGCTACATACCTACATTT	NA	2
RAA2	TGTGTTGTGATGAGGGACACGGGCAGGAGAGCACTTACTTTT	TGTGCCAGCAGCTTAGGTGGGCGGCTCACTAACTATGGCTACACCTTC	2
RAA2	TGTGCCTGGCAAACTGGGGCAAACAACCTCTTCTTT	TGTGCCAGCAGTCCTCGGGGCACAGATACGCAGTATTTT	2
RAA2	TGTGCTGTGAGAGGAAGCAGTGCTTCCAAGATAATCTTT	TGTGCCAGCATCCTCAGGGGGCCTAGCGGGCATCCCTACGAGCAGTACTTC	2
RAA2	TGTGCCGTAAATTCCGGGTATGCACTCAACTTC	TGTGCCAGCAGCTTTAGCGAGGGCGCCAAAAACATTCAGTACTTC	2
RAA2	TGTGCCGTGAAGGGGAACACAGGCTTTCAGAAACTTGTATTT	TGTGCCAGCAGTTCGCAAATCACAGATACGCAGTATTTT	2
RAA2	TGTGCTGTGAGTGGCGGTAACCAGTTCTATTTT	TGTGCCACCACCCACAGGGGGCCACCTTGGGATACGCAGTATTTT	2
RAA2	TGTGCCACGAAATTGAACACAGGCTTTCAGAAACTTGTATTT	TGTGCCAGCAAAAGAGGATCAACTAATGAAAAACTGTTTTTT	2
RAA2	TGTGTGGTGACCGCGAATTCAGGAAACACACCTCTTGTCTTT	TGTGCCAGCAGCTTGGATGGGGTGATCGACGAGCAGTACTTC	2
RAA2	TGTGCAGCAAGCGACTCAGGAACCTACAAATACATCTTT	TGTGCCAGCAGTTCGGGACAGGGAGGTGGCTACACCTTC	2
RAA2	NA	TGTGCCAGCAGTGAGGGCCGGTTCGGGCCCTACGAGCAGTACTTC	2
RAA2	TGTGCAGCAAGCACGTCCAGAAACACACCTCTTGTCTTT	TGTGCCAGCACCCTGGCAGGGGGCACTGAAGCTTTCTTT	2
RAA2	TGTGCTTTTCGAGCGCAGGGCGGATCTGAAAAGCTGGTCTTT	TGTGCCAGCAGCTTTTGGGCGGGACCACAAGAGACCCAGTACTTC	2
RAA2	TGTGCTGTGCGGGTCTATCACAGCTCATCTCAGGGCGGATCTGAAAAGCTGGTCTTT	TGTGCCACCCGCGGGACAGGGGTTTACGAGCAGTACTTC	2
RAA2	TGTGCCCGTTCTAACGACTACAAGCTCAGCTTT	TGCGCCAGCAGCTGGGGGACAGGGGGAGACCAGCCCCAGCATTTT	2
RAA2	TGTGTGGTGAACGCATATAATGCTGGCAACAACCGTAAGCTGATTTGG	TGTGCCAGTAGTCCTAATCCCGGACTAGCGGGAAGGGGCTCCTACAATGAGCAGTTCTTC	2
RAA2	NA	TGCAGTGCTAGAGAACTTAGGGGGCAATATTCACCCCTCCACTTT	2
RAA2	TGTGCAGGAGCAGAAGGAGGAAGCTACATACCTACATTT	TGCGCCAGCAGCCCCTTTCTGGGGCAAGACACTGAAGCTTTCTTT	2
RAA2	TGTGCAATGCGGCGAGGAGGTGCTGACGGACTCACCTTT	TGCAGCGTTGGGCTAGGCTCCTACGAGCAGTACTTC	2
RAA2	TGTGCTGTGCTCCTCTCCAACACCGACAAGCTCATCTTT	TGTGCCAGCACCCTAGCGGGTTTTGGCACTGAAGCTTTCTTT	2
RAA2	TGTGCCGTGAAGGGGGCCCTATGGATGGATAGCAGCTATAAATTGATCTTC	TGTGCCAGCAGTTTATTGGGGGACAGAGCCTACGAGCAGTACTTC	2
RAA2	TGTGCAGCAAGTATGTGGTCTGGTGGCTACAATAAGCTGATTTTT	NA	2
RAA2	TGTGCAGCAACCCTCAACAACGATGCAGGCAAATCAACCTTT	TGTGCCAGCAGCCGAAGATATGGCTACACCTTC	2
RAA2	TGTGTGGTGGATGGTGGTGCTACAAACAAGCTCATCTTT	TGTGCCTGGAGCTTAGGGGGGGCTGGTGAAGCTTTCTTT	2
RAA2	TGTGTGGTGGGGGTCAATAACAATGACATGCGCTTT	TGTGCCAGCAGCCCGGACAGGGCCTCCACCGGGGAGCTGTTTTTT	2
RAA2	TGTGCTCTGAGTGAGTCGGGGGGTTACAAGCTCAGCTTT	TGTGCCGCCGGAAGTGGCTTCCACACCTACGAGCAGTACTTC	2
RAA2	TGTGCTGTGCGTTATGGAGGAAGCCAAGGAAATCTCATCTTT	TGTGCCAGCAGCTTGACTAGCGGGAGATACGAGCAGTACTTC	2
RAA2	TGTGCTGGGCAAAGAACTCGAGGAGCAGGCAAATCAACCTTT	TGTGCCAGTAGTACAGACACCTCGACAGGTCTCTATGGCTACACCTTC	2
RAA2	TGTGCTCTGAGTGAGATCAATGCCAGACTCATGTTT	TGTGCCAGCACCCCGGGACAGGGGACCAACGAGCAGTACTTC	2
RAA2	TGTGCAATGAGAGAGGACAGCAGTGCTTCCAAGATAATCTTT	TGTGCCAGCAGCTTAGGCCCCCAGGATGTCTACACCTTC	2
RAA2	TGTGTGGTGAACGGGGGGGATAGCAGCTATAAATTGATCTTC	TGTGCCAGCAGCCCCAGGGAGATCTCCCCTTCTCAGCAGTACTTC	2
RAA2	NA	TGTGCCATCAGTGAGGTTCCAGCGACAGGGGCCTACGAGCAGTACTTC	2
RAA2	TGTGCTCTAAGAGGGACGGGCAGGAGAGCACTTACTTTT	TGTGCCAGCAGTTACGCGCCGGTCCTAGGGGATCAGCCCCAGCATTTT	2
RAA2	TGTGCTGTGAGAGAAAACCAGGCAGGAACTGCTCTGATCTTT	TGTGCCAGCAGTTACTCCGGGACGGTGAGCACTGAAGCTTTCTTT	2
RAA2	TGTGTGGTGAACGAAGGTAACCAGGGAGGAAAGCTTATCTTC	TGCGCCAGCAGCCAACGAGGGGGTTCGGGAAACACCATATATTTT	2
RAA2	TGTGCTCTGAGTGATCAGGCGAATCAGGGAGCCCAGAAGCTGGTATTT	TGTGCCAGCTCACCCCTCCCTAGCGGGGGGGAGTTCTTC	2
RAA2	TGTGCTGCCTTCATGACAACTGACAGCTGGGGGAAATTGCAGTTT	TGTGCCAGTTCGGACAGGGCTGCCTACGAGCAGTACTTC	2
RAA2	TGTGTGGTGAACGGGTGGAGGAATGACATGCGCTTT	TGCAGTGCTAGAGTTCGCGGCACTCCCCGCTACGAGCAGTACTTC	2
RAA2	TGTGCTGTGGTAGGTAGTGGAGGAAAGCTTATCTTC	TGCAGTGCCACGCACAGTCCCCAGGCGACCTACGAGCAGTACTTC	2
RAA2	TGTGCTACGGCCCCGGGGGGCGGATTTCAGGGAGCCCAGAAGCTGGTATTT	TGTGCCTGGAGTCCAGGGGGCAGTACGCAGTATTTT	2
RAA2	TGTGCAGAGAATATGGAATATGGAAACAAACTGGTCTTT	TGCAGTGCTAGAGGTGCGTGGGTCACTGAAGCTTTCTTT	2
RAA2	TGCCTCGCGGACGACAGAGGCTCAACCCTGGGGAGGCTATACTTT	TGCAGTGCTAGCTCAGGGCCGTCTGAAGCTTTCTTT	2
RAA2	TGTGCTGTGAGAGTTTCCTCAGGATACAGCACCCTCACCTTT	TGTGCCACCAGGGGGGACGCGGAGGAGACCCAGTACTTC	2
RAA2	TGTGTGGTGAACGTGATCCTCGGGACCAGACTCATGTTT	TGTGCCAGCAGTGAAGCAGGTCAGGGCCGTGGTGAAGCTTTCTTT	2
RAA2	TGTGCTCTAAGTGCCCATTATGGTGGTGCTACAAACAAGCTCATCTTT	TGCAGTGCTAGCGGGCTAGACGGTACTAGCACAGATACGCAGTATTTT	2
RAA2	TGTGCCTTTCGGGCTGGTGGTACTAGCTATGGAAAGCTGACATTT	TGTGCCAGCAGTTTCCGCCGAGAGGGTGGATATAATGAGCAGTTCTTC	2
RAA2	NA	TGTGCCAGTAGTTCCTCCTTTACCACCGGGGAGCTGTTTTTT	2
RAA2	TGTGCTGTGAGTAAGGGGGGAGGAGGAAACAAACTCACCTTT	TGCAGTGCTCTCCCAGATGCAGGGGGTTATGGCTACACCTTC	2
RAA2	NA	TGCAGTGCTAGAGGGCTAGCGGACTACGAGCAGTACTTC	2
RAA2	TGTGCCGTGAAGACTAACTTTGGAAATGAGAAATTAACCTTT	TGCGCCAGCAGATATTCCCCGGGACAGGGTGGTACCTACGAGCAGTACTTC	2
RAA2	TGTGCTCTGAGTGGTGGGACTCAGGGCGGATCTGAAAAGCTGGTCTTT	TGCAGTGCTAGTAGCCTAGCGGACTACAATGAGCAGTTCTTC	2
RAA2	TGTGCAGCAAGAGAGGCGGAATATGGAAACAAGCTGGTCTTT	TGTGCCAGCAGCTTAGATTTCGTTACCGGGGAGCTGTTTTTT	2
RAA2	NA	TGTGCCAGCAGGGAGGGACTAGCTCAAGAGCAGTACTTC	2
RAA2	TGTGCTCTGAGTGATCTGGGTTACCAGAAAGTTACCTTT	TGTGCCACCACGGACCTAATGCGGGAGTCGGAAGAGACCCAGTACTTC	2
RAA2	TGTGCTGTCCTAATGGATAGCAACTATCAGTTAATCTGG	TGCGCCAGCAGCGAAGACGGGATGAACACTGAAGCTTTCTTT	2
RAA2	TGTGCAGAGGTGGTTGGGGCAAACAACCTCTTCTTT	TGTGCCACCTTAGGCCCGGGACAGGGGGCCTACGAGCAGTACTTC	2
RAA2	TGTGCAATGAGAGCAGGGGGGGGTTACCAGAAAGTTACCTTT	TGTGCCTGGAGTGGTTCAGTCATGAGCACTGAAGCTTTCTTT	2
RAA2	TGTGCAATGAGCGTCCTTTCTGGTTCTGCAAGGCAACTGACCTTT	TGCGCCAGCAGCTTGGACGGAGGGGGCACTGAAGCTTTCTTT	2
RAA2	TGTGCTGTGACCCTACGAGGAAGAGATGACAAGATCATCTTT	TGTGCCAGCTCTTCCGACCTTCGTGGAGGGAACACTGAAGCTTTCTTT	2
RAA2	TGTGCAGCAACCCCAGATGACAAGATCATCTTT	TGTGCCAGCACCGAGGGACTAGCGGGAGAAGAGACCCAGTACTTC	2
RAA2	TGTGCCGCCCTAACCTACAAATACATCTTT	TGTGCCAGCAGCTTAGGTTATCGGACTAGCCCCGAGGGAGATACGCAGTATTTT	2
RAA2	NA	TGTGCCAGTAGTAAGGGACCCCTCGAGCAGTACTTC	2
RAA2	TGTGCTTATACCTATGGTCAGAATTTTGTCTTT	TGTGCCAGTAGTCCCACCCTAGGCGGTCTCACCTACAATGAGCAGTTCTTC	2
RAA2	TGTGCAGCAAGTATTGCTAACCAGGGAGGAAAGCTTATCTTC	TGTGCCACCAGCCCCTCTTATGACCAGCCCCAGCATTTT	2
RAA2	TGTGCAATGAGCGCGGGCGGTAACCAGTTCTATTTT	TGTGCCAGCAATGATTGGGGGGCAGACACTGAAGCTTTCTTT	2
RAA2	TGTGCTTCCCTCAAAGCTGCAGGCAACAAGCTAACTTTT	TGTGCCAGCAGCCCAGGGGGGGTGGTAGGCGAGCAGTACTTC	2
RAA2	NA	TGTGCCAGCTGGGACATACCGGATACGCAGTATTTT	2
RAA2	TGTGCTCTAAGGACCAACCAGGCAGGAACTGCTCTGATCTTT	TGCAGTGCCGGGGGAGTTCGCCACCCGAACACTGAAGCTTTCTTT	2
RAA2	TGTGCAGCCTCCAGGGGGGCAGGAAACACACCTCTTGTCTTT	TGCGCCAGCAGCTTGCCCGGGAACACTGAAGCTTTCTTT	2
RAA2	NA	TGTGCCACCAGTGATTCACAGGGAGGCAATCAGCCCCAGCATTTT	2
RAA2	TGTGCTTTCATGAAGCATGCTGCTGGTGGTACTAGCTATGGAAAGCTGACATTT	TGTGCCTGGGCGGCTAGCGGGAGAAATACGCAGTATTTT	2
RAA2	NA	TGTGCCAGCAGTTACGGAGACAGGGACCAAGAGACCCAGTACTTC	2
RAA2	TGCGGCGCCACCTCCCCGGGTTCTGCAAGGCAACTGACCTTT	TGTGCCAGCAGCTTGTACGCAGGGGTGCAACCTGGCTACACCTTC	2
RAA2	NA	TGTGCCAGCAGTCCACGGATGGGCCGCTACGAGCAGTACTTC	2
RAA2	NA	TGTGCCAGCAGGGGTGGCTTTGGGACAGGGGGCGCGACCCAGCATTTT	2
RAA2	TGTGCTCTGAGTGAACCCGGAGCCCAGAAGCTGGTATTT	TGTGCCAGCAGTGGCCTCCCGGGACAGCCTAATTCACCCCTCCACTTT	2
RAA2	TGTGCTCTGAGTGAGGGTCCCGGTGGAGCCAATAGTAAGCTGACATTT	TGTGCCAGCAGGCCACCCGGGGGGGAGCAGTTCTTC	2
RAA2	TGTGCAGGAGATCACCAGGGAGGAAAGCTTATCTTC	TGTGCCAGTAGTATTAGAAGTTCCTACGAGCAGTACTTC	2
RAA2	TGTGCCCTAAAAAACTATGGTCAGAATTTTGTCTTT	TGTGCCAGCAGTGAGGGCCGGTTCGGGCCCTACGAGCAGTACTTC	2
RAA2	TGTGCAGCAAGAACCCCTACCTCAGGAACCTACAAATACATCTTT	TGTGCCAGCAGCCAAGATACCCGACTGGGCGGGAGGCCCCACAATGAGCAGTTCTTC	2
RAA2	TGTGTGGTGAGCGCTAATTCAGGAAACACACCTCTTGTCTTT	TGTGCCAGCAGCTTAGATGGGAGTCTCGACGAGCAGTACTTC	2
RAA2	TGTGCTGTGGCCCCCCTATATGGAAACAAGCTGGTCTTT	TGTGCCAGCAGGCAAGGGACAGGGGGTAATTCACCCCTCCACTTT	2
RAA2	TGTGCCTTTACTACCTCAGGAACCTACAAATACATCTTT	TGTGCCATCGGGACTACTTCCTACAATGAGCAGTTCTTC	2
RAA2	TGTGCAACCTACACCGACAAGCTCATCTTT	TGTGCCAGCACCTTCATGGACAGGGATTACGAGCAGTACTTC	2
RAA2	TGTGCAGCAAGTATGTGGTCTGGTGGCTACAATAAGCTGATTTTT	TGTGCCAGCAGCGTAGTCGTAGGGGAGACCCAGTACTTC	2
RAA2	TGTGCTCCCCGTACAGGGCAGGCAGGAACTGCTCTGATCTTT	TGCAGTGCTAGACAGGGGGCAAAGACTGAAGCTTTCTTT	2
RAA2	TGCATCGTCAGAGGTAGAGATGACAAGATCATCTTT	TGTGCCTGGGGGGAAGAGACCCAGTACTTC	2
RAA2	TGTGCTGATATGTTTTCTGGTGGCTACAATAAGCTGATTTTT	NA	2
RAA2	TGTGCAGCAAGCGATTCAGGAACCTACAAATACATCTTT	TGTGCCAGCAGTTACTCGGGCCCAGAGGGTAACTATGGCTACACCTTC	2
RAA2	TGTGCAGAGAGTATAAGGAGGAACACCAATGCAGGCAAATCAACCTTT	TGTGCCAGCAGTTCCCCCACGGGACAGACCTGGGGGACCCAGTACTTC	2
RAA2	TGTGCAGCAAGGAACTATGGTCAGAATTTTGTCTTT	TGTGCCAGCAGTTTACCCGGGAAGGGTGAGCAGTTCTTC	2
RAA2	TGTGCAGCAAAGGAGGAGAGCAACTATCAGTTAATCTGG	TGTGCCAGCAGTTTGGTCGCTGTCGGGGATGCGCAGTATTTT	2
RAA2	TGTGCCGTGAGTAACTCAACTGACAGCTGGGGGAAATTGCAGTTT	TGTGCCACTCCTGGAGGGTCGACCGGGGAGCTGTTTTTT	2
RAA2	TGCCTCGTGGGATATTCGAACTCAAATTCCGGGTATGCACTCAACTTC	TGTGCCAGCAGTGAAGATTTGGGGACAGGGAACACCGGGGAGCTGTTTTTT	2
RAA2	TGTGTGGTGACCCCAAGGGGGTACTCTGGGGCTGGGAGTTACCAACTCACTTTC	TGTGCCAGCAGCCAAGGACCTCGGACTAGCGGGAGGAACACCGGGGAGCTGTTTTTT	2
RAA2	NA	TGTGCCAGCAGCTTAGCGTTACTAGCGGGAAGCGAGCAGTACTTC	2
RAA2	TGTGCAGAGAGGGGTATTGGGGGTTACCAGAAAGTTACCTTT	TGTGCCAGCAGCTTAGAGGGGAGCGGTTACAATGAGCAGTTCTTC	2
RAA2	TGTGTGGTGACCCCGGATAGCAACTATCAGTTAATCTGG	TGTGCCAGCTCACCACAAACAGGGAACACTGAAGCTTTCTTT	2
RAA2	TGTGCCGTCGAGGGTTCTGCAAGGCAACTGACCTTT	TGTGCCAGCTCACTTGGACAGGAACCCTACGAGCAGTACTTC	2
RAA2	NA	TGTGCCAGCAGCCAATCACCCGGGGGAACGGAGTTCTTC	2
RAA2	TGTGCCGTGAAGGTTGGAGGCTTCAAAACTATCTTT	TGTGCCAGTACCGACAGAGGCTCCTATAATTCACCCCTCCACTTT	2
RAA2	TGTGCCGTGATGGGCTCAGGAGGAAGCTACATACCTACATTT	TGTGCCAGCAGCGTACCGGGACAGACGGTGTACTTC	2
RAA2	TGTGCTGGCCTGAGGAGTGGAGGTAGCAACTATAAACTGACATTT	TGTGCCAGCAGTGAGGACAGGGTCCCAGATACGCAGTATTTT	2
RAA2	TGTGTGGTGAACTTCAATTCCGGGTATGCACTCAACTTC	TGTGCCAGCACGGTCTCAGTGAACACTGAAGCTTTCTTT	2
RAA2	TGTGCAATGAGAGAGGGCCGAGTGAGTACTGACAGCTGGGGGAAATTGCAGTTT	TGCGCCAGCAGCCATACTCCGGGACTTGCCCAAGGAGATACGCAGTATTTT	2
RAA2	TGTGCCGTGAACGACGGAGGCACCAATGCAGGCAAATCAACCTTT	TGTGCCAGCAGCTTGACGGCGGGAGGGTTCCCTTACAATGAGCAGTTCTTC	2
RAA2	TGTGCCGTGAGGAGCACCAATGCAGGCAAATCAACCTTT	TGCAGTGCTAGAGATAACGGGGCTAGGGGACAGCCCCAGCATTTT	2
RAA2	TGCATCCGTTCAGGAGGAGGTGCTGACGGACTCACCTTT	TGTGCCAGCAGCTCCTGGACAGACGGGGGCACTGAAGCTTTCTTT	2
RAA2	TGTGCAGCAGTGGGTGGAGGTAGCAACTATAAACTGACATTT	TGTGCCAGCTCTACGACAGGGCCCTACGAGCAGTACTTC	2
RAA2	TGTGCTGTGAGTGAGGAAGGCGGATCTGAAAAGCTGGTCTTT	TGCAGTGCCCCCGGGACCGGAAACACCATATATTTT	2
RAA2	TGCGCTGTGAGTTCCAACTTCAACAAATTTTACTTT	TGCGCCAGCAGGGACTATAATTCACCCCTCCACTTT	2
RAA2	TGTGCTGTGGGTGCTCCTGACAGCTGGGGGAAATTGCAGTTT	TGTGCCAGCAGCTTAGCGGGAGCTCCCTACAATGAGCAGTTCTTC	2
RAA2	TGCATCCTGAGTGATTCCCATGGCTCTAGCAACACAGGCAAACTAATCTTT	TGTGCCAGCAGTTACTCGGGGACAGGGGGTATTGGGGAGCTGTTTTTT	2
RAA2	TGTGCAATGAGAGTAAGAGGAGGAAGCTACATACCTACATTT	TGTGCCAGCAGCGTGGGAGCCGGGACTAGTAGCGAGCAGTACTTC	2
RAA2	TGTGCCGTGGAGGATAGCAGCTATAAATTGATCTTC	TGCGCCAGCAGCCAAGGTACAGGCTTACATCAGCCCCAGCATTTT	2
RAA2	TGTGCTTATAGGACGAGTAATGCTGGTGGTACTAGCTATGGAAAGCTGACATTT	TGTGCCAGCAGCGAACACAGCTATCCCAATCAGCCCCAGCATTTT	2
RAA2	TGTGCAGAGATTACTACCGGCACTGCCAGTAAACTCACCTTT	TGTGCCAGCAGTGATTGGAGCGGACAAGAGACCCAGTACTTC	2
RAA2	TGTGCTGTTCTTTCTGGTGGCTACAATAAGCTGATTTTT	TGTGCCACCACGGACCTAATGCGGGAGTCGGAAGAGACCCAGTACTTC	2
RAA2	TGTGCTGTGGACCCTGCAACAGGCTTTCAGAAACTTGTATTT	TGTGCCAGCAGCTTGGACGGAGGGGAAATTTCCTACGAGCAGTACTTC	2
RAA2	TGTGCAGCAACCGTAACGAACACCGGTAACCAGTTCTATTTT	TGCGCCAGCAGCCCTAACAGGGCGGACACTGAAGCTTTCTTT	2
RAA2	TGTGCAGCAAGCGACTCAGGAACCTACAAATACATCTTT	TGTGCCAGCAGCTCAATAGCGGGAGGAATCTACAATGAGCAGTTCTTC	2
RAA2	TGTGCTGTGAGTGAGGGCTTTGGAAATGAGAAATTAACCTTT	TGCGCCAGCAGCTTGGTTGAGGGCCCAGATACGCAGTATTTT	2
RAA2	TGTGCTCTTACCGGCACTGCCAGTAAACTCACCTTT	TGCAGTGCTAGAGATTATAAGGGGGGGGGTAGGGCCCAGCATTTT	2
RAA2	TGTGCTGTGGGCTTCTCTGGCAACACAGGCAAACTAATCTTT	TGTGCCAGCAGCCCCTGGGGGACAGGGGGCAATGAGCAGTTCTTC	2
RAA2	TGTGCAGCAAGCGACTCAGGAACCTACAAATACATCTTT	TGTGCCAGCTCACCAGGCTACGGTCAGCCCCAGCATTTT	2
RAA2	TGTGCAGGGTTGACGGGAGGAGGAAACAAACTCACCTTT	TGTGCCAGCAGAAGGAAGGGGGGCGGCTACAATGAGCAGTTCTTC	2
RAA2	TGTGCAATGAGCAATGCAGGCAAATCAACCTTT	TGCAGTGCTAGGCGGGAGGGACCCTACGAGCAGTACTTC	2
RAA2	TGTGCTGTGAGCCTCCCCGGGGGGGGAGCCCAGAAGCTGGTATTT	TGCGCCAGCAGCTTACCGGGACAGGTAGCCGAGCAGTACTTC	2
RAA2	TGTGCAGCAACTCCGGACAGAGGCTCAACCCTGGGGAGGCTATACTTT	TGTGCCAGCAGTTTGGGTCGTGAGCAGTTCTTC	2
RAA2	TGTGCAGCAAGCGGGGATTTTGGAAATGAGAAATTAACCTTT	TGTGCCAGCTCACCGGGCAGAGGATATGGCTACACCTTC	2
RAA2	TGTGCTTATAGGAGGGGACCTAACTTTGGAAATGAGAAATTAACCTTT	TGCGCCAGCAGCCACGATTCTAAGGATGGCTACACCTTC	2
RAA2	TGTGCTGGCCCTAGCTACAGCAGTGCTTCCAAGATAATCTTT	TGTGCCAGCAGTGGCGGGGGGGGGACTTTCGTGGAGACCCAGTACTTC	2
RAA2	TGTGCTGTGAGTGGGGATAACAATGCCAGACTCATGTTT	TGTGCCAGCAGCCGCCTAGCGGTTACCTACAATGAGCAGTTCTTC	2
RAA2	TGTGCAGAGAGAGGTTCTGCAAGGCAACTGACCTTT	TGCAGTGCAATAGCGGGAGGGGTCAATGAGCAGTTCTTC	2
RAA2	TGTGCAATGAGAGAGGGATTTGATAATGCAGGCAACATGCTCACCTTT	TGTGCCAGCACCAAACGCAACGAGCAGTACTTC	2
RAA2	TGTGCAGAGGATCGGGAAGCCAGACTCATGTTT	TGCAGTGCTAGAGACAGGGTAGGAAACACCATATATTTT	2
RAA2	TGTGCTCTAAATCCGGCGGGAGGAGGAAACAAACTCACCTTT	TGTGCCAGCGTTCCTGAGGGGACTCCAACCTACGAGCAGTACTTC	2
RAA2	NA	TGTGCCAGCAGCTTAGACTCAGGGGGCAATACTGAAGCTTTCTTT	2
RAA2	TGTGCTACGGACGAAGGAACCTACAAATACATCTTT	TGTGCCAGCAGCTTACTTAGTTTGAACGGCTACACCTTC	2
RAA2	TGTGCAGCAAGCTTTGGCAACACAGGCAAACTAATCTTT	TGTGCCAGCAGTGGGACAGGGACCTTCACAGATACGCAGTATTTT	2
RAA2	TGTGCTGTGAGTTCTTCTGGGGGTTACCAGAAAGTTACCTTT	TGTGCCTGGAGTCGGACAGGCGTTGCAGATACGCAGTATTTT	2
RAA2	TGTGCATCTTCATCTCGAGGAAAGCTTATCTTC	TGCAGTGCTAGTGGACTAGCGGGAGTAGGGTTGACCGAGCAGTACTTC	2
RAA2	NA	TGTGCCTGGAGTAACAGAGGGAATTCACCCCTCCACTTT	2
RAA2	NA	TGTGCCAGCAGCCCACCTCTCGAGCGGGAGGGGAACACAGATACGCAGTATTTT	2
RAA2	TGTGCTGTCTTAACTCAGGGCGGATCTGAAAAGCTGGTCTTT	TGTGCCAGCAGGAAAAGCTCTGGGGCCAACGTCCTGACTTTC	2
RAA2	TGTGCTGGACCCATGGATAGCAACTATCAGTTAATCTGG	TGTGCCAGCAGTTTCTCCGGGACAGGGGCGGGGGAGCAGTACTTC	2
RAA2	TGTGCCCGCCCCGCAGGAGGAGGTGCTGACGGACTCACCTTT	TGTGCCAGCAGTTTCGGGTTCGGTCAGCCCCAGCATTTT	2
RAA2	TGTGCTTTCATGAGTTGGGGGGGAGCCCAGAAGCTGGTATTT	TGTGCCAGCAGCGTACGCAGCAACCAAGAGACCCAGTACTTC	2
RAA2	NA	TGTGCCACCAGCAGGCTAGCGGAGGGGTCGGAGCAGTTCTTC	2
RAA2	TGTGCTGTGGGTCCAATCTATGGAAACAAGCTGGTCTTT	TGTGCCAGCAGCTTAAGTGATACAGAACATCAGCCCCAGCATTTT	2
RAA2	TGTGCAGCAAGCTCCCAAACTGGGGCAAACAACCTCTTCTTT	TGTGCCAGCAGGGATACAGGGGTTTCCTACGAGCAGTACTTC	2
RAA2	TGTGCTGCCTGTCTTCGAAACACCAATGCAGGCAAATCAACCTTT	TGTGCCAGCAGGTGGGGCAGGGTTAACACCGGGGAGCTGTTTTTT	2
RAA2	TGTGCCCCTCAGGGAGCCCAGAAGCTGGTATTT	TGTGCCAGTAGTACCAGGGGAGCAGGGACTGAAGCTTTCTTT	2
RAA2	TGTGCTCTAAGTGCTATGGAATATGGAAACAAGCTGGTCTTT	TGTGCCAGCAGCTTTAAGACAGGTTCCGAGCAGTACTTC	2
RAA2	TGTGCTGTGCAGGCCGGGAATAACAATGACATGCGCTTT	TGCGCCAGCAGCCTAGGACAGGACGAAAAACTGTTTTTT	2
RAA2	TGTGCTACGGACTCTGGTTCTGCAAGGCAACTGACCTTT	TGTGCCAGTAGTACGGACAGGGCCACCGGGGAGCTGTTTTTT	2
RAA2	NA	TGCAGTGCTGGGACAGTAGAGTCCTACGAGCAGTACTTC	2
RAA2	NA	TGTGCCAGCACCTCCGGACTAGCGGGAGGCGGTAATGAGCAGTTCTTC	2
RAA2	TGTGCAGAGTTCGATTCAGGAGGAGGTGCTGACGGACTCACCTTT	TGCGCCAGCAGCCAGGGGGACAGGGACACTGAAGCTTTCTTT	2
RAA2	TGTGCAGGAGGGACCCCAGGAGGAAGCTACATACCTACATTT	TGCGCCAGCAGCCCCCAAGTAAGCGGCGGAAACACCATATATTTT	2
RAA2	TGTGTGGTGAACCCCGGCTTTCAGAAACTTGTATTT	NA	2
RAA2	NA	TGTGCCAGCAGCTTAGGAGTTGGGACAGACTATAGCAATCAGCCCCAGCATTTT	2
RAA2	TGCATCGTCAGAGTCTTAAACACCGACAAGCTCATCTTT	TGTGCCAGCAGCGTAGGGACAGCTAGCTCCTACGAGCAGTACTTC	2
RAA2	TGTGCTGTCAGATCGAGCACCAATGCAGGCAAATCAACCTTT	TGTGCCAGCAGCTTAGCCCGGGACATCGCCTACGAGCAGTACTTC	2
RAA2	TGTGCAGCAAGCGACTCAGGAACCTACAAATACATCTTT	TGTGCCAGCAGCCCGGGGACAGGGCGGCCCCAGCATTTT	2
RAA2	TGCGCCCTAATGGATAGCAACTATCAGTTAATCTGG	TGTGCCAGTACCACGAGGCCAGTCACTGAAGCTTTCTTT	2
RAA2	TGTGCTGTGAAGGAAGCTGCAGGCAACAAGCTAACTTTT	TGCAGCGTAGCGGACAGGGGGCCTTTTCAGCCCCAGCATTTT	2
EAT1	TGTGCAGGAGGGTCTGGCAACACAGGCAAACTAATCTTT	TGTGCCAGTAGGTCGAAGGCAAGCTCCTACGAGCAGTACTTC	1
EAT1	TGTGCTGTGCAGGCGTGGGGCAACACAGGCAAACTAATCTTT	TGTGCCAGCAGCCCAAGAGTGAACACTGAAGCTTTCTTT	1
EAT1	NA	TGTGCCAGCAGTTCCCTGAACACTGAAGCTTTCTTT	1
EAT1	TGTGCTGTGAGTGAGCCTGGACCGACTCAGGGCGGATCTGAAAAGCTGGTCTTT	TGTGCCAGCAGCTTAAGAAAGAGGAATGAGCAGTTCTTC	1
EAT1	TGTGCTGGCAGGGATAGCAACTATCAGTTAATCTGG	TGTGCCAGCAGCCAAGCCGGACAGGGATCACCCCTCCACTTT	1
EAT1	TGTGCAGAGAATAGGAGTGGCCAGAAGCTGCTCTTT	TGTGCCAGCGTCCGGGAGGGAAACACTGAAGCTTTCTTT	1
EAT1	NA	TGTGCCAGCCTTCCGATGGGTATCTCCTACGAGCAGTACTTC	1
EAT1	TGCGCTGTGAGTCGGTTTTCAGATGGCCAGAAGCTGCTCTTT	TGTGCCAGCACCGATCTACAGGGCGGAGGGAAGGATGGCTACACCTTC	1
EAT1	TGTGCTCTGAGTGCGCTCTCTAGCAACACAGGCAAACTAATCTTT	TGTGCCAGCAGCCCTGCCGGGGACAAAGAGACCCAGTACTTC	1
EAT1	TGTGTGGTGATCGTCTATGGTCAGAATTTTGTCTTT	TGTGCCAGCAGTGAAGCGGGGAGACAGGGTCTGGAGGAGACCCAGTACTTC	1
EAT1	NA	TGTGCCAGCAGTCTGGACAGGGAAAAATACGAGCAGTACTTC	1
EAT1	TGTGTGGTGACCCCGAACACCGGTAACCAGTTCTATTTT	TGCGCCAGCAGCTTGGTTACTAGCGGGAGCTATGAGCAGTTCTTC	1
EAT1	NA	TGTGCCAGCAGTTTATCCGGGGGCCAGACCCAGTACTTC	1
EAT1	TGTGCAGCAAGGGAGGGTTACCAGAAAGTTACCTTT	TGTGCCAGCACCCGAGGGACCGGGGCCAACGTCCTGACTTTC	1
EAT1	TGTGCTGTGGGTGGGGCTGGGAGTTACCAACTCACTTTC	TGTGCCAGCACCCACCTCGGGGGCAGAGCCTACGAGCAGTACTTC	1
EAT1	TGTGCAGCAACCTCGTGGAGCAGTGCTTCCAAGATAATCTTT	TGCAGTGCTAGGATTTCGACCGGGGAGCTGTTTTTT	1
EAT1	TGTGCTGTGAGAGACATATACTCTGGGGCTGGGAGTTACCAACTCACTTTC	TGTGCCAGCAGCACTCACGGGGAGGGATACGAGCAGTACTTC	1
EAT1	TGTGCAGAGAACCCCTCGGGTGGTCAGAATTTTGTCTTT	TGCGCCAGCAGCTTGGTGACAGGGATGAACAATGAGCAGTTCTTC	1
EAT1	TGTGCTCTGAGTGAGAGGTTCGGAGCTGCAGGCAACAAGCTAACTTTT	TGTGCCAGCAGTGAAGCGGACAGGGCCCGTGGAAACACCATATATTTT	1
EAT1	TGTGCTGTGAATCAGGCTGGAGCCAATAGTAAGCTGACATTT	TGTGCCAGTGCTGCAGGGGCGGGCACTGAAGCTTTCTTT	1
EAT1	NA	TGTGCCAGTAGTATGACAGGGACCTACGAGCAGTACTTC	1
EAT1	TGTGCTGTCAGTGAGGGGAATGAGAAATTAACCTTT	TGTGCCAGCAGCCAAGGGCTAGCGGGGTCCTACGAGCAGTACTTC	1
EAT1	TGTGCTGTGATTAGTGGTTCTGCAAGGCAACTGACCTTT	TGTGCCAGCAGTGATCCGACCTTTACCGGGGAGCTGTTTTTT	1
EAT1	TGTGCTCTGAGCGGTTACAATAACAATGACATGCGCTTT	TGTGCCAGCAGCGAGAACCGGGACAGAATTGACCCCCGGCGGGAGACCCAGTACTTC	1
EAT1	TGTGCAGCAAGCTACCCCGGAAACACACCTCTTGTCTTT	TGTGCCAGCAGCAAGGGCGGGCCGAGGACCCAGTACTTC	1
EAT1	NA	TGTGCCAGCAGCCCTCAGGGGGCGCGTTATGGCTACACCTTC	1
EAT1	TGCCTCGTGGGCCTATCAGGAGGAAGCTACATACCTACATTT	TGTGCCAGCAGTTTATTGAGTTGGGGGGAGCGGGAGGCTACAGATACGCAGTATTTT	1
EAT1	TGCATCGTCAGGGGAAGCCAAGGAAATCTCATCTTT	TGCGCCAGCAGCCCCGTAGACAGGCGCACAGATACGCAGTATTTT	1
EAT1	TGTGCCGTGGCCTGGAGGGACTTTGGAAATGAGAAATTAACCTTT	TGCGCCAGCAGCTTGGAGCGGGACAGTGATCTAGGCAAAAACATTCAGTACTTC	1
EAT1	NA	TGTGCCAGCAAAAATACAGGGGGGGGTAATCAGCCCCAGCATTTT	1
EAT1	TGTGCTGGGAATTCAGGAAACACACCTCTTGTCTTT	TGTGCCAGCAGTGGAGACAGGGGGCTATATGAAAAACTGTTTTTT	1
EAT1	TGTGCCGTGAACCAGGCAGGAACTGCTCTGATCTTT	TGTGCCTGGGGGTCGGGGGCGGGTGAAGCTTTCTTT	1
EAT1	NA	TGTGCCAGCAGTTACGGTCCGGGGTCCGCCTACGAGCAGTACTTC	1
EAT1	TGTGCTGTGAGTGGCCAGGCAGGAACTGCTCTGATCTTT	NA	1
EAT1	TGCATCGTCACCCCCTCAGATGGCCAGAAGCTGCTCTTT	TGTGCCAGCAGTTTTTTACAGGGGAATTCACCCCTCCACTTT	1
EAT1	TGTGCAGAGACACCTCCACCTACCTCAGGAACCTACAAATACATCTTT	TGTGCCAGCAGCCATACAGATACGCAGTATTTT	1
EAT1	NA	TGTGCCAGCAGCTTGGCAGGGGGCGCAGAGACCCAGTACTTC	1
EAT1	TGTGTGGTGACCCTTTCTGGTTCTGCAAGGCAACTGACCTTT	TGTGCCAGCAGTGAAGAGGGCCAGGGTAAACTGTTTTTT	1
EAT1	TGTGCTCTGAGTGTGGGTGGTACTAGCTATGGAAAGCTGACATTT	TGTGCCAGCAGCCACCCACAGGGCGAGCAGTACTTC	1
EAT1	TGTGCCGTGAGGATCCCGAATTATGGAGGAAGCCAAGGAAATCTCATCTTT	TGTGCCAGTAGTGTCAGGGGGGAAGAGACCCAGTACTTC	1
EAT1	NA	TGTGCCAGCAGCAACCGGGACAGCCACTACGAGCAGTACTTC	1
EAT1	TGTGCTGTGAAGGGGGATGGCAACAACCGTAAGCTGATTTGG	TGTGCCAGCAGCGTAGATGCGGGGGGGGCCAGGACCCCCCGGGAGACCCAGTACTTC	1
EAT1	TGCATCGTCAGAGCTTCGAACACCGGTAACCAGTTCTATTTT	TGTGCCAGCAGCGTAGCGGTCGAGTCCTACGAGCAGTACTTC	1
EAT1	TGTGCTGTGACCCAGGGCGGATCTGAAAAGCTGGTCTTT	TGTGCCAGTAGTCCGGGCAGGGCTTACAATGAGCAGTTCTTC	1
EAT1	TGCGCTGTCTTCCGGGGTGGGGGTTACCAGAAAGTTACCTTT	TGCAGTGCTTCTGAGACAGGACCCGACTCCTACGAGCAGTACTTC	1
EAT1	TGCCTCGTGGAGGATATGAACAGAGATGACAAGATCATCTTT	TGTGCCAGCAGTTTTTCGCTTAGCACCTACGAGCAGTACTTC	1
EAT1	TGTGCAATGACCCCCCGCCAGGCAGGAACTGCTCTGATCTTT	TGTGCCAGCTCGTTCGGGTCGCCGTATGAGCAGTTCTTC	1
EAT1	TGTGCCGTTTCTGGGGCTGGGAGTTACCAACTCACTTTC	TGTGCCAGCAGCGTAGAGGGTGACGAGCAGTACTTC	1
EAT1	TGTGTGGTGATCCCGGACACGGGCAGGAGAGCACTTACTTTT	TGTGCCACCAGTGACCCTGGGGGGGAGGGCCCGACAGATACGCAGTATTTT	1
EAT1	TGTGCAGCAAGCGCGTGGCGGAATGACATGCGCTTT	TGTGCCAGCAGAGGGGGCCCGAATGAAAAACTGTTTTTT	1
EAT1	NA	TGCGCCAGCAGCCAAGGAGGGGGCGGAGGGGCCAAAAACATTCAGTACTTC	1
EAT1	TGTGCAGCAGGGGAGGAAACCAGTGGCTCTAGGTTGACCTTT	TGTGCCAGCAAGGGAGGGCCATGGAACACTGAAGCTTTCTTT	1
EAT1	NA	TGTGCCAGCTCACCAACGGGACAGGGCTCACCCCTCCACTTT	1
EAT1	TGTGCAGCAAGCGTCGGGGGTTCTGCAAGGCAACTGACCTTT	TGTGCCAGTACCCAAGGTCGTAGCGGGGGGACCTACAATGAGCAGTTCTTC	1
EAT1	TGTGCTTATAGGCCCATTTATAGTGGAGGTAGCAACTATAAACTGACATTT	TGCGCCAGCAGCTTGGGACGGTCCACTGAAGCTTTCTTT	1
EAT1	TGTGTTGTGAGCCTCTCTGGTGGCTACAATAAGCTGATTTTT	TGTGCCAGCTCACCATGGGGGGCAAGGGAGCAGTACTTC	1
EAT1	TGCGCTGTGAGTAATTCTGCAAGGCAACTGACCTTT	TGTGCCAGCAGCCCCAGGGTCGCGGGGGAATACGAGCAGTACTTC	1
EAT1	TGCATCGTCAGAGTCAATTTGCGATCTTCTGGTTCTGCAAGGCAACTGACCTTT	TGCGCCAGCAGTGAGTCGTTGACAGGGGCCACCGGGGAGCTGTTTTTT	1
EAT1	TGTGCTCTGAGGAAGGGCGGATCTGAAAAGCTGGTCTTT	TGCGCCAGCAGCGGAGGACTAGCGGCCGATACGCAGTATTTT	1
EAT1	TGTGCAGCAAGCATATATAACACCGACAAGCTCATCTTT	TGTGCCAGCAGTTACTCCGCCAGGGTCAGCTCCTATAATTCACCCCTCCACTTT	1
EAT1	TGTGTGGTGAGGTCTGGGGGTTACCAGAAAGTTACCTTT	TGTGCCAGAAAGCGGAGACCATACGAGCAGTACTTC	1
EAT1	TGTGCAGCAAGCGATTCAGGAACCTACAAATACATCTTT	TGTGCCAGCTCACCCGCTACCGGAGGAGGGACGAACACCGGGGAGCTGTTTTTT	1
EAT1	TGTGCTTTCATGGCCACTAGAGGCTCAGGAACCTACAAATACATCTTT	TGTGCCAGCAGCTTCAATCCCGGGACTAGTGGCACAGATACGCAGTATTTT	1
EAT1	NA	TGTGCCAGCAGTTGGGGGAACCAGCCCCAGCATTTT	1
EAT1	TGTGCTCTAAGTGGCCGCCTGTTGGGCAACTATCAGTTAATCTGG	TGCGCCAGCAGCTTGGGACAAGATTTTTTCTATGGCTACACCTTC	1
EAT1	NA	TGTGCCAGCAGCTCTGAACTCCCTAAACCTCAGCCCCAGCATTTT	1
EAT1	TGTGCAGCAAGTTATACCGGCACTGCCAGTAAACTCACCTTT	TGTGCCAGCAGTTACGGCGAAGGTAGCACAGATACGCAGTATTTT	1
EAT1	TGTGCTGTGAGTGATCGAAGTACCAATGCAGGCAAATCAACCTTT	TGTGCCAGTAGTATAGAAGGAGTCCGCCGGCAGTACTTC	1
EAT1	TGTGCCGTGGAGGGCTCTGGCAACACAGGCAAACTAATCTTT	TGCGCCAGCAGTGGAGGGGCCGAGCAGTACTTC	1
EAT1	TGCATCGTCAGACCAGATTCTGGGGGTTACCAGAAAGTTACCTTT	NA	1
EAT1	TGTGCTGTGGGCCTCATGAACAGAGATGACAAGATCATCTTT	TGTGCCAGCAGGCACACATCACAGGGCCCTGAAGCTTTCTTT	1
EAT1	TGCGCTGTGGAGGGAGATGACAAGATCATCTTT	TGTGCCAGCAGCGTATCAAGCGGTACATTCCAAGAGACCCAGTACTTC	1
EAT1	TGTGCTGGGCGGAGCAACTATCAGTTAATCTGG	TGCGCCAGCAGCCAAGACAGGAACACTGAAGCTTTCTTT	1
EAT1	TGTGCATCACCCCCCCCTGATTCCGGGTATGCACTCAACTTC	TGTGCCAGCAATAAAGGTTATAATTCACCCCTCCACTTT	1
EAT1	NA	TGTGCCAGCAGCCACAGGGGAATCGAAAGTTCTGGGGCCAACGTCCTGACTTTC	1
EAT1	TGTGCTAGCTCAACCCTGGGGAGGCTATACTTT	TGTGCCAGCAGGCTGGGCAGCAAATACGAGCAGTACTTC	1
EAT1	TGTGCAGCAAGTCAGGCCTCAGGAACCTACAAATACATCTTT	TGTGCCATGGGACTAGCGGGGGCCAGCTCCTACAATGAGCAGTTCTTC	1
EAT1	TGCATCCTGAGAGAGGGAGCCCAGAAGCTGGTATTT	TGTGCCAGCAGTTACTTGCAGGGTGCCTCACCCCTCCACTTT	1
EAT1	TGTGCTGCGGTCTATTCAGGAGGAGGTGCTGACGGACTCACCTTT	TGTGCCAGCAGTTTACAGGGGTACGAGCAGTACTTC	1
EAT1	TGTGCCGTCTCTTCTGCTGGTGGTACTAGCTATGGAAAGCTGACATTT	TGTGCCAGCAGCGTCCGCCGATCAGATACGCAGTATTTT	1
EAT1	TGTGCCCTCCCGGGAAGCCAAGGAAATCTCATCTTT	TGTGCCAGCAGTTCCCAGGGCTACGAGCAGTACTTC	1
EAT1	TGTGCTTATAGGGAATCAGGAGGAGGTGCTGACGGACTCACCTTT	TGTGCCAGTAGTGCCTGGAGCAAAGATACGCAGTATTTT	1
EAT1	TGTGCTGTGAGGAATTCTGGGGGTTACCAGAAAGTTACCTTT	TGTGCCAGCAGTTTATCCGGTAGCGGGAGTGGCACAGATACGCAGTATTTT	1
EAT1	TGTGCTCTGAGTGGGGGCCTTAACATAATTCAGGGAGCCCAGAAGCTGGTATTT	TGCGCCAGCAGCTGGGCGGGTAATTCCCAAGAGACCCAGTACTTC	1
EAT1	TGTGCTGGGGAGAACAACTTCAACAAATTTTACTTT	TGTGCCAGCAGTCACGGGGTGGCCTACGAGCAGTACTTC	1
EAT1	TGTGCAGCAAGCGGGACTGGGGCAAACAACCTCTTCTTT	TGTGCCAGCAGCTTAGGTAGGGGGTCCAATGAGCAGTTCTTC	1
EAT1	TGTGCAGCAAGTGCCGGGGGTTACCAGAAAGTTACCTTT	TGTGCCAGTACCGACCTCGTAGGGGCCCCCGATACGCAGTATTTT	1
EAT1	NA	TGTGCCACCAGTGACGGTGGGGGGGGATTGGCCGGGGAGCTGTTTTTT	1
EAT1	TGCATCCTGAGAGAGCAAGGCCAGAAGCTGCTCTTT	TGTGCCAGCAGTTATCTACAGGGGAACACTGAAGCTTTCTTT	1
EAT1	NA	TGTGCCGGGGCCGTGGACAGCCCCTACGAGCAGTACTTC	1
EAT1	TGTGCCGTGAATGCGCCCAGCAGTGCTTCCAAGATAATCTTT	TGTGCCACTCAGCACGCGGGAGCCTCCTACAATGAGCAGTTCTTC	1
EAT1	TGTGTGGTGAACGAGTATGAAGGAGGTGCTGACGGACTCACCTTT	NA	1
EAT1	TGTGCTCCCGAATCCTATGGTCAGAATTTTGTCTTT	TGTGCCAGCAGCCCTATCCAGGGGGCATTAGGGAATCAGCCCCAGCATTTT	1
EAT1	TGTGCCGCGCTCACAGGAGGAGGTGCTGACGGACTCACCTTT	NA	1
EAT1	TGTGCTCTGAGGGCCCTTACTGGAGGCTTCAAAACTATCTTT	TGTGCCTGGAGTGATGGGACAGGGGGCATGTTGACGAGGGATCAGCCCCAGCATTTT	1
EAT1	TGTGCTGTGCAGGCTAGGGCTAACAATGACATGCGCTTT	TGCAGTGCTAGAGTAAATAGTCTCGGTGAGCAGTTCTTC	1
EAT1	TGTGTTGTCCCGTTTTCTGGTGGCTACAATAAGCTGATTTTT	TGTGCCAGCAGCCAAGTTGGAGGGTACGGGAGCGGCAAAAACATTCAGTACTTC	1
EAT1	TGTGCAGAGAATAGCTCCAACGACTACAAGCTCAGCTTT	TGTGCAGGCGGGCATCAGCCCCAGCATTTT	1
EAT1	TGTGCTGCCCCCCTGAGAAGCAACTATCAGTTAATCTGG	TGTGCCAGCAGCTTCCCGTGGAAAGAGCAGTTCTTC	1
EAT1	TGTGCTCTAAGGGGAGCGGGAGGAGGAAACAAACTCACCTTT	TGTGCCAGCAGCTTTAGTGGCTCCGGGGAGCTGTTTTTT	1
EAT1	TGCCTCGTGGGTGACGCTGGGACTGGAGGCTTCAAAACTATCTTT	TGTGCCAGCAGCCGACAGGGAAAGTCGTATGGCTACACCTTC	1
EAT1	TGTGCAATGGGAGGTTCTGCAAGGCAACTGACCTTT	TGCGCCAGCAGTGAGTCGGATGCAGGGTGGGGCTACACCTTC	1
EAT1	TGTGCAGAGGGGGCTGATTCCGGGTATGCACTCAACTTC	TGTGCCTGGAGTGTAGGGGCGAATGAAAAACTGTTTTTT	1
EAT1	TGTGTGGTGAACATATCCCCAAGCAGCTATAAATTGATCTTC	TGTGCCAGCAAAGCAGGCTCAACCTACGAGCAGTACTTC	1
EAT1	TGTGCTCTAAGTGGCCTTGGAATTCAGGGAGCCCAGAAGCTGGTATTT	TGCGCCAGCAGCCCTAACTCAGGCTACGAGCAGTACTTC	1
EAT1	NA	TGTGCCAGCAGCTTAGTGATAGGAGCCTCTGGAAACACCATATATTTT	1
EAT1	TGTGTGGTGAGCGCGGGAAACAATGACATGCGCTTT	TGTGCCAGCAGCATACAGGGTAAGGGGATCTACGAGCAGTACTTC	1
EAT1	TGTGCTCTATCAGGAGGAAGCTACATACCTACATTT	TGTGCCAGCAGCTTGGCCCTCTCAGGGGAGCAGTTCTTC	1
EAT1	TGTGCTCTCCCCCGAAACAGAGGCTCAACCCTGGGGAGGCTATACTTT	TGTGCCAGCAGTGAATTAGACATTTCCTCTGGAAACACCATATATTTT	1
EAT1	TGTGCTGTGAGACCCACAGGCTTTCAGAAACTTGTATTT	TGTGCCAGTAGTGCCGGGACAGGGGGCCGCGAGACCCAGTACTTC	1
EAT1	TGTGCAGAGAAGGAAGTT	TGTGCCAGCAGCATACAGGGTAAGGGGATCTACGAGCAGTACTTC	1
EAT1	TGCGCTGTGAGATCCCGAGGAAGCTACATACCTACATTT	TGTGCCAGCAGCTTAGGGTCGAGTAATGAGCAGTTCTTC	1
EAT1	TGTGCAGCAAGTTGGGATAGCAACTATCAGTTAATCTGG	TGTGCCAGCAGCTTGGATAGGGGTCTCGAGTCTGAAGCTTTCTTT	1
EAT1	TGTGCAATGCTCGACTTTGGAAATGAGAAATTAACCTTT	TGTGCCTCTGACAGGGGGCGGCATTTTTATGGCTACACCTTC	1
EAT1	TGTGCTACGGACGCCGGGGATACCGGCACTGCCAGTAAACTCACCTTT	TGTGCCAGCAGTTCGGACACCAGCTCCTACGAGCAGTACTTC	1
EAT1	TGTGCTCCGAAGAGGGGTTCTGCAAGGCAACTGACCTTT	TGCAGTGCTAGAACCAGCGAGTACTACGAGCAGTACTTC	1
EAT1	TGTGCTCTGAGTGAGGCTAATGCTGGTGGTACTAGCTATGGAAAGCTGACATTT	TGTGCCAGCAGCCCTAGTAGCCAGGGTACCTACGAGCAGTACTTC	1
EAT1	TGTGCAGCAAGTAGAGGAGGAGGAAGCTACATACCTACATTT	TGTGCCAGCAGCGACCAGGGGGTCGGGGAGCTGTTTTTT	1
EAT1	TGTGTGGTGAACCCGACTAACGACTACAAGCTCAGCTTT	TGTGCCAGCAGCCTGGGGACAGGGAATGGCTACACCTTC	1
EAT1	TGTGCTGTGAGAGACCCTAACCAGGGAGGAAAGCTTATCTTC	TGCGCCAGCAGCCAAGATAACCGGGCTCAAGAGACCCAGTACTTC	1
EAT1	NA	TGTGCCAGCTCACCGGCCGGGGGCCAAGAGACCCAGTACTTC	1
EAT1	TGTGTGGTGAGCGCGGGGAGCAACTATCAGTTAATCTGG	TGTGCCAGCTCACCAAAAGGGGGCGGAGAGACCCAGTACTTC	1
EAT1	TGTGCTGTGGGTGCACGGGAATATGGAAACAAACTGGTCTTT	TGTGCCAGCAGTTTATCCGGGGGCCAGACCCAGTACTTC	1
EAT1	NA	TGTGCCAGCAGGGGGACAGGTGACTCCTACAATGAGCAGTTCTTC	1
EAT1	TGTGCTGTGAGAGACAGAAGTACTGGAGGCTTCAAAACTATCTTT	TGCAGCGTTGAAGAGACAGGCCAACTCACAGATACGCAGTATTTT	1
EAT1	TGTGCCGTGAAATCCGGTGGAGGCTTCAAAACTATCTTT	TGCAGTGCTAGAGTCCCCGGACGAGCGGGACTAACAAACTCCCGAGGGGGCAATGAGCAGTTCTTC	1
EAT1	TGTGCAGCAAGCATGATAGGAGGGGGTTACCAGAAAGTTACCTTT	TGTGCCAGCAGCCGGACAGGGACTAATGAAAAACTGTTTTTT	1
EAT1	NA	TGTGCCAGCAGCGCCGGGACGGGGATTAACTATGGCTACACCTTC	1
EAT1	NA	TGTGCCAGCAGCCAAGATCGCGCATGGGTTACTGGAAACACCATATATTTT	1
EAT1	TGTGCAATGAGAGAGTCGAGAGGTAGCAACTATAAACTGACATTT	TGTGCCAGCAGCTCTAGCCGCGGGGGACACGCGAACACCGGGGAGCTGTTTTTT	1
EAT1	TGTGCAGAGACGGCGGCAGGAGGAAGCTACATACCTACATTT	TGCGCCAGCAGCCCGGGGGCACGGGAGGCCTCCTACAATGAGCAGTTCTTC	1
EAT1	TGTGCAATGAGAGAGGGCCGGGGGAGCAACTATCAGTTAATCTGG	TGCAGTGCTAGAGATGGGACCGCCCCTACCTATGGCTACACCTTC	1
EAT1	TGTGCTGTGGGTATCATGGAATATGGAAACAAACTGGTCTTT	TGTGCCAGCAGCCACGGGACGCCTAGCTCTGGAAACACCATATATTTT	1
EAT1	NA	TGTGCCATCAGCCCTGCGGGCAGGGGGTTGACAGATACGCAGTATTTT	1
EAT1	TGTGCAGCAAGGGGCGGAGGAAGCTACATACCTACATTT	TGTGCCACCCAGGGGACACAGGGGAGTAGTGGCTACACCTTC	1
EAT1	TGCATCGTCAGCGGTTATTCTGGGGGTTACCAGAAAGTTACCTTT	TGCGCCAGCAGGATGACTGTAGCCACAGATACGCAGTATTTT	1
EAT1	NA	TGCGCCAGCAGCCAAGATCATCCCCTAGGCACAGATACGCAGTATTTT	1
EAT1	TGTGCTACGGAGAATGCAGGCAACATGCTCACCTTT	TGTGCCAGTAGTAAGGCGGGAGGGGGCCGTAATCAGCCCCAGCATTTT	1
EAT1	TGTGCTCTAAAGGGCGGATCTGAAAAGCTGGTCTTT	TGCGCCAGCTCCGGTCGACAGGGCCTCTACGAGCAGTACTTC	1
EAT1	TGTGCAGAGAGGAAGACTGGAGGCTTCAAAACTATCTTT	NA	1
EAT1	NA	TGTGCCAGCAGCCAAGATGAGGTATATGAGCAGTTCTTC	1
EAT1	TGTGCAGTATCGAACACCGGTAACCAGTTCTATTTT	TGTGCCAGCAGCCCACGGGGGGCTGTTGTTACCGGGGAGCTGTTTTTT	1
EAT1	NA	TGCGCCAGCAGCCAAGGTAGCGGGAGCGTCTACGAGCAGTACTTC	1
EAT1	TGTGTGGTGATCCGCACGGGGGGGGGAAAGCTTATCTTC	TGCAGTGCTAGAAGCCTGGAAGAGACCCAGTACTTC	1
EAT1	TGTGCCTCTTCTCAGGGCGGATCTGAAAAGCTGGTCTTT	TGTGCCAGCAGCGAGGTAGCGGGAGCCGGGGATACGCAGTATTTT	1
EAT1	TGTGCAGCAAGAGGCACCAATGCAGGCAAATCAACCTTT	NA	1
EAT1	TGTGCAGCAAGAATGACCGGCACTGCCAGTAAACTCACCTTT	TGTGCCAGCAGCCCGCCGGGGGGCACTGAAGCTTTCTTT	1
EAT1	TGTGCTCTAGTGGGAAATACTGGAGGCTTCAAAACTATCTTT	TGCAGTGCTAGTTGGGGGAGCTCCTACGAGCAGTACTTC	1
EAT1	TGTGCCGTGAGGACATCAGGAGGAGGTGCTGACGGACTCACCTTT	TGCGCCAGCAGCTTGGGTCAGGGAGATGGCTACACCTTC	1
EAT1	TGTGCCGTGAAAGGGAGCAACTATCAGTTAATCTGG	TGTGCCAGCAGCTCGCGCCGGGAGGCGCGAGAGACCCAGTACTTC	1
EAT1	TGTGCTGTGCTCCTCGCGGGATACAGCACCCTCACCTTT	TGTGCCAGCTGGATACGCGGGGGGGATCAGCCCCAGCATTTT	1
EAT1	TGTGCTCTGACCTCGGATAGCAGCTATAAATTGATCTTC	TGCGCCAGCAGCCACCCGACAGGGGGCTCCTACGAGCAGTACTTC	1
EAT1	TGTGCTGTGAGGCCCAACGACTACAAGCTCAGCTTT	TGTGCCAGCAGTTTAACCCATGAGCAGTTCTTC	1
EAT1	TGTGCTGCCTACATAGGCACTGGAGCCAATAGTAAGCTGACATTT	TGTGCCAGCTCACCACTTTTCCAACGTCAAAACATTCAGTACTTC	1
EAT1	TGTGTGGTGATCCCTCTTTCTGGTTCTGCAAGGCAACTGACCTTT	TGTGCCAGCAGCCCGGGGGCAGGTAGCTACGAGCAGTACTTC	1
EAT1	TGTGCAGCAAGCGTCTCCGGCACTGCCAGTAAACTCACCTTT	TGTGCCAGTAGTACAGCGCTTTTTGGGGCGCAGGGCTATGGCTACACCTTC	1
EAT1	TGTGCTCTGAGTGATTATAACAATGCCAGACTCATGTTT	TGTGCCAGCAGGGCGGACAGACCAAATGAAAAACTGTTTTTT	1
EAT1	NA	TGTGCCAGCAGTTACTCGAGGCCTGCTGGAAACACCATATATTTT	1
EAT1	NA	TGCGCCAGCAGCCAAGATAGGGGACCCTACGAGCAGTACTTC	1
EAT1	TGTGCCGTGAATTCAGGAAACACACCTCTTGTCTTT	TGCAGTGCTAGAGATCGGCGGGGGGCAACAGATACGCAGTATTTT	1
EAT1	TGTGCTGGGAAAACTCAGGGCGGATCTGAAAAGCTGGTCTTT	TGTGCCAGTAGACAGGGGGCCTACCTCAATGAGCAGTTCTTC	1
EAT1	TGTGCTGTCGCTTCAGGAGGAAGCTACATACCTACATTT	TGTGCCAGCAGCTCCGGCCCCCTTCAAGAGACCCAGTACTTC	1
EAT1	TGCCTCGTGGGTGACGCGGGCTCTAGCAACACAGGCAAACTAATCTTT	TGCAGTGCTGATGGGGCGGAACCCCCCGACACTGAAGCTTTCTTT	1
EAT1	TGTGCAGGGCGGGCAACTGACAGCTGGGGGAAATTGCAGTTT	TGTGCCAGCAGTCAAGGGACAGGGGGCTCGGAGTCTAGATGGTCCTACGAGCAGTACTTC	1
EAT1	TGTGTGGTGAGCGCGGGGGTGAACACAGGCTTTCAGAAACTTGTATTT	TGTGCCAGCAGCTTTAGCGACTGGGTTAACAATGAGCAGTTCTTC	1
EAT1	TGTGCAATGACCTCAGGAAACACACCTCTTGTCTTT	TGCGCCAGCAGCACCCAGGGATACAACTCTGGAAACACCATATATTTT	1
EAT1	TGTGCTGTCGGAGGTAGCAACTATAAACTGACATTT	TGTGCCAGCAGCACCGGACAGGGAATCGTAGATACGCAGTATTTT	1
EAT1	TGTGCTGTGAGGTCTTCTGGGGCAAACAACCTCTTCTTT	TGTGCCAGTAGTATAGGACCTAATGAGCAGTTCTTC	1
EAT1	TGTGCAGCTTCCGATAGCAACTATCAGTTAATCTGG	TGTGCCAGTAGTATTATAGCGGGAGGCAACAATGAGCAGTTCTTC	1
EAT1	TGTGCAGAGAATAGGGCAGGAGGAGGTGCTGACGGACTCACCTTT	TGTGCCAGCAGCGTGGACGGATACTATGGCTACACCTTC	1
EAT1	TGTGCTCTCTCTGCGCGCTACACCGACAAGCTCATCTTT	TGTGCCAGCTGCCGGGGGGGCAGCACAGATACGCAGTATTTT	1
EAT1	TGTGCTCTGAGTGATCGTTCAGGAGGAGGTGCTGACGGACTCACCTTT	TGCGCCAGCACCAGGCCCGGCGGCACCGGGGAGCTGTTTTTT	1
EAT1	TGTGCAGGGCCCGGGAGTGGAGGTAGCAACTATAAACTGACATTT	TGTGCCAGCAGTTACCACAGGATCGTATCTGGGGCCAACGTCCTGACTTTC	1
EAT1	TGTGCTGCCCGGCCGGGCTCAGGAACCTACAAATACATCTTT	NA	1
EAT1	TGTGCAGGAGCTTTGAAATATGGTGGTGCTACAAACAAGCTCATCTTT	TGCGCCAGCAGCTTGAGTCCACTAGCGGGAGGTCACAATGAGCAGTTCTTC	1
EAT1	TGTGCCTTGAACACAGGCTTTCAGAAACTTGTATTT	TGTGCCAGCAGTTACGGGCAGGTTAATTCACCCCTCCACTTT	1
EAT1	TGTGCTGTGGAGACAGGCTCTGGCAACACAGGCAAACTAATCTTT	TGCAGTGCTAATGGGCCGGGGAGTAGCCGCTACGAGCAGTACTTC	1
EAT1	TGTGCAGTGGATAGCAACTATCAGTTAATCTGG	TGTGCCAGCAGCGTAGGGGGACTAGCGGGGTTGGAAACCCAGTACTTC	1
EAT1	TGTGTGGTGATTATGACCGGTAACCAGTTCTATTTT	TGTGCCAGCAGTTCGGGGGGCGCGAGTGAAAAACTGTTTTTT	1
EAT1	TGTGTTGTGAGTGATCGAGCTGGTGGCTACAATAAGCTGATTTTT	TGCGCCAGCGGTTCTGGAAACACCATATATTTT	1
EAT1	TGTGCTGTGAGAGACGGACCTGGCAACACAGGCAAACTAATCTTT	TGTGCCAGTAGTATAGGGCTAGCGGGAGAGGGCACCGGGGAGCTGTTTTTT	1
EAT1	TGTGCTGTCTCTAGTGGAGGTAGCAACTATAAACTGACATTT	TGCGCCAGCATCCCTGGACTAGCTTCAATCCCACACCAAGAGACCCAGTACTTC	1
EAT1	TGTGCGCATGGGGTCGGTGGTACTAGCTATGGAAAGCTGACATTT	TGCAGTGCTGGGGCTCACGACAGGGGGCTTTTGTACGAGCAGTACTTC	1
EAT1	TGCCTCGTGGTTCGAGGATACAGCACCCTCACCTTT	TGTGCCAGCAGTCACAGGACAGGGCTAGCCAAAAACATTCAGTACTTC	1
EAT1	TGTGCAGCAAAGGGAGCCCAGAAGCTGGTATTT	TGCGCCAGCAGCAGTTTCCCAGCAGATGAGCAGTTCTTC	1
EAT1	NA	TGTGCCAGCAGCCGTACTAGGCAGGCCGGAAACACCATATATTTT	1
EAT1	NA	TGCGCCAGCAGCCCTTACGGACAGGGATTGTCGGCGGGTGAGCAGTTCTTC	1
EAT1	TGTGCTCTGAGGGCCCTATCTTATAACACCGACAAGCTCATCTTT	TGCGCCAGCAGCTTGGATTTGATTGACAGGGACCACGAGCAGTACTTC	1
EAT1	TGTGCTGTTATTGATCAAACTGGGGCAAACAACCTCTTCTTT	TGTGCCAGCAGGCCACAGGGAGACTACGAGCAGTACTTC	1
EAT1	TGTGCAGCAAGCGGGGATGGAGGTAGCAACTATAAACTGACATTT	TGTGCCAGCAGCCAGGCTAGCGGGGGGTACAATGAGCAGTTCTTC	1
EAT1	TGTGCTGTGAGGGGAGATAGCAACTATCAGTTAATCTGG	TGCAGTGCTAGACCCCGGCGGGGAGGAGAGACCCAGTACTTC	1
EAT1	TGTGGAGCAGACCGATCTGCAGGCAACATGCTCACCTTT	TGCAGCGTTCAACCGGGGGCAGGGCGGGAAGAGACCCAGTACTTC	1
EAT1	NA	TGTGCCTGGAGCTACAAACAGGGGGCGTGGACTGAAGCTTTCTTT	1
EAT1	TGTGCAGCAAACGGCTACGGCCTTTGGGGAAAGCTGACATTT	TGTGCCAGCACCCTCCAGGGTCAGCCCCAGCATTTT	1
EAT1	TGTGCTCTGAGTGAGTTAAACACAGGCTTTCAGAAACTTGTATTT	TGCAGTGCTAGAGATCCCCGCGGGGGATACAATGAGCAGTTCTTC	1
EAT1	TGTGCCGTGAACATTAGGGCCTTCGGGAACAACAGACTCGCTTTT	TGTGCCAGCAGCCGATACTTGGTGGACGAGCAGTACTTC	1
EAT1	TGTGCTGTGGGCCAGGAGGCAGGAGGAGGTGCTGACGGACTCACCTTT	TGTGCCAGCACCGAGTGGGGAAACATTCAGTACTTC	1
EAT1	TGTGCTGTTAGGGGGCAAACTGGGGCAAACAACCTCTTCTTT	TGCAGTGCTAGGGCGTCGGGGACCGTCGGGACCTACGAGCAGTACTTC	1
EAT1	TGTGCCTCCGGCCAAGGTGCTGGTGGTACTAGCTATGGAAAGCTGACATTT	NA	1
EAT1	NA	TGTGCCAGCAGCTCGACAGTCGGGAATCAGCCCCAGCATTTT	1
EAT1	TGCGCTGTGAGCACTAACTTCAACAAATTTTACTTT	TGTGCCAGCAGTGCCCATGTGGGGACTGAAGCTTTCTTT	1
EAT1	TGTGTGGTGACTGCGTTTTCTGGTGGCTACAATAAGCTGATTTTT	TGTGCCAGCAGTGAATTTGGCTCTGGGGCCAACGTCCTGACTTTC	1
EAT1	TGTGCTGTGAGAGAAGGGGCCAATGCCAGACTCATGTTT	TGTGCCAGCAGTCCTCGAGGATCCTTATTTGAGCAGTTCTTC	1
EAT1	TGTGCTGTGCAGGCTGAGGGGTTCCAAGAAACCAGTGGCTCTAGGTTGACCTTT	TGTGCCAGCAGCCCTTCGGGTTCCGGGGCCAACGTCCTGACTTTC	1
EAT1	TGTGCTACGGTCACCCCTTTTCAGGGAGCCCAGAAGCTGGTATTT	TGTGCCAGTAGTATCAGGCCAGATTATGGCTACACCTTC	1
EAT1	TGTGGAGGAGGAACTGCTCTGATCTTT	TGTGCCAGCAGTGAAGCGGGAGGGCCCGTGGGAGATACGCAGTATTTT	1
EAT1	TGTGGCACACGTCTGAGAGGCTTTGGGAATGTGCTGCATTGC	TGTGCCAGCAGCTTAGAGTGGACAGTGAGGAACACCGGGGAGCTGTTTTTT	1
EAT1	TGTGCTGTGAGAGACATGTACCAAGGCGCTTCCAAGATAATCTTT	TGTGCCAGCAGTGAATGGGGGGTACGTGAGACCCAGTACTTC	1
EAT1	TGTGCTCGGTTTAACGACTACAAGCTCAGCTTT	TGTGCCAGCAGTTTAAAGCTGGGGGGGCCTAATGAAAAACTGTTTTTT	1
EAT1	TGTGTGGTGAACGCAGGAGGAGGTGCTGACGGACTCACCTTT	TGTGCCAGCAGCTACCGGGGGACCCAGTACTTC	1
EAT1	NA	TGTGCCACCAGCAGCAAGGGATTACCTACCTACGAGCAGTACTTC	1
EAT1	TGCGGCACAGACCAGGGAGCCCAGAAGCTGGTATTT	TGTGCCAGCAGTTATTCCGGGCCCCAAGGGAATCAGCCCCAGCATTTT	1
EAT1	TGTGCAGCAAGGGGCCAAACTGGGGCAAACAACCTCTTCTTT	TGCGCCAGCAGCCAAGTCTTGGGCCGCACAGATACGCAGTATTTT	1
EAT1	TGTGCTGTGAGAGATCCCGACACGGGCAGGAGAGCACTTACTTTT	TGTGCCAGCAGTATACAGGGGTTCACTGAAGCTTTCTTT	1
EAT1	TGTGCAGCAAGCGAGGCTGGTGGTACTAGCTATGGAAAGCTGACATTT	TGCAGTGTGGACAGACGCAATCAGCCCCAGCATTTT	1
EAT1	TGTGCTGTGACGGAAGCTGCAGGCAACAAGCTAACTTTT	TGTGCCAGCAGCCAAGACGGTTTTTGGCGAGAGCAGTACTTC	1
EAT1	TGTGCAGCAAGCAAGCGGGGGGAGGGAAGCCAAGGAAATCTCATCTTT	TGCGCCAGCAGGACCGGGCCGAGCTCCTACAATGAGCAGTTCTTC	1
EAT1	TGTGCTCTAGCCAGTACTAGCTATGGAAAGCTGACATTT	TGTGCCAGCAGCCAAAAGGGGGGGAAGGACGAAAAACTGTTTTTT	1
EAT1	NA	TGTGCCAGCAGCCAAACTCGTCCGGCCACGCAGTACTTC	1
EAT1	TGTGCAGAGAATAGCATGGATAGCAGCTATAAATTGATCTTC	TGTGCCAGCAAAGTGGAGGCCAAAAACATTCAGTACTTC	1
EAT1	TGCCCATTCGTAGGGCAACTGACCTTT	TGTGCCAGCAGCTTATCAGCCCGGGGGGTAAAAGAGACCCAGTACTTC	1
EAT1	TGTGTGGTGAACGCCCCAGGGGTGGGTGGAAATACTGGAGGCTTCAAAACTATCTTT	TGCGCCAGCAGCCCCGGGACAGGAACTTATGGCTACACCTTC	1
EAT1	NA	TGTGCCAGCAGTTACCGTACAGGGGCGAACACTGAAGCTTTCTTT	1
EAT1	TGTGCTCTAGACCGCGAGGATAGCAACTATCAGTTAATCTGG	TGTGCCAGTTCTTGGCAGGGGCGGGACACTGAAGCTTTCTTT	1
EAT1	TGTGCTCTCCCGGGCTATCAGTTAATCTGG	TGTGCCACCGCCCAGGACAGGGGTTGGGAGACCCAGTACTTC	1
EAT1	TGTGCCGTTGTATATGGAGGAAGCCAAGGAAATCTCATCTTT	TGCGCCAGCAGCCCCGGGACGCCATCCTACAATGAGCAGTTCTTC	1
EAT1	TGTGCCCGTAATGCTGGCAACAACCGTAAGCTGATTTGG	TGTGCCAGCTCACCAGGACTAGCGGGACCCGCAGATACGCAGTATTTT	1
EAT1	NA	TGTGCCAGCTGGATACGCGGGGGGGATCAGCCCCAGCATTTT	1
EAT1	TGCATCGTCAGAGTCGGGGAAGCCGGCACTGCCAGTAAACTCACCTTT	TGCGCCAGCAAAGGGACTAGCCGTAGTGAGCAGTTCTTC	1
EAT1	TGTGCTGTGAGTGAGCCCTCACAGACCTCAGGAACCTACAAATACATCTTT	TGCAGTGCTAGAGGACTAGCGGGAAACGAGCAGTTCTTC	1
EAT1	TGCGCTGTGGAGACGGGCAGGAGAGCACTTACTTTT	TGCAGTGCACACAGGGGACAAACTAATGAAAAACTGTTTTTT	1
EAT1	TGTGTGGTGAACATTCCATATGGGAACAACAGACTCGCTTTT	TGTGCCAGCAGCTTAGGGGGGGCTGCTAATGAAAAACTGTTTTTT	1
EAT1	NA	TGTGCCAGCAGTCTGACAGGGGAGGATACGCAGTATTTT	1
EAT1	TGTGCTGTGGGTGACTTATATGGCTCTAGCAACACAGGCAAACTAATCTTT	TGCAGTGCCCAGGGACGTGGCTACACCTTC	1
EAT1	TGTGGCACAGAGTCCACGGGAGGAGGAAACAAACTCACCTTT	TGTGCCAGCAGCCGTCCCGGGACGAGTGAGCAGTTCTTC	1
EAT1	TGTGCTTATAGGCCTTCTAATGCTGGTGGTACTAGCTATGGAAAGCTGACATTT	TGTGCCAGCACCCTACAGCCGGCTGGGGATGAGCAGTTCTTC	1
EAT1	TGTGCCGCGGAAGGGGCTGGGAGTTACCAACTCACTTTC	TGTGCCAGCCGGCGGACGGAAGCCTACGAGCAGTACTTC	1
EAT1	TGTGCTGCCCCTCGAGGGGGAAGCCAAGGAAATCTCATCTTT	TGTGCCGCAACTATGGACAGGACGAACACCGGGGAGCTGTTTTTT	1
EAT1	TGTGCTGTGAGTGAGAACAGCAGTGCTTCCAAGATAATCTTT	TGCAGTGCTAGAGAACCTTTAGCGGGAGTACTCTACAATGAGCAGTTCTTC	1
EAT1	TGTGCAGAGAACGGAGGAGGTGCTGACGGACTCACCTTT	TGTGCCAGCAACGCCATTCCCCAGCATTTT	1
EAT1	TGTGCAGCAAGTCCTCTTTATAACACCGACAAGCTCATCTTT	TGTGCCAGCAGTGGACCAGGGGGCGGGGGCAATCAGCCCCAGCATTTT	1
EAT1	TGTGCTTATAGGGACCCGTCAGGAGGAGGTGCTGACGGACTCACCTTT	TGTGCCTCAGGCCGGGACAGGGGACCTGGCTACACCTTC	1
EAT1	TGTGCTGTGGCCCCGCCAGGGGGAAACAAACTGGTCTTT	TGTGCCAGCAGCTCTCGGACAGACGAGCAGTACTTC	1
EAT1	TGTGCCGTGAACATGCCGACTGGGGGTTACCAGAAAGTTACCTTT	TGTGCCAGCAGTTACTCAGGGCAGGCCGAGTACTTC	1
EAT1	TGTGCAGCAAGTAAGGGGGGCCAGAAGCTGCTCTTT	TGTGCCAGCAGCCTGGGGTCAAGCTCCTACAATGAGCAGTTCTTC	1
EAT1	NA	TGTGCCAGCAGCCGGGACAGAGGAATGGAGACCCAGTACTTC	1
EAT1	TGCGCTGTGAGAGATACAGGGAATGGTCAGAATTTTGTCTTT	TGCGCCAGCGTACAGGGGGATGTGAACACTGAAGCTTTCTTT	1
EAT1	TGTGCTTATAGGAGAGGCGCTGGTGGTACTAGCTATGGAAAGCTGACATTT	TGCAGTGCTAGAGATCGAGGCCAAGAGACCCAGTACTTC	1
EAT1	TGTGCTGTGAGTGAATGGGGATCTAACTTTGGAAATGAGAAATTAACCTTT	TGTGCCAGCAGTGGACCGGGGCTTCGGTACTTC	1
EAT1	NA	TGTGCCAGCAGTCCAGGACAGGGGCGGTCATGGAACACTGAAGCTTTCTTT	1
EAT1	TGCCTCGTGGCTCCGTTTAATGCTGGCAACAACCGTAAGCTGATTTGG	TGTGCCAGCAGCTTAACTAGCGGGACCCCCGCCACCGGGGAGCTGTTTTTT	1
EAT1	NA	TGTGCCAGCAGCTTAGGGCGGCAGTTTAATGAAAAACTGTTTTTT	1
EAT1	TGTGCTGTGGGTGCAATGCTCACGGGAGGAGGAAACAAACTCACCTTT	NA	1
EAT1	TGCCTCGTGGGGGGGGACACGGGCAGGAGAGCACTTACTTTT	TGTGCCAGCAGCTTCCCATCGACTAGCGGGTCGTCCTACGAGCAGTACTTC	1
EAT1	NA	TGTGCCAGCAGCTTATTTACGGGCCTAAGCTCCTACAATGAGCAGTTCTTC	1
EAT1	TGTGCTGTGAGTGATGCTGGTGGTACTAGCTATGGAAAGCTGACATTT	TGTGCCAGCAGTCCCCGAGCGGGGATTATACCTGAAGCTTTCTTT	1
EAT1	TGTGCCTCGATAGGCTTTGGGAATGTGCTGCATTGC	TGTGCCAGCAGCTTTGGAGTCGGGGCTGAAAAACTGTTTTTT	1
EAT1	TGTGCTGCCATGGATAGCAACTATCAGTTAATCTGG	TGTGCCAGCAGTTACCCTCCCGACTCCACAGATACGCAGTATTTT	1
EAT1	TGTGCCTCCGCCTCAGGGACCAATGCAGGCAAATCAACCTTT	TGTGCCAGCAGCCCTTACACCAACTCCTACGAGCAGTACTTC	1
EAT1	TGTGCTGTGACCCGGAGAAGCACCGGTAACCAGTTCTATTTT	TGCGCCAGCAGCCCCGACACCCCTGGAGGCTACACCTTC	1
EAT1	TGTGCTCTAAGTGAAGGTATCAGTGGCTCTAGGTTGACCTTT	TGTGCCAGCAGCCAGTGGGTAGAGAATGAGCAGTTCTTC	1
EAT1	TGTGCTGTCCTTTCAGGAGGAGGTGCTGACGGACTCACCTTT	TGTGCCAGCAGCCGCAGGGACAGGGGAAACATTCAGTACTTC	1
EAT1	TGTGCAATCCTTTCTGGTGGCTACAATAAGCTGATTTTT	TGTGCCAGCAGCTTAGAACTAGCGGATGAGCAGTTCTTC	1
EAT1	TGTGCTGTGAGTGTCTTTTCTGGTGGCTACAATAAGCTGATTTTT	TGCGCCAGCAGCGGTCTGGGGGGGAGCACAGATACGCAGTATTTT	1
EAT1	TGTGTTGTGAGTGATCGACTGGGGGGTGCTACAAACAAGCTCATCTTT	TGCAGTGCTAGAGATGGTATTGGGCAGGGCTATAATTCACCCCTCCACTTT	1
EAT1	TGTGCTGTGAGAGTCTTCCGGGATAACTATGGTCAGAATTTTGTCTTT	NA	1
EAT1	TGTGCTGTGAGGGGCTACAATAAGCTGATTTTT	TGTGCCAGCAACCCAAAGACAGGCGGGGATGAAAAACTGTTTTTT	1
EAT1	TGTGCTTTCATGAGATGGGAAACCAGTGGCTCTAGGTTGACCTTT	TGTGCCAGCAGCTCAGCGGGGGGACCCTATGGCTACACCTTC	1
EAT1	TGCCTCGTGGGCCCGAATACTGGAGGCTTCAAAACTATCTTT	TGTGCCAGTTTGATGTTTGGGGTGAACACTGAAGCTTTCTTT	1
EAT1	NA	TGTGCCAGCAGCGTGGCCCCGGGACAGGGTTACGAGCAGTACTTC	1
EAT1	TGTGCCGATGGCTCTGGCAACACAGGCAAACTAATCTTT	TGTGCCAGCAGTCCGGGACAGGGATTATTTGGCTACACCTTC	1
EAT1	TGCATCCTGAGAGACGAGGATAATGCAGGCAACATGCTCACCTTT	NA	1
EAT1	TGTGCAGTCGGTAGCAACTATAAACTGACATTT	TGTGCCAGCTGCCTACAGGGGAACAATGAGCAGTTCTTC	1
EAT1	TGCGCTGTGTTCTCTGGCAACACAGGCAAACTAATCTTT	TGCGCCAGCAGCTTGGATAGGGGGCATAATTCACCCCTCCACTTT	1
EAT1	TGCATCGTCTTCATGACAACTGACAGCTGGGGGAAATTGCAGTTT	TGCAGTGCTCCCCGGTTTGGAGGGGCTAATGAAAAACTGTTTTTT	1
EAT1	TGTGCACCAGGGAGTAGCAACTATAAACTGACATTT	TGTGCCAGCTCACCACCGGGACAGCAGCTAGCCAAAAACATTCAGTACTTC	1
EAT1	TGTGCTCTGAGTGATGTGGACACGGGCAGGAGAGCACTTACTTTT	TGTGCCAGCAGCCCTAGCCTCGCGGGCAGGGGTGAGCAGTTCTTC	1
EAT1	TGCGCTGTGAGAGGTAGAGGCTTCAAAACTATCTTT	TGTGCCACCAGCACCCCCACAGGGGCCCACGAGCAGTACTTC	1
EAT1	TGTGTGGTGACCATGAATTATGGAGGAAGCCAAGGAAATCTCATCTTT	TGTGCCAGCAGCGAGGGACTAGCGGGAGGTATCACCTACAATGAGCAGTTCTTC	1
EAT1	TGTGCTGTGGGGATTTATGGAGGAAGCCAAGGAAATCTCATCTTT	TGCGCCAGCAGCCCTTGGTACATAAGTTCCTACAATGAGCAGTTCTTC	1
EAT1	TGTGCAGCAAAACCCATTAATGCAGGCAACATGCTCACCTTT	TGCAGTGCCCCAACGGGACAGGGGGTTGGGGAGCAGTACTTC	1
EAT1	TGTGCTTTCATGACTGGCTGGGGCTCTAGCAACACAGGCAAACTAATCTTT	TGCGCCAGCAGCCAAGCATCGGACACAGATACGCAGTATTTT	1
EAT1	TGTGTGGTTCCGACTACCTCAGGAACCTACAAATACATCTTT	TGCGCCAGCAGTGGGACAGGGGGCGACTATGGCTACACCTTC	1
EAT1	TGTGCAGCAAGCGAACTCTATGGGAACAACAGACTCGCTTTT	TGTGCCAGCAGTTACGCGGGATGGTGGGCTCCGAAAGAGCAGTTCTTC	1
EAT1	TGTGCTGTACCCATAGGAGGAAGCCAAGGAAATCTCATCTTT	TGTGCCAGCAGTTTAGGGGGGAGGGGGCGAGGCTACACCTTC	1
EAT1	NA	TGTGCCAGCGGGGAGTTCTTTGGGGCCAACGTCCTGACTTTC	1
EAT1	TGTGCCGTGGGCGATAATTATGGAGGAAGCCAAGGAAATCTCATCTTT	TGTGCCAGCAGTTTATTTGGGACAGGAGGGACGCAGCCCCAGCATTTT	1
EAT1	TGTGCTCTGAGTGAGGGCTACGACAAGGTGATATTT	TGCAGTGCTGAGACAGGGAGCAATCAGCCCCAGCATTTT	1
EAT1	TGCCTCGTGGGTGACATGGACACGGGCAGGAGAGCACTTACTTTT	TGCAGTGCTAGAGACCCTGTAGCGGGGGGCTCCTACAATGAGCAGTTCTTC	1
EAT1	TGTGTGGTGAACGATAGCAGCTATAAATTGATCTTC	TGTGCCAGCAGTGTCCAGGGACCATGGGAGCAGTACTTC	1
EAT1	TGTGCAGCAACGGGGGCTGCAGGCAACAAGCTAACTTTT	TGTGCCAGCAGCCAAAACAGGGGTACTGAAGCTTTCTTT	1
EAT1	TGTGCTGTGACCAGGAACACCGGTAACCAGTTCTATTTT	TGTGCCAGCAGTCGGGACAGGGGGTACGCAGATACGCAGTATTTT	1
EAT1	TGTGCAGCAAGCATGAAGGCTGGGGCAAACAACCTCTTCTTT	TGCAGTGCCCCATTGGCGGGGGGGAACGAGCAGTACTTC	1
EAT1	TGTGCTGTCGTCCGAGGTAGCAACTATAAACTGACATTT	TGTGCCAGCAGCTTAACAGGGAACACTGAAGCTTTCTTT	1
EAT1	TGTGTGGTGAGCCTGGGGGCAAGGGGAGGTAGCAACTATAAACTGACATTT	TGTGCCAGCAGCTTCGGGGTTAGCAATCAGCCCCAGCATTTT	1
EAT1	TGTGTCTCTATTAAAGCTGCAGGCAACAAGCTAACTTTT	TGCGCCAGCAGCCAAGATCGTCCTTCGGGGGCAGATACGCAGTATTTT	1
EAT1	TGTGCCGTGAACGCCCTAGGAGGAAGCTACATACCTACATTT	TGTGCCAGCAGCTCGTCATGGGTACAGTTCTTC	1
EAT1	TGTGCAGCAAGGGGCGCTGCCAGTAAACTCACCTTT	TGTGCCAGCAGATCCTTCGGATCCTCCTACAATGAGCAGTTCTTC	1
EAT1	TGTGCGGGTATTTCTGGTGGCTACAATAAGCTGATTTTT	TGTGCCAGCACTTACGGGACTAGCGGGAACACCGGGGAGCTGTTTTTT	1
EAT1	NA	TGCGCCAGCAGCTTGGCTGGGGGGGCCGGGGAGCTGTTTTTT	1
EAT1	TGTGCCGTGGAACCTAAGGGCGGGGGGTACAATGACATGCGCTTT	TGTGCCAGCAGTTTAATGGGGGCGCCCACTGAAGCTTTCTTT	1
EAT1	TGTGCAGAGAACCCCCTACGGGGCAGTGCTTCCAAGATAATCTTT	TGTGCCTGGAGGGGGTCGGCGGGGCTCGGGGGCTACACCTTC	1
EAT1	TGTGCTGTGCGAAATAATGCAGGCAACATGCTCACCTTT	NA	1
EAT1	TGTGTTGTGAGTGATCCGGGGACGGGCAGGAGAGCACTTACTTTT	NA	1
EAT1	TGTGCTGTGAGAGACTGGGATGCCAGACTCATGTTT	TGTGCCAGCAGCCGGGACACATCCTACGAGCAGTACTTC	1
EAT1	TGTGCTGTGCAGGCGGGTGCTGGTGGTACTAGCTATGGAAAGCTGACATTT	TGTGCCAGCAGCGAAGGGACAGGGTATCAGCCCCAGCATTTT	1
EAT1	TGTGCTGTGGGTCTCCCGGGCTCAACCCTGGGGAGGCTATACTTT	TGTGCCAGCTCTACCCCCGCCGGCAGGGGCGAGACAGATACGCAGTATTTT	1
EAT1	TGTGCAGCAAGCGTCTCAGGAACCTACAAATACATCTTT	TGTGCCAGCACTCCCCCGGGACTAGGAGTGAATGAGCAGTTCTTC	1
EAT1	TGCATCGCCTCTATTAATAATGCAGGCAACATGCTCACCTTT	TGTGCCAGCAGTGAAAGTCGGGAGCTTTACGAGCAGTACTTC	1
EAT1	NA	TGTGCCAGCAAGGACACGGCCAACTATGGCTACACCTTC	1
EAT1	TGTGCTACGGACTCGGGGGGGAAATTGCAGTTT	TGTGCCAGCAGCTCAAAGGGGCGGGAATTAGATACGCAGTATTTT	1
EAT1	TGTGCTGTGGAGACGGGAGGAGGTGCTGACGGACTCACCTTT	TGTGCCAGCAGCTCCCGACAGGACACTGAAGCTTTCTTT	1
EAT1	TGTGCTTATAGGAGCCCCACAACTGACAGCTGGGGGAAATTGCAGTTT	NA	1
EAT1	TGTGCTCTGAGTGGTATAAATTCAGGATACAGCACCCTCACCTTT	TGCGCCAGCAGCCCTTCGACTAGCGGGAGCACAGATACGCAGTATTTT	1
EAT1	TGTGCTCTAGAGGACTTCAACAAATTTTACTTT	TGCAGTGCTAGAGATCGGCCGGCAATCGTGAGCACTGAAGCTTTCTTT	1
EAT1	TGTGCCGTCTCGTACAGCAGTGCTTCCAAGATAATCTTT	TGTGCCATCACAGGGGGCCCTTTGACAGATACGCAGTATTTT	1
EAT1	TGTGCCGGGGCTGGTGGTACTAGCTATGGAAAGCTGACATTT	TGTGCCAGCAGTGACATAGGGAGAGGAGAGACCCAGTACTTC	1
EAT1	TGTGCTAGGGGCCCTTATAACACCGACAAGCTCATCTTT	TGTGCCAGCAGCCCCGGCCGGGACAGGGGCTACGAGCAGTACTTC	1
EAT1	TGTGCCGTGTGTGGTAATGCAGGCAACATGCTCACCTTT	TGCGCCAGCAGCCCGAGTTTCAGACTAGCCAATGAGCAGTTCTTC	1
EAT1	TGTGCTGGAATGGAGGCTGGTGGTACTAGCTATGGAAAGCTGACATTT	TGTGCCTGGAGTGACTGGGGCGGAGGGAACACTGAAGCTTTCTTT	1
EAT1	TGTGCAGCATCCCGAGGTGCTGACGGACTCACCTTT	TGCAGTGCTAGACGGACAGGGAGGGAGACCCAGTACTTC	1
EAT1	TGTGCAGCAAGTAGGGGGACTGCAGGCAACAAGCTAACTTTT	TGTGCCAGCTCACCCGGACAGGTCGGCACTGAAGCTTTCTTT	1
EAT1	TGTGCTGTGGGCCCCCCCCCCGGAGGGAACAACAGACTCGCTTTT	TGTGCCAGCAGCAGACAGTTTTTGTCCTACGAGCAGTACTTC	1
EAT1	TGTGTGGTGAACCGAGGAGGAAGCTACATACCTACATTT	TGTGCCAGCAGCCCGAACGACGGGAGGAGCGAGCAGTACTTC	1
EAT1	TGTGCAGCAAGCCCTACTGGAGTGGGCAAACTAATCTTT	TGTGCCAGCAGCTTAGGCCTGGTGCCGGACATTCAGTACTTC	1
EAT1	NA	TGTGCCAGCAGCTTAGGATACGAAGCTTTCTTT	1
EAT1	TGTGCTTATAGGAGATCTGGGGCTGGGAGTTACCAACTCACTTTC	TGTGCCAGCAGCTTGGTCGTCGCGGTTAGAACCGGGGAGCTGTTTTTT	1
EAT1	TGTGTTGTGAGTCTGGGAGGAAGCTACATACCTACATTT	TGTGCCAGTAGTTGGGACAGGGGGATCGATGAGCAGTTCTTC	1
EAT1	NA	TGCAGTGTGACTTCATCCTACGAGCAGTACTTC	1
EAT1	NA	TGTGCCAGCAGCGTAGGGGGGGGAACTGAAGCTTTCTTT	1
EAT1	TGTGCTGTCCCCCACCGAGGCTCTGGCAACACAGGCAAACTAATCTTT	TGTGCCAGCAGTGAAGCGGGAGTATCCTACAATGAGCAGTTCTTC	1
EAT1	TGTGCTGTGAGCTCTAGCAACACAGGCAAACTAATCTTT	TGCGCCAGCAGCGACCATAAAACGGGACCTTCGTACGAGCAGTACTTC	1
EAT1	TGTGCTCTGAGCTCGGGAAAGAGAGCACTTACTTTT	TGTGCCAGTAGTATTTCAGGGACGAGCACCGGGGAGCTGTTTTTT	1
EAT1	TGTGCCGTGAAAGGTTCAGGAGGAGGTGCTGACGGACTCACCTTT	TGCAGTGCTAGAGTCGCAGGGCCTTATAATTCACCCCTCCACTTT	1
EAT1	TGTGCATCACGCTCTGGCAACACAGGCAAACTAATCTTT	TGTGCCTGGAGTGTAGGGACAGTCCCGCCACCCCTCCACTTT	1
EAT1	NA	TGTGCCAGCAGTCCATTCCGGGGACATACGCAGTATTTT	1
EAT1	TGTGCAATGAGGGCAATTCAGGGAGCCCAGAAGCTGGTATTT	TGTGCCAGCATGATGCTAGCGGGGAGCTCCTACAATGAGCAGTTCTTC	1
EAT1	TGTGCAATGAGAGAGCGGTGGACCGGTAACCAGTTCTATTTT	TGTGCCAGCAGTTTCATCCGGGACTCGAAGGGACAAGAGACCCAGTACTTC	1
EAT1	TGTGCTGTGAGTGATTGGGGAGGAAGCCAAGGAAATCTCATCTTT	TGTGCCAGCAGCTTGGGACAGGGGACCACTGAAGCTTTCTTT	1
EAT1	TGTGCTGTGGGGAACAATGCCAGACTCATGTTT	TGTGCCAGCACCCGATCCGGGACAGGTGGATTGGGTGAGCAGTTCTTC	1
EAT1	TGTGCTCTGAGCGGTTCGGGGGGAGCCCAGAAGCTGGTATTT	TGCAGTCCCAAGAAACTAGCGGAGGAGACCCAGTACTTC	1
EAT1	TGTGTGGTGAACATTGGAGGAGGAAACAAACTCACCTTT	TGTGCCAGTAGTGCCAACCGGGACAGGGGCTTGATCGCTGAAGCTTTCTTT	1
EAT1	TGTGCTGGGCGGCCGTGGGGCTCTAGCAACACAGGCAAACTAATCTTT	TGTGCCAGCAGCCACGGGACTAGCGGGGGGGCAGATACGCAGTATTTT	1
EAT1	TGTGCTGTGAGAGACGAGGGCACAGGCTTTCAGAAACTTGTATTT	TGCGCCAGCAGCCAAGATCGGGCTAGCGGGACGTGGAATGAGCAGTTCTTC	1
EAT1	TGTGCTCTAGGGAGACTCGCTTTT	TGTGCCAGCAGTGAGGTGGTAGGGAGCTCCTACGAGCAGTACTTC	1
EAT1	TGTGCTCTAACGGGAGGGACCGACAAGCTCATCTTT	TGCAGTGCGAGGACAGGGATCAATCAGCCCCAGCATTTT	1
EAT1	TGTGCTACGGACGCACTAGGGTGGGATGAGAAATTAACCTTT	TGTGCCAGCGGACCCGACAGAGGTGGTGGCTACACCTTC	1
EAT1	TGTGCAGGAGCTCGTGACAGCTGGGGGAAATTGCAGTTT	TGTGCCAGTAGTATAGTTGCGACAGGGTGGAACTATGGCTACACCTTC	1
EAT1	TGTGCAGAGTTCCCGCGGGGCAACACAGGCAAACTAATCTTT	TGTGCCAGCAGCGGGGTAGCTGGATACAATGAGCAGTTCTTC	1
EAT1	TGTGCCGTGAAAAATTCCGGGTATGCACTCAACTTC	TGCAGTGCTGCGGGACTAGGATCTAATGAGCAGTTCTTC	1
EAT1	TGCATCGTCAGAGTCGCGATTCAGGGAGCCCAGAAGCTGGTATTT	TGCAGCGTTCGGCAGAAACTCATAGACAATGAGCAGTTCTTC	1
EAT1	TGTGCTCTAAGTTCTATTTCTTCTGGTTCTGCAAGGCAACTGACCTTT	TGTGCCAGCAGTGATCGGCGGACCCAGTACTTC	1
EAT1	TGTGCCGTGAATGCGAAAACTGGGGCAAACAACCTCTTCTTT	TGTGCCAGCAGTTTATCCTCTAGCCGACGCACAGATACGCAGTATTTT	1
EAT1	TGTGCTCTAAGTGGCCGAACTGGAGCCAATAGTAAGCTGACATTT	TGTGCCAGCACCGGCGGGGGCACCGGGGAGCTGTTTTTT	1
EAT1	TGTGCAATGAGCGCCCACTCAAATTCCGGGTATGCACTCAACTTC	TGCGCCAGCAGCTTGGATTTGGCACCTTCCGCCAATGAGCAGTTCTTC	1
EAT1	TGTGCTCTGAGGGCAGGAGCCCAGAAGCTGGTATTT	TGTGCCACCAGTGATTCCAGGGGGGGGAACACTGAAGCTTTCTTT	1
EAT1	TGCATCCTCAGGGGTGGTACTAGCTATGGAAAGCTGACATTT	TGCAGTGAAGGGGGGACTAGTTTCGACGAGCAGTACTTC	1
EAT1	TGTGCTGTGGACCCTTCCCCTGCAGGCAACAAGCTAACTTTT	TGTGCCAGCAGCGACCTGACAGGGGGCTACGAGCAGTACTTC	1
EAT1	TGTGCAGAGACCCCATACAACTTCAACAAATTTTACTTT	TGCAGTGCTAGAGATCGGCTAGCGGGAGTCGGGGAGCAGTACTTC	1
EAT1	TGTGCTTTCCGTGTTAGGGGCCAGGCAGGAACTGCTCTGATCTTT	TGCAGTGCTAGGCCCCAGGACAGGTCTAATTCACCCCTCCACTTT	1
EAT1	TGTGCAGCAAGGGGTACGGAAACCAGTGGCTCTAGGTTGACCTTT	TGCAGTGCTAGAGTAGGTCAGCCCCAGCATTTT	1
EAT1	NA	TGTGCCAGCAGCTTCCTGGGGGGCACTGAAGCTTTCTTT	1
EAT1	TGTGCTCTGAGTGGGAGGAACTATGGTCAGAATTTTGTCTTT	TGTGCCAGCAGTCGCAGGGGGAACGTGGACATTCAGTACTTC	1
EAT1	TGTGCTCGAGGGTCTTCAGGTGAGAAATTAACCTTT	TGTGCCAGCAGCCAAGGGGTTAGCTCCTACAATGAGCAGTTCTTC	1
EAT1	TGTGCCGTGAGTGGAGGTAGCAACTATAAACTGACATTT	TGTGCCAGCAGTTACTCGACCGGGCCTAATGAAAAACTGTTTTTT	1
EAT1	TGTGCAGCAAGTAGGGGTGGAGGAAGCCAAGGAAATCTCATCTTT	TGCGCCAGCAGTGAACGAGGGTATGGTGAAGCTTTCTTT	1
EAT1	TGTGCCAGAAATGGTGGTGCTACAAACAAGCTCATCTTT	TGTGCCAGCAGTGGCGCGGGGCACAATGAGCAGTTCTTC	1
EAT1	TGTGCTGTTACGAATGCTGGTGGTACTAGCTATGGAAAGCTGACATTT	TGTGCCAGCAGTAACAGGGTTTCAGGGGAGCAGTTCTTC	1
EAT1	TGTGCAGCATTCAAAGCTGCAGGCAACAAGCTAACTTTT	TGTGCCAGCAGCGAGCTAGCGGGGGGCCGCACAGATACGCAGTATTTT	1
EAT1	TGTGCTCTGAGTGGGAGAGGAAATGAGAAATTAACCTTT	TGCAGTGCTAGAGATATGGCGGGGGCCGGAGATACGCAGTATTTT	1
EAT1	TGTGCTGTGAGAGATCCTGCTGGCAACAACCGTAAGCTGATTTGG	TGCGCCAGCAGCCAAGATGTCGGGACAGGGGCGGCTGAAGCTTTCTTT	1
EAT1	TGTGCTGTGGGGAGCAATAGTGGAGGTAGCAACTATAAACTGACATTT	TGTGCCAGCAGCGTAGTTAGCACAGATACGCAGTATTTT	1
EAT1	TGTGCTCCCGTCGGTGGTGCTACAAACAAGCTCATCTTT	TGTGCCAGCAGTGAATGGACTAGCCCCCCCTCCTACAATGAGCAGTTCTTC	1
EAT1	TGTGCAATGAGAGAGGTTTCTAACGACTACAAGCTCAGCTTT	TGTGCCAGTAGTACGGACCTGTCCTACGAGCAGTACTTC	1
EAT1	TGTGCTTATAGGGGCCCCTATGGAGGAAGCCAAGGAAATCTCATCTTT	TGCAGCGTTTCGGGTGGGGCCGGAGGACACACAAACTATGGCTACACCTTC	1
EAT1	TGTGCTGTGGGGGGATCTTATAACACCGACAAGCTCATCTTT	TGTGCCAGCAGCGTAGGGGGGACAGGCGCGGGTGAGCAGTTCTTC	1
EAT1	TGTGCTGTGTATAATGCAGGCAACATGCTCACCTTT	TGTGCCAGCAGTTTTTTGTTTTACCCTGGAAACACCATATATTTT	1
EAT1	NA	TGCGCCAGCAGCCAAGAACTAGCGGGGAGCTCCTACGAGCAGTACTTC	1
EAT1	NA	TGTGCCAGCAGTTACTCGATGGCCCTAGCGGGAGGGAGCTCCTACAATGAGCAGTTCTTC	1
EAT1	TGTGCTGTGAGTGCTTGGGATGACAAGATCATCTTT	TGTGCCAGCAGCCAAGGACAGGGAAGCGATAACAATCAGCCCCAGCATTTT	1
EAT1	NA	TGTGCCAGCAGCCGCACGGGCTCGGGGACTGAAGCTTTCTTT	1
EAT1	TGTGCTGTGAGAGACATCCCCGGAGGAAGCTACATACCTACATTT	TGTGCCAGCAGCCCTGACAACACTGAAGCTTTCTTT	1
EAT1	NA	TGCAGTGCCAGAGTTGGGACAGGGAGGTCCTACGAGCAGTACTTC	1
EAT1	TGTGCTGTCACGTTAAGTGGCCCATACTATAGCTATGGAAAGCTGACATTT	TGTGCCAGCAGCGTAGGAATGGCGGGGGCCGCATACAATGAGCAGTTCTTC	1
EAT1	TGTGCCTTCCCGCTGGATGGGAACAACAGACTCGCTTTT	TGTGCCAGCAACATTAGGGGGGGGTCCTACAATGAGCAGTTCTTC	1
EAT1	TGTGCTGGGTGGGTTACCGGCACTGCCAGTAAACTCACCTTT	TGTGCCAGCAGTAAAATAGGCACTGAAGCTTTCTTT	1
EAT1	TGTGTGGTGAACAGACGCGGTAACCAGTTCTATTTT	NA	1
EAT1	TGTGCTGTGGGTGCACGGGGGAACAACAGACTCGCTTTT	TGTGCCAGCAGCCCGCGGGACGGTGTTATCCCTGGGGCCAACGTCCTGACTTTC	1
EAT1	NA	TGTGCCAGCAGCGAGAGGGGGCCCTTGGATTCACCCCTCCACTTT	1
EAT1	TGCGGCACTGGTGGCTCTGGCAACACAGGCAAACTAATCTTT	TGTGCCAGCACCCAAGGACCTTACGAGCAGTACTTC	1
EAT1	NA	TGTGCCAGCAGCTCGTACGGGACAGCTTCCTACGAGCAGTACTTC	1
EAT1	TGTGCTGTGGTGGACCTATCTTATAACACCGACAAGCTCATCTTT	TGTGCCAGCAGCTTTGGTACAGGGACCTACGAGCAGTACTTC	1
EAT1	TGTGCTGTGACCTCCATCCCCCACTATCAGTTAATCTGG	TGTGCCAGCAGCTCCGGCCCACAGGGGGATACGCAGTATTTT	1
EAT1	NA	TGCGCCAGCAGCCAAGGTAGAACTGGGCTATGGAATGGCTACACCTTC	1
EAT1	TGTGCTGTGGACCCCCAAGGAAGCCAAGGAAATCTCATCTTT	TGTGCCTGGAGTCCGGGACAGGGGGCTCAGCCCCAGCATTTT	1
EAT1	NA	TGTGCCAGCAGACTACCCGGGACAGCCTATAATTCACCCCTCCACTTT	1
EAT1	TGCGCTGTCCGTAATAATGCAGGCAACATGCTCACCTTT	TGTGCCAGCAGTGAAGGCGGGACAGGGGCTAACTATGGCTACACCTTC	1
EAT1	TGTGCAGAGAAATCGGGCAGGAGAGCACTTACTTTT	TGTGCCAGCAGCCAAGCTTCCAGCGGTGGAAGAGAGACCCAGTACTTC	1
EAT1	NA	TGTGCCAGCAGCCCCGGAGATACGCAGTATTTT	1
EAT1	TGTGCACGGACTACCTCAGGAACCTACAAATACATCTTT	NA	1
EAT1	TGTGCTACGGTGGCGACTGGAGGCTTCAAAACTATCTTT	TGTGCCAGCAGTGAATTGCCCGGCCCCGGGGAGCTGTTTTTT	1
EAT1	TGTGCTGTGCCGACACGAGGGACTTCTGGTTCTGCAAGGCAACTGACCTTT	TGTGCCAGCAGTCTGATGGGCCAGGGGAACACCGGGGAGCTGTTTTTT	1
EAT1	TGTGCTCTGGGTCGCAGAGGCTCAACCCTGGGGAGGCTATACTTT	TGTGCCAGCAGCCCGGCGACTCTTCGTGCAACCAATGAGCAGTTCTTC	1
EAT1	TGTGCTGTGGGTGCAGGTGCCAGACTCATGTTT	TGTGCCAGCAGTGGGGGGTACGAGCAGTACTTC	1
EAT1	TGCATCGTCTCTTATTCCGGGTATGCACTCAACTTC	TGTGCCAGCAGTCCCCCCGGGACCAACAATGAGCAGTTCTTC	1
EAT1	NA	TGCGCCAGCAGCTTGTCCCCACTAGCGGGAGGAGGGAATGAGCAGTTCTTC	1
EAT1	NA	TGTGCCAGCAGGCGCCGGGACGCAGAGACCCAGTACTTC	1
EAT1	TGTGCAGAGTCGAACACCGGTAACCAGTTCTATTTT	NA	1
EAT1	TGTGCCGTGAACATGGACCGAGGCTCAACCCTGGGGAGGCTATACTTT	TGTGCCAGCAGAAATGCAGGGGGGATCTCCTACGAGCAGTACTTC	1
EAT1	TGTGCAGCGGGAAGCTACAAATACATCTTT	TGCAGTGCTGGAGGACTAGCGGGGGGGCAAGGCTACAATGAGCAGTTCTTC	1
EAT1	TGTGCAGCAAGCGAGGGAGGAGGTGCTGACGGACTCACCTTT	TGTGCCAGCAGTGACAACAGCAATCAGCCCCAGCATTTT	1
EAT1	NA	TGCAGTGCCCTCGACGAGACCCAGTACTTC	1
EAT1	TGTGCAGCAAGCATTAGGAACACGGGCAGGAGAGCACTTACTTTT	TGCAGTGCTAGCGGTGGGTCCTATGGCTACACCTTC	1
EAT1	TGTGCAATGAGCCTGTTTTCTGGTGGCTACAATAAGCTGATTTTT	TGTGCCAGCAGCTTGTCCCGGCAGATTAATGAAAAACTGTTTTTT	1
EAT1	TGTGCTGTGCCCCCGAGTGGAGGAAGCCAAGGAAATCTCATCTTT	TGTGCCAGCAACCCCCTAGGGGGGAACTATGGCTACACCTTC	1
EAT1	TGTGCTGTCAACCTTAACACCGACAAGCTCATCTTT	TGTGCCAGCACCCAGGGACAGGGATTGGGCACTGAAGCTTTCTTT	1
EAT1	TGTGGAGGGGGTAACCAGTTCTATTTT	TGTGCCAGCAGCTTAGGACAGGCCTACGAGCAGTACTTC	1
EAT1	NA	TGTGCCAGCAGTTATGGGGGGTCACCCCTCCACTTT	1
EAT1	TGTGCCGTGAACGAGTATGGGAACAACAGACTCGCTTTT	NA	1
EAT1	TGTGCAGGAGCTCGCGGTGGAGGCTTCAAAACTATCTTT	TGTGCCAGCAGTTTCGGGACAGGGGTCTATAATTCACCCCTCCACTTT	1
EAT1	TGTGCTTCTCCTCAGATAGGCTTTGGGAATGTGCTGCATTGC	TGTGCCAGCAGCTTGGGCCCCACGGGACCCGCAGATACGCAGTATTTT	1
EAT1	TGTGCAGAGAACGGAGATAACTATGGTCAGAATTTTGTCTTT	TGCGCCAGCACCCAGGGACTAGCGGGGGGCAATGAGCAGTTCTTC	1
EAT1	NA	TGTGCCAGCAGCCGAGGGACGAATTCACCCCTCCACTTT	1
EAT1	TGTGCTGTGAGTGATCTCACGGGTGGTGCTACAAACAAGCTCATCTTT	TGTGCCAGCAGCTTGGAATTTCGGAACACCGGGGAGCTGTTTTTT	1
EAT1	TGTGCAGAGACTTCTAACGACTACAAGCTCAGCTTT	TGTGCCAGCAGCCAGGAAAGCACAGATACGCAGTATTTT	1
EAT1	TGTGCTGTGAGTGATAGTTTTAGAATGAACACCGGTAACCAGTTCTATTTT	TGTGCCAGCAGACTAGCGGGGGGCACCGGGGAGCTGTTTTTT	1
EAT1	TGTGCAGCAATGGCCTCTGGTTCTGCAAGGCAACTGACCTTT	TGTGCCAGCAGCCCACAGGGGGGGAGCAATCAGCCCCAGCATTTT	1
EAT1	TGTGCTGTTTGGGATAGCAACTATCAGTTAATCTGG	TGTGCCAGCACCTCCGATTTGGGGGCGCGGGTCAATGAGCAGTTCTTC	1
EAT1	NA	TGTGCCAGCAGTTTAATTAGGGCCGGAGGGTCACCCCTCCACTTT	1
EAT1	TGTGCTGGACGCATCACCGGTAACCAGTTCTATTTT	TGTGCCAGCAGCCCTTGGAGGGGTCAAGAGGGGGAGACCCAGTACTTC	1
EAT1	TGTGCTGTGAGTGGACCTCGGATGGATAGCAGCTATAAATTGATCTTC	TGTGCCAGCAGCTTATGGCAGACTAACACTGAAGCTTTCTTT	1
EAT1	TGTGCTGTGCAGGCTTCGCGCAACTATCAGTTAATCTGG	TGTGCCAGTAGGGACAGGGATTCAGATACGCAGTATTTT	1
EAT1	TGTGCTACGGACCTTTATACTGGAGGCTTCAAAACTATCTTT	TGTGCCAGCAGTTTATCGGGCGGACAGAGCTCCTACGAGCAGTACTTC	1
EAT1	TGCATCGTTCCAAGGGATAGCAACTATCAGTTAATCTGG	TGTGCCAGTACCGGGGCCTCGGAAGGCTACACCTTC	1
EAT1	TGTGCAATGAGCGCGTACGTCGGAGGGGGTTACCAGAAAGTTACCTTT	TGTGCCAGCAGCCAAGATGGGACTAGCGTTTACTCGAACACCGGGGAGCTGTTTTTT	1
EAT1	NA	TGTGCCAGCAGCCCAGCCCCAGGGGCTAACTATGGCTACACCTTC	1
EAT1	TGTGCAGCAAGCGTTAACCAGTTCTATTTT	TGTGCCAGCCGCCCGACCGAATGGCGGGGAATTACAGATACGCAGTATTTT	1
EAT1	TGTGCTGTCAGCCCTTCCTTTAACACCGGTAACCAGTTCTATTTT	TGTGCCAGCAGCTTACTGGGTGTCTTATGGGGGGCCAACGTCCTGACTTTC	1
EAT1	NA	TGTGCCAGCAGCATGACTAGCGGGGGGGCCGGCACCGGGGAGCTGTTTTTT	1
EAT1	TGTGCAGGAGCTATAGATTCCGGGTATGCACTCAACTTC	TGTGCCAGTAGTATCTGGGCGGGAGACCCCTCCTACGAGCAGTACTTC	1
EAT1	TGTGCTTTCATGGGGGCTGGTGGTACTAGCTATGGAAAGCTGACATTT	TGTGCCAGCACCCAACAGGGGAGGAGCTCCTACGAGCAGTACTTC	1
EAT1	TGCGGCACAGAGGGGAGGAATGCTGGTGGTACTAGCTATGGAAAGCTGACATTT	TGTGCCAGCAGACCGGACGGATACCGACCAAATCAGCCCCAGCATTTT	1
EAT1	TGTGCTACGGGGGTTCAGGGAGCCCAGAAGCTGGTATTT	TGTGCCAGCAGCTTAGAGTCGGCAGGTGGCCACGAGCAGTACTTC	1
EAT1	TGTGCTGTGAGACCGTCCGTCGTCCTGAATTATGGAGGAAGCCAAGGAAATCTCATCTTT	TGTGCCAGCAGTTTACGGGGCACTGAAGCTTTCTTT	1
EAT1	TGTGCTGTGAATGTTCGTAATGCAGGCAACATGCTCACCTTT	TGCGCCAGCAGCCCAGACCCCGGGACCCTCTCACCCCTCCACTTT	1
EAT1	NA	TGTGCCACCAGTGATTTTACAACTAGCGGGAGAACCAATGAGCAGTTCTTC	1
EAT1	NA	TGTGCCAGCAGCCTGACAGAGGCGGGCAATCAGCCCCAGCATTTT	1
EAT1	NA	TGTGCCAGTCATAGGGGGATGAACACTGAAGCTTTCTTT	1
EAT1	TGTGCAATGAGCGGAGGCTTCAAAACTATCTTT	TGCAGTCACGACGGGAGGGGTAGTGGGGAGACCCAGTACTTC	1
EAT1	TGTGCTGTGAGTTCTAACGACTACAAGCTCAGCTTT	TGTGCCAGCAGCTCTGTGGGGTGGGAGACCCAGTACTTC	1
EAT1	TGTGCCGTGCACGGGTATGCACTCAACTTC	TGTGCCAGCATAGTCGGAATACAAGAGACCCAGTACTTC	1
EAT1	TGCATCGTCAGAGTCGGCTCTAGCAACACAGGCAAACTAATCTTT	TGCAGTGCCCCCCAGGCTAGCGGCACCCGGGAAGGTGAGCAGTTCTTC	1
EAT1	NA	TGTGCCAGCAGCTTAAAGGGGGAGGACGTGGAGACCCAGTACTTC	1
EAT1	TGTGCAGCAAGTAGAAGTGGAGGCTTCAAAACTATCTTT	TGTGCCAGCAGTTTAGAGGGGGCGAGTGAGCAGTTCTTC	1
EAT1	TGCATCGTCAGAGTTTCAGGAGGAGGTGCTGACGGACTCACCTTT	TGTGCCAGCAGCCGGGGGTTGGGGACTCCCCCTTACAATGAGCAGTTCTTC	1
EAT1	TGTGCAGCAAGTATAGGAGCCACTGCCAGTAAACTCACCTTT	TGCAGCGCTGGAACAGGGGGTGACGACGAGCAGTACTTC	1
EAT1	TGTGCAGCAAGCATTATCAAGACAGGAGGAGGTGCTGACGGACTCACCTTT	TGCAGTGCCACTCAGGCCGCAGCTGTCAGGCAGTACTTC	1
EAT1	TGTGCAGCAAGCGCGGAAAGCAACACAGGCAAACTAATCTTT	TGTGCCAGCAGCCAAGATCGGGGTTATCAGCCCCAGCATTTT	1
EAT1	TGTGCAGCCACGCGTCAGGGAGGAGGAAACAAACTCACCTTT	TGTGCCAGCAGTTCCCTAGCGGGAGAAAACGGGGAGCTGTTTTTT	1
EAT1	TGTGCAATGAGCAGAGATGACAAGATCATCTTT	NA	1
EAT1	TGTGCTGTGAGTGAATCCGCTGGCAACAACCGTAAGCTGATTTGG	TGTGCCAGTAGTTCGCTAGAAGGACAGGCCCACGAGCAGTACTTC	1
EAT1	TGTGCAGCAACCAAAGCTGCAGGCAACAAGCTAACTTTT	TGTGCCAGCAGCTCCGGGACTAGCGGCTTCAGGACCCAGTACTTC	1
EAT1	TGTGCTGTGACGGACGACTACAAGCTCAGCTTT	TGTGCCAGCAGCGTAGCTATGGGAGAGACCCAGTACTTC	1
EAT1	TGTGCAGAGATCCCCTTGGGAGGAAGCCAAGGAAATCTCATCTTT	TGCAGTGCTAGTCAGGGGAGTTGGTACAATGAGCAGTTCTTC	1
EAT1	TGTGCAGCAAGCAGGGGGTCAGGAGGAGGTGCTGACGGACTCACCTTT	TGTGCCAGCAGCGGAATGGGACTCCCATACAATGAGCAGTTCTTC	1
EAT1	TGTGCTTTCATGAGGTCTCGAGGAGGAGGTGCTGACGGACTCACCTTT	TGTGCCAGCAGTTTGGGGCAGGGAAGTTCACCCCTCCACTTT	1
EAT1	TGTGCCGTGAAGGACTTCAACAAATTTTACTTT	TGTGCCAGCAGCCCCGGGACTACCGAAACCTACGAGCAGTACTTC	1
EAT1	TGTGCTCCCCGGCCCAATTCTGGGGGTTACCAGAAAGTTACCTTT	TGTGCCAGCAGCTTAGGCGGGCCATACAATGAGCAGTTCTTC	1
EAT1	TGTGCTGTCAGCCCTTCCTTTAACACCGGTAACCAGTTCTATTTT	TGTGCCAGCAGCTTAGCGGGGACGCTCTCCTACGAGCAGTACTTC	1
EAT1	NA	TGTGCCAGCAGCTGGGGGGACGGCTACGAGCAGTACTTC	1
EAT1	TGTGCTGTGAGACCTGCATCAGGAGGAAGCTACATACCTACATTT	TGTGCCAGCAGTGAGCTCGGGAGCTCCTACGAGCAGTACTTC	1
EAT1	TGTGCAGCAAGTTGGAACTCTGGGGGTTACCAGAAAGTTACCTTT	TGTGCCAGTCACTACGGGGGGGCTCCAGATACGCAGTATTTT	1
EAT1	TGTGCCGTGGACCCCAGGGCGAACACCGGTAACCAGTTCTATTTT	TGTGCCAGCAGCTCACTTAGGGGGCTCGGCTATGGCTACACCTTC	1
EAT1	TGTGCACGAAAGGGTGGTACTAGCTATGGAAAGCTGACATTT	TGTGCCGGTGGGACTAGCGCGGTCGGGGAGCTGTTTTTT	1
EAT1	TGTGGAGCACGCCTAGATTATGGTGGTGCTACAAACAAGCTCATCTTT	TGTGCCAGCAGCCCCCTGGGTCCCTATAGCACAGATACGCAGTATTTT	1
EAT1	NA	TGTGCCAGCAGTCCCGCCCCGGGACAGGGGGCCACTTCGGGGGCCGGGGAGCTGTTTTTT	1
EAT1	TGCATCTCTAGTGGTACTAGCTATGGAAAGCTGACATTT	TGTGCCTGGAGGGCGGGGCAGACCTACGAGCAGTACTTC	1
EAT1	TGTGCTCTGATCGGCTACGGCGGATCTGAAAAGCTGGTCTTT	TGTGCCAGCAGTTTACGGGACCCCGGCAGTGGAGGCTACACCTTC	1
EAT1	TGTGCTGTGGCCCGGGAAGGCTTTGGGAATGTGCTGCATTGC	TGTGCCAGCAGCTCCCGGGACAGGATCAATTCACCCCTCCACTTT	1
EAT1	TGTGCTGTGAGTGGGGTTGGCAACACAGGCAAACTAATCTTT	TGTGCCAGCAGCTTAGCAACTAATGAAAAACTGTTTTTT	1
EAT1	TGTGCTTTCATGAAGCATATGGCACCGGGAGCCCAGAAGCTGGTATTT	TGTGCCAGCACCGGGGGGTACAATGAGCAGTTCTTC	1
EAT1	TGTGCTCTCAAGGGGGGCAACACAGGCAAACTAATCTTT	TGTGCCAGCAGTATTCTGGGGGGGACCGGGGAGCTGTTTTTT	1
EAT1	TGTGCTTATAGGAGTATCCTCATTACCTCAGGAACCTACAAATACATCTTT	TGCGCCAGCAGCCAAGATCCCCAGGGAAGGGAGACCCAGTACTTC	1
EAT1	NA	TGTGCCAGCAGTGAAACTAGCGGGGGTCCTAGCACAGATACGCAGTATTTT	1
EAT1	TGTGCCGTGATCGTCGATATACTCACGGGAGGAGGAAACAAACTCACCTTT	TGTGCCAGCAGTGAAGTGGTGGGAAGGGACTACGAGCAGTACTTC	1
EAT1	NA	TGCGCCAGCAGTGTGAATAGCGGGCGGTTCTACGAGCAGTACTTC	1
EAT1	TGTGCTCTGATAACCGGCACTGCCAGTAAACTCACCTTT	TGCGCCAGCAGCTCGCCCCGTGCGATGGGGGACACCGGGGAGCTGTTTTTT	1
EAT1	TGTGCTCATACTGGAGGCTTCAAAACTATCTTT	TGTGCCAGCAGCTTAACGACAGGGACTAGCTCTGGAAACACCATATATTTT	1
EAT1	TGTGCTTATAGGAGGCTCGGGGTCATCTTT	TGTGCCATCACACGGGGTGCAACTAATGAAAAACTGTTTTTT	1
EAT1	TGTGCTGTCCTGGCTGGCACCAATGCAGGCAAATCAACCTTT	TGTGCCAGCAGTTTATCGACTAGCGGCTACGAGCAGTACTTC	1
EAT1	TGTGCCGTGACCCAAAACACCGACAAGCTCATCTTT	TGCGCCAGCAGCTTGGGTTTTTTGAACACTGAAGCTTTCTTT	1
EAT1	TGTGCTGTGAGTGATCAGGGCACAGGCTTTCAGAAACTTGTATTT	TGCGCCAGCAGCCTGCAAGGTTTAAATGAGCAGTTCTTC	1
EAT1	TGTGTTTCTGGTGGTACTAGCTATGGAAAGCTGACATTT	TGTGCCAGCAGCCAAAGGGCCAAGAGCCCTGAAGCTTTCTTT	1
EAT1	TGTGCAGCAAGCATAGGCTCTAGCAACACAGGCAAACTAATCTTT	TGTGCCAGCAGTCCCAGCGGGGTCGGTTGGTACGAGCAGTACTTC	1
EAT1	TGTGCAGCAATCCCTTATGGAGGAAGCCAAGGAAATCTCATCTTT	TGTGCCAGCATCTTAAGGGGTGCAGCCCTGTCTAAGAATCAGCCCCAGCATTTT	1
EAT1	TGTGCAGAGATTGTGGGTTACCAGAAAGTTACCTTT	TGTGCCAGCACCTGGGCGAGGGACAGGGTTGCCGAGCAGTACTTC	1
EAT1	TGCATCCTGAGAGAGGGAGCCCAGAAGCTGGTATTT	TGTGCCAGCAGTCCCCTACAGGGGAACACTGAAGCTTTCTTT	1
EAT1	TGTGCTCTGACCCCACCGACAGGAGGAAGCTACATACCTACATTT	TGTGCCACCGGAATAGGTGGGAGGGCGTGGACTGAAGCTTTCTTT	1
EAT1	TGTGCAATGAGGCGAAATTCAGGAAACACACCTCTTGTCTTT	TGTGCCAGCAGCGCTCATACGGGACAGGGGAAGCAGTTCTTC	1
EAT1	TGTGCATCCACGTATCAGGGAGCCCAGAAGCTGGTATTT	TGCAGTGCTTCCTGGACTAGCGGGAATCTGGACAATGAGCAGTTCTTC	1
EAT1	TGTGCTGGGTTCATGGATAGCAACTATCAGTTAATCTGG	TGTGCCTCCTCCCCGCCCGGGCGGTACGAGCAGTACTTC	1
EAT1	TGTGCAGCAAACGACAGAGGCTCAACCCTGGGGAGGCTATACTTT	TGTGCCAGCAGTGAAGGGGAGAATGAGCAGTTCTTC	1
EAT1	TGTGCTGGGTGGGGGGCTAACACCGACAAGCTCATCTTT	TGTGCCAGCAGCTTGGAAACTTATAATCAGCCCCAGCATTTT	1
EAT1	NA	TGTGCCAGCACGTCAGAACCCCGCTCTCAGGGTTACAATCAGCCCCAGCATTTT	1
EAT1	TGTGCAGAGGGGAGAGATGACAAGATCATCTTT	TGTGCCAGCAGTTTGAGGGCGCCTGGGAGCGAGCAGTACTTC	1
EAT1	NA	TGTGCCAGTAATTTCCGCAGCTCGTCGCCCTCTGGGGCCAACGTCCTGACTTTC	1
EAT1	TGTGCTGTGGGAAACGACTACAAGCTCAGCTTT	TGTGCCAGCTCCCCCGAGTCCCGGTGGAACACTGAAGCTTTCTTT	1
EAT1	TGTGCCGTGAACCCCCAAGCTGCAGGCAACAAGCTAACTTTT	TGTGCCAGCAGCCCTGGGGGGGCCCTGGGAGGCACTGAAGCTTTCTTT	1
EAT1	TGTGCCCGGAACAACTTCAACAAATTTTACTTT	TGCGCCAGCAGTAACCCAGTTCAGGGCTTCTCTGCTGGCTACACCTTC	1
EAT1	TGTGCAATGAGCGCGCTCGTTGGGGGCAGGAGAGCACTTACTTTT	TGTGCCAGCAGTTTAGGGCAGGGGGGATACGAGCAGTACTTC	1
EAT1	TGTGCACCAGGGGGTTACCAGAAAGTTACCTTT	TGTGCCAGCAGCTTAGCGGCCCTAGCGGGGGGGCCTGGTGAGCAGTTCTTC	1
EAT1	TGTGTACTTTTGGGAAACAAACTGGTCTTT	TGTGCCAGCAGTTACGGGACAGGGGGCGGTGGAGGCTACACCTTC	1
EAT1	NA	TGTGCCAGCTCACCAGACGACGGGAACACTGAAGCTTTCTTT	1
EAT1	NA	TGTGCCAGCAGCTTAGCGGGGGGGGTCACCGGGGAGCTGTTTTTT	1
EAT1	TGTGCTGGGAAGGGCGGTAATGCAGGCAACATGCTCACCTTT	TGTGCCAGCAGCATGGAACTACAGGGCCGCGGCTACACCTTC	1
EAT1	TGTGCGGCATCAGGAGGAAGCTACATACCTACATTT	TGTGCCAGCTCACTAGGGATGGGCGACAATGAGCAGTTCTTC	1
EAT1	TGTGCTGTGGAGGCAGCAGATGGCCAGAAGCTGCTCTTT	TGTGCCAGCAGTTACGGGGCGGGAGGAGGCTACACCTTC	1
EAT1	TGTGCAGGGCCTGGCGGCTCTGGCAACACAGGCAAACTAATCTTT	TGCGCCAGCAGCTTGGACAACGAGCAGTACTTC	1
EAT1	TGTGCCGTGAATCATAATGCAGGCAACATGCTCACCTTT	TGCGCCAGCAGCTTGGATATGGTGGGGACCGGGGAGCTGTTTTTT	1
EAT1	TGTGCTGGGCAGAAACAAACCACTATGGATAGCAACTATCAGTTAATCTGG	TGTGCCAGCAGCTCCGCGGGACTTTCCCCCTACGAGCAGTACTTC	1
EAT1	TGTGCTTATAGGAGAAGGATTTATAACCAGGGAGGAAAGCTTATCTTC	TGTGCCAGCAGCCAAGCGAGAGTACGGGATCAATCCTACAATGAGCAGTTCTTC	1
EAT1	TGTGCTGTGAATGGAAACAAACTGGTCTTT	TGTGCCAGCAGTTACGGGGCCCTTGGGGAGCAGTACTTC	1
EAT1	TGTGCAGAGAGGAGGTATGGCCAGAAGCTGCTCTTT	TGTGCCAGTAGTGATGGACAGAGAAACACTGAAGCTTTCTTT	1
EAT1	TGTGCTGTACGAGGAAACAAACTGGTCTTT	TGTGCCACCCAGCCGACAGGGACCGGGGACATTCAGTACTTC	1
EAT1	TGTGCTGTGACGGGTACCGGCACTGCCAGTAAACTCACCTTT	TGTGCCTGGAGTCCCGGGACAGCCTACGAGCAGTACTTC	1
EAT1	TGTGCAGCTTTTTCGGGCGTGTACAATAACAATGACATGCGCTTT	TGTGCCAGCAGTTTCGGACAGTCGACTGAAGCTTTCTTT	1
EAT1	NA	TGCGCCAGCAGCCAATATACCGGGACAGGGGTAACAGATACGCAGTATTTT	1
EAT1	TGTGCAGGGCTATCCGAGGATAGCAACTATCAGTTAATCTGG	TGCGCCAGCAGCTTGGCGGGACGTAGCACAGATACGCAGTATTTT	1
EAT1	TGTGCAGCTTCTTTTTCTGGTGGCTACAATAAGCTGATTTTT	TGTGCCAGTAGGACAGGGGGGCCTAACACCGGGGAGCTGTTTTTT	1
EAT1	TGTGCTCTGAGTGAGGCGCTCGATGCCAGACTCATGTTT	TGTGCCATCACCGACAGGGATGGGTCCTACAATGAGCAGTTCTTC	1
EAT1	NA	TGTGCCAGCAGCCAAGGGGTTAGCTCCTACAATGAGCAGTTCTTC	1
EAT1	TGCCTCTTATTCGGAGGCAACATGCTCACCTTT	TGTGCCAGCAGTTACTCAAGGGGCTCGGGCTACAATGAGCAGTTCTTC	1
EAT1	TGTGTTGTGACCGATCCGGGCAGGAGAGCACTTACTTTT	TGCAGTGCTAGAGTGTCGGGACAGGGGGTCCAAGAGACCCAGTACTTC	1
EAT1	TGTGCTGTGGATGCATCAGGAGGAAGCTACATACCTACATTT	TGCGCCAGCAGCTTACAGGACAGGGGCTCGGATACGCAGTATTTT	1
EAT1	TGTGTGGTGAACCGAAATACTGGAGGCTTCAAAACTATCTTT	TGTGCCAGCAGCCTCCAGGGGGGCCCCTACGAGCAGTACTTC	1
EAT1	TGTGCTGTGAGTGCTTCTGGTTCTGCAAGGCAACTGACCTTT	TGTGCCATCAGAACCGGGACAGACAATGAGCAGTTCTTC	1
EAT1	TGTGCAGCAAGCGCCCGTGGTACTAGCTATGGAAAGCTGACATTT	TGTGCCAGCAGCCAAAACAGGGGTACTGAAGCTTTCTTT	1
EAT1	TGTGCTTTCTTGAATTATGGAGGAAGCCAAGGAAATCTCATCTTT	NA	1
EAT1	NA	TGTGCCAGCAGTTACAGGAGCTCCTACAATGAGCAGTTCTTC	1
EAT1	TGTGCCGTGAGCAATGCAGGCAAATCAACCTTT	TGTGCCAGCCGAAACAGGGATTCCTACGAGCAGTACTTC	1
EAT1	TGTGCTTTACGAACCGGTAACCAGTTCTATTTT	TGTGCCAGCAGCCTAGCGGGGGGCGAATACAATGAGCAGTTCTTC	1
EAT1	TGTGTGGTGAACATGGCCGGGAACAACAGACTCGCTTTT	TGTGCCAGCAGCGCCCTCGGGAGCCCGGGAGAGACCCAGTACTTC	1
EAT1	TGTGCTGTGAGAGTTTTCACAGGCTTTCAGAAACTTGTATTT	TGTGCCAGCAGCTCAAATCTAGCGGGAGGTCAAGAGACCCAGTACTTC	1
EAT1	TGTGCTTATAGGAGCCCGGGAACTGGGGCAAACAACCTCTTCTTT	TGTGCCAGCAGCTTAATGCTGGCACTCAACACCGGGGAGCTGTTTTTT	1
EAT1	TGTGCTGTGAAGGTTCAGGGAGCCCAGAAGCTGGTATTT	TGTGCCACCAGCAGGGATGCGGTTTACAGGGTGGATGGCTACACCTTC	1
EAT1	TGTGCTGTGACCAAGAACACAGGCTTTCAGAAACTTGTATTT	TGTGCCAGCAGCCCCTCACTGGGGGACGGCACCGGGGAGCTGTTTTTT	1
EAT1	TGTGCTTATAGTCTTCAGGGCGGATCTGAAAAGCTGGTCTTT	TGTGCCAGCAGCAGACGGACAGGGGTGACGGATGGCTACACCTTC	1
EAT1	NA	TGTGCCACCAGCAGAGGCCCCGGGACAGACTCCTACGAGCAGTACTTC	1
EAT1	TGTGCAGAGAGAAGGACTGGAGGCTTCAAAACTATCTTT	TGCAGTGCGACTACGACACCGAGTGGAACCTACGAGCAGTACTTC	1
EAT1	NA	TGTGCCAGCAGTACCCGGGACTCCACAGATACGCAGTATTTT	1
EAT1	TGTGCAGAGATATCTGGAGGCTTCAAAACTATCTTT	TGTGCCTGGAGGACAGGAAACACCGGGGAGCTGTTTTTT	1
EAT1	TGTGCTCCCGCGCTCTATGGGAACAACAGACTCGCTTTT	TGTGCCAGCAGTGAAATTCTCGTGGGCGGAGTTGAAGCTTTCTTT	1
EAT1	TGTGCAATGAGCGCGAGGGATCAGGGAGCCCAGAAGCTGGTATTT	TGTGCCAGCAGCCGCGGCGGGGGGTGGGGACCCCTCCACTTT	1
EAT1	NA	TGTGCCAGCAGTTCGGGACTTGGCTACAATGAGCAGTTCTTC	1
EAT1	NA	TGTGCCAGCAGCGCGGGGGGGCGTGAAGGGGATGAGCAGTTCTTC	1
EAT1	TGTGCTGGGCAGGGAGCCCAGAAGCTGGTATTT	TGCAGTGCTAGAGATCAGTACAGGGCATGGGATATGAACACTGAAGCTTTCTTT	1
EAT1	TGTGCAATAGTGAATAGTGGAGGTAGCAACTATAAACTGACATTT	TGTGCCAGCAGCTTACTAGCGGGGAGCACAGATACGCAGTATTTT	1
EAT1	TGTGCTTTCATGAAGCTTAATGACATGCGCTTT	TGTGCCAGCAGTTTTCTAACGGGGGGGCAGGGCGAGCAGTACTTC	1
EAT1	TGTGCCGTGGGTTATGGGCGAGGGAACAACAGACTCGCTTTT	TGTGCCAGCAGTTTAAGACTAGGAGCCGAGCAGTTCTTC	1
EAT1	TGTGCAATGAGCTCGTATTCAGGAAACACACCTCTTGTCTTT	NA	1
EAT1	TGTGCTGTGAGAGCTACAGGAGGAAGCTACATACCTACATTT	TGTGCCATCCCCCCAGAGACCGGGGAGCTGTTTTTT	1
EAT1	TGTGCAGGACCCCGTGGCCAGAAGCTGCTCTTT	TGTGCCAGCAGGTTGGGACAGACCAAGGGTGGCTACACCTTC	1
EAT1	NA	TGCGCCAGCAGCCAACGTCTAGCGGGGTCCACAGATACGCAGTATTTT	1
EAT1	TGTGCAATGAGCTGGGGCAACACAGGCAAACTAATCTTT	TGTGCCAGCAGTGACAGGGTTGAAGCTTTCTTT	1
EAT1	NA	TGCGCCAGCAGCAGTGGACTTAGCTCCTACAATGAGCAGTTCTTC	1
EAT1	TGTGCAGAGGTTGGAGGCTCTGGCAACACAGGCAAACTAATCTTT	TGTGCCAGCAGTGAACTACGCGGGGGCGGCCACGAGCAGTACTTC	1
EAT1	NA	TGCGCCAGCAGCCAAGACCGACTAGCGGGAGGGTTTTACGAGCAGTTCTTC	1
EAT1	NA	TGCAGTGCGCCAGGGGTGGCGGGAGGGCCGCATACGCAGTATTTT	1
EAT1	TGTGTTGTGAGTGATGTCAACCAGGCAGGAACTGCTCTGATCTTT	TGTGCCAGCAGTCCCTTAGCGGGGCGGACCGGGGAGCTGTTTTTT	1
EAT1	TGTGCCGTGAAGGGGCTACAGGCTGGTGGTACTAGCTATGGAAAGCTGACATTT	TGTGCCAGCGAGTTTCTCGGGGAGCTGTTTTTT	1
EAT1	TGTGTGGTGATAGGCTACAAGCTCAGCTTT	TGTGCCACCCGGCGCGGGCTCGGGAGTAACCACGAGCAGTACTTC	1
EAT1	TGTGCTCCCCCTAACAATGCCAGACTCATGTTT	TGTGCCAGTAGGCCCGGGACTAGCGGGAGTAGTGAGCAGTTCTTC	1
EAT1	NA	TGTGCCAGCAGCCCCGACAGGAAATCTTACGAGCAGTACTTC	1
EAT1	TGTGCCGTGGGGCCTAACAATGCCAGACTCATGTTT	TGCAGTGCTAGAGATGTACAGACCACCGGGGAGCTGTTTTTT	1
EAT1	TGTGCTGTGAGAGACAGGAATGCAGGCAACATGCTCACCTTT	NA	1
EAT1	TGTGCTGTGACGGGTAGTGGAGGTAGCAACTATAAACTGACATTT	NA	1
EAT1	TGTGCAGCAACTCACTCAGGAAACACACCTCTTGTCTTT	TGTGCCAGCAGCTTAGGACAGGGGGGTTCAAGCGAGCAGTACTTC	1
EAT1	TGTGCAGAGGCATCAGGAGGAAGCTACATACCTACATTT	TGTGCCAGTTCCCCGGGGTGGATCTACACCTTC	1
EAT1	TGTGCTACGGGCTCCTCTGGCAACACAGGCAAACTAATCTTT	TGTGCCAGCAGCTCTAGCGGGAAAGGATCCTACAATGAGCAGTTCTTC	1
EAT1	TGTGCTGTGAGCGGCGGCGGTGGCTACAATAAGCTGATTTTT	TGTGCCTGGAGCGGAAGTGCAGGGGGGAGGCGGGAGCCCTACGAGCAGTACTTC	1
EAT1	TGTGCCGTGATAGGCTTTGGGAATGTGCTGCATTGC	TGTGCCAGCAGCCAGGACAGGAACACTGAAGCTTTCTTT	1
EAT1	TGTGCTGTGAGACCGATAGGCTTTGGGAATGTGCTGCATTGC	TGTGCCAGCAGTTTACCCCGATCCGGGACAGGTGGCAATCAGCCCCAGCATTTT	1
EAT1	TGTGCTGTGGGTGCGTGGCAGGCAGGAACTGCTCTGATCTTT	TGCAGCGTAGGCGCGGGGGGGGCGGATACGCAGTATTTT	1
EAT1	TGTGCTGTGAGAGTGGAATATGGAAACAAACTGGTCTTT	TGTGCCAGCAGTTTTGAAGTGGGGAGAGTAGCGGTACTCACTACCTACGAGCAGTACTTC	1
EAT1	NA	TGTGCCAGCAGCTCCCACAGGGGGCGAGACACTGAAGCTTTCTTT	1
EAT1	TGTGCAATGAATCCCAGCAGCTATAAATTGATCTTC	TGCGCCAGCAGCTTGGCCGGGGGGGGTACTGAAGCTTTCTTT	1
EAT1	TGTGCTACGGTCGGCTCCCCTAATGCTGGTGGTACTAGCTATGGAAAGCTGACATTT	TGTGCCAGCACCCCAGGGTCCGTTAATTCACCCCTCCACTTT	1
EAT1	TGTGCTCTGAGTGAGGTCGGCTCAGGAACCTACAAATACATCTTT	TGTGCCAGCAGCAGCCAGATGGGGGTTTCCAAAAACATTCAGTACTTC	1
EAT1	TGTGCTACGGAGCGAGTTTGGGACAGAGATGACAAGATCATCTTT	TGTGCCAGCAGCTCGGGGGGCAATGAGCAGTTCTTC	1
EAT1	TGTGTTGTGAGTGACAACCGGGATGGTGGTACTAGCTATGGAAAGCTGACATTT	TGTGCCAGCTCACCGATACAGGGAGCTAACTATGGCTACACCTTC	1
EAT1	TGTGCTACCCGATTTGGAGGTAGCAACTATAAACTGACATTT	TGTGCCAGCAGCTTGGTTCCGGGACAGGGTCCGCGGGGCACCGGGGAGCTGTTTTTT	1
EAT1	TGTGCAGACACGGGAGGAGGAAACAAACTCACCTTT	TGTGCCAGCAGTTCCGCGAATCAAGGGACAGGGAAAGGAGCTTTCTTT	1
EAT1	TGTGCACCTAGGGGAGGAGGTGCTGACGGACTCACCTTT	TGTGCCAGCAGTTACTCGGGGGCGACCGGCGAGCAGTACTTC	1
EAT1	TGTGCTGTGAGTGAACTCAATAACAATGACATGCGCTTT	TGTGCCAGCAGCTTACTGGGTGTCTTATGGGGGGCCAACGTCCTGACTTTC	1
EAT1	TGTGCTTTCATGAAGGGGGCCTTCGGGGATCAGGGAGCCCAGAAGCTGGTATTT	TGTGCCAGCAGCCCAGAAGTCCAGGGCCCTGTTAGTAGCTCTGGGGCCAACGTCCTGACTTTC	1
EAT1	TGTGCCGTGAGACAGCCCCCAGGAGCTGGTGGTACTAGCTATGGAAAGCTGACATTT	TGTGCCAGTAGTGCTGGGAGCTCCTACAATGAGCAGTTCTTC	1
EAT1	TGTGCTCTGGTTGACAGCTGGGGGAAATTGCAGTTT	TGTGCCAGCAGTCCCCGGAGGGGGTCCTACGAGCAGTACTTC	1
EAT1	TGCATCGTCAGAGTCCGAGGTACTAGCTATGGAAAGCTGACATTT	TGCGCCAGCAGCCAAGAAAAAGGGGCTGGAAACACCATATATTTT	1
EAT1	TGTGCTGTGAGAGACATGCTGGGTGACATGCGCTTT	TGTGCCAGCTCCCCGTCGGGGGCGGGAAACTATGGCTACACCTTC	1
EAT1	TGTGTGGTGAGCCCGCATACCGGCACTGCCAGTAAACTCACCTTT	TGTGCCATCAGTGAGTCTGGATCTAACTACGAGCAGTACTTC	1
EAT1	TGTGCCGTGAGAGCATACAATAATGCAGGCAACATGCTCACCTTT	TGCAGTGCTAGAGATCAGCGGTTGGCTTACAATGAGCAGTTCTTC	1
EAT1	TGTGCAGCAGGGGAAATTCAGGGAGCCCAGAAGCTGGTATTT	TGTGCCATCAGTGATTTCGACAGGGGGAGCACAGATACGCAGTATTTT	1
EAT1	TGTGTGGTGACCTCGTTGCCTTATGGTGGTGCTACAAACAAGCTCATCTTT	TGTGCCAGCAGCGAGGGGTCTGGGACACTCCAAGAGACCCAGTACTTC	1
EAT1	TGTGCTGTGGATAGCAGCTATAAATTGATCTTC	TGTGCCAGCAGTTTCTCGGGGGCCCAAGAGACCCAGTACTTC	1
EAT1	NA	TGCAGTGTGGGGACAAATTCCTACGAGCAGTACTTC	1
EAT1	TGTGCTACGGACGGCAATTCCGGGTATGCACTCAACTTC	TGTGCCAGCAGCTTAGGGCGGGGAGGCACTGAAGCTTTCTTT	1
EAT1	NA	TGTGCCAGTAGTATAAGTGGGCTAGCGGGATCCAATGAGCAGTTCTTC	1
EAT1	TGTGCTGCGATGGATAGCAACTATCAGTTAATCTGG	TGTGCCAGCAGCTTAGTAGGGTGGGAAGCAGATACGCAGTATTTT	1
EAT1	NA	TGTGCCAGCAGTAAGGGACCGGAGGATGCAGATACGCAGTATTTT	1
EAT1	TGTGCTTTCATGAAGCCCCTCGATAAGCTGATTTTT	TGTGCCAGCAGCGCACCGGGACCGACGCACTCCTACGAGCAGTACTTC	1
EAT1	TGTGTGGTGAGCGGCTGGGATGGAGGCTTCAAAACTATCTTT	TGTGCCAGCAGCTTATACACCCTAGCGGGAGGTATCGTTCGGGGCGAGCAGTACTTC	1
EAT1	TGTGCCGTGGTCTCTTTCATCGGTAACCAGTTCTATTTT	TGCAGTGCTAAGAAGAGACAGGGCCTCTACAATGAGCAGTTCTTC	1
EAT1	TGTGCAGATGGTAGCAACTATAAACTGACATTT	TGTGCCAGCCATTACCCCAATTCACCCCTCCACTTT	1
EAT1	NA	TGCGCCAGCAGTGAGTCGAACCGGGGGTGGGCCACTGAAGCTTTCTTT	1
EAT1	TGTGTGGTGAACGGCCGGACTGGGGCAAACAACCTCTTCTTT	TGTGCCAGCTCACCGGAGACAGGAGGGAATTCACCCCTCCACTTT	1
EAT1	TGTGCTGTGACTCCCAACTTTGGAAATGAGAAATTAACCTTT	TGTGCCAGCAGCTTAGTGACAGGGGGTCTCCACGAGCAGTACTTC	1
EAT1	TGTGCTGGGCTATCGAACACCGGTAACCAGTTCTATTTT	TGTGCCAGCAGCTTGGTTGCACGGGGTGGCTACACCTTC	1
EAT1	TGTGCAGAGAAAGGAAGCCAAGGAAATCTCATCTTT	TGCGCCAGCAGCTTTGACAGGACCTACGAGCAGTACTTC	1
EAT1	TGTGCCGTGAACCCTCTGGGGCCTAATGCAGGCAACATGCTCACCTTT	TGTGCCAGCAGCGACTTTTTAGCGGGTATGGGGGAGCAGTACTTC	1
EAT1	TGTGCTGTGAGGCGGGCTGGCAACAACCGTAAGCTGATTTGG	TGTGCCAGCAGTTTAGCCCGTTACTATAATTCACCCCTCCACTTT	1
EAT1	TGTGCAGACGGGCAGGAAACCAGTGGCTCTAGGTTGACCTTT	TGTGCCAGCAGCGACTACCCCCGACAGGGAGGTCCAGAAAAACTGTTTTTT	1
EAT1	TGCATCGTCAGAGCCCGTAATGCAGGCAACATGCTCACCTTT	TGCGCCAGCAGCCAAGAAGGGCGGAGTTACGGGGAGCTGTTTTTT	1
EAT1	NA	TGTGCCAGCAGTCGAGAGACCCAGTACTTC	1
EAT1	TGTGCTCTGGATCAAACTGGGGCAAACAACCTCTTCTTT	TGTGCCAGCAGCCCGTTCCCGATCACAGATACGCAGTATTTT	1
EAT1	TGCGCTGTGAGAGATAACCAGGGAGGAAAGCTTATCTTC	TGCAGTGCTTCGGACAGGGATGAGCAGTTCTTC	1
EAT1	NA	TGTGCCAGCAGCCGGGGACAGGGCTTCACAGATACGCAGTATTTT	1
EAT1	TGTGCTCTGAGTGAGGCGTTCAGAGGCTCAACCCTGGGGAGGCTATACTTT	TGCGCCAGCAGTGAGATGCAGCAAGAGACCCAGTACTTC	1
EAT1	TGCATCGTCAAAGAAGGAACCTACAAATACATCTTT	TGTGCCAGTAGCCCCAGGACAGGGGACCTCTATGGCTACACCTTC	1
EAT1	TGTGCAGGGACTAATGCTGGCAACAACCGTAAGCTGATTTGG	TGCAGTGCACAACGGGACAGAGACGGCTTCTTC	1
EAT1	NA	TGTGCCAGCAGTCCCGGGGGGGGTAGCAATCAGCCCCAGCATTTT	1
EAT1	TGTGCTACGGTCAATAACAATGACATGCGCTTT	TGTGCCACCAGCAGCAGAGTAGGGGGGACTAATGAAAAACTGTTTTTT	1
EAT1	TGTGCTGTGTACACGGGCAGGAGAGCACTTACTTTT	TGTGCCAGCAGCTCGGGGACAGGGTATACCGGGGAGCTGTTTTTT	1
EAT1	TGTGCCGATGGCTCTGGCAACACAGGCAAACTAATCTTT	NA	1
EAT1	TGTGCTCTGAGGCCCGAGGGTGACATGCGCTTT	TGTGCCAGCAGTTTTCGGGACAGGGGATACACAGATACGCAGTATTTT	1
EAT1	NA	TGTGCCAGTAGTATCGGGACTAGCGGGACGGATGAGCAGTTCTTC	1
EAT1	TGTGCTGTGAAACTCACGGGAGGAGGAAACAAACTCACCTTT	TGCAGTGAACTGATAGCGCACTACAATGAGCAGTTCTTC	1
EAT1	TGTGCAGAGAGTATTAACAACAATGCCAGACTCATGTTT	TGTGCCAGCAGTTTAGGTGGATACGAGCAGTACTTC	1
EAT1	NA	TGTGCCAGCAGTTTAAGGGGGCGCGGAAACACCATATATTTT	1
EAT1	TGTGCTCGTCCTCGGGGGACACCTCTTGTCTTT	TGTGCCTGGAGTGTTTACCAGGGGAGCTATGGCTACACCTTC	1
EAT1	TGTGCTGTGATACCTAACGACTACAAGCTCAGCTTT	TGTGCCAGCAGTGGCGGAAAATTACATTACGAGCAGTACTTC	1
EAT1	TGTGCAGCTTCCGGAGGGAGAAGCTACATACCTACATTT	TGCGCCAGCAGCCAGGCGGGGACTATCTACAATGAGCAGTTCTTC	1
EAT1	TGTGCTGTGGCAGGCAACACAGGCAAACTAATCTTT	TGTGCCAGCAGGACTAGGAGCTCCTACAATGAGCAGTTCTTC	1
EAT1	TGTGCCGTGCAATCAGGAACCTACAAATACATCTTT	TGCGCCAGCAGCTTGGTGGGGATAAATGAGCAGTTCTTC	1
EAT1	TGTGCCGTGAGTCCGCATGGCTACAATAAGCTGATTTTT	TGTGCCAGCAGCCAAACAACGGGACACCCGTACCAAGAGACCCAGTACTTC	1
EAT1	TGTGCTCTGAGTGAGGACGACTACAAGCTCAGCTTT	TGTGCCAGCAGTTTAGAGACTAGCGGTCTCTCCTACAATGAGCAGTTCTTC	1
EAT1	TGTGCTGTGAGTGTTATGGATAGCAACTATCAGTTAATCTGG	TGTGCCAGCAGCGTAGGTGGTAGCGGGAGGAGGACCGGGGAGCTGTTTTTT	1
EAT1	TGTGCAATGAGCTTCGCTTCAGGATACAGCACCCTCACCTTT	TGTGCCAGCAGTGAAGCGGGCAGCTCTGGAAACACCATATATTTT	1
EAT1	TGTGCCGGTTCAGGAGGAGGTGCTGACGGACTCACCTTT	TGTGCCAGCAGTCTTTCAGGGGGAGATTCACCCCTCCACTTT	1
EAT1	TGTGTGGTGAGTGGCGTGGCTGGAGGCTTCAAAACTATCTTT	TGTGCCACCAGTGATCCGGGACTTCAAGAGACCCAGTACTTC	1
EAT1	TGTGCTCTGAGTGGGGGAACTGGGGCAAACAACCTCTTCTTT	TGCGCCAGCAGCCCGACGACTAGCGGGAGACGAGAGACCCAGTACTTC	1
EAT1	TGTGCCGTGAACCGGGGCGGATCTGAAAAGCTGGTCTTT	TGTGCCTGGAGTTCCCCCCGGACGGCCAACTATGGCTACACCTTC	1
EAT1	NA	TGCGCCAGCAGCTTGGGGGACAGGGGGCAGGACACCGGGGAGCTGTTTTTT	1
EAT1	TGTGCTTTCTTGGCCCTGATCAACTATCAGTTAATCTGG	NA	1
EAT1	TGTGCCGTGACGTACGCTGGTGGTACTAGCTATGGAAAGCTGACATTT	TGTGCCAGTAGTGATCGAGCTAACTATGGCTACACCTTC	1
EAT1	TGTGCAGCTTACAACTTCAACAAATTTTACTTT	TGTGCCAGCAGTTTATGGGCTAGCGGGGGGGGCAATGAGCAGTTCTTC	1
EAT1	TGTGCCGTGGGGAGGGGATACAGCACCCTCACCTTT	TGTGCCAGCAGTGGGGGGGTAAGGGACTCTGGGGCCAACGTCCTGACTTTC	1
EAT1	TGTGCAGCAAGCCCGCCGCGGTTCCTCTCAGGAAACACACCTCTTGTCTTT	TGTGCCAGCAGTGGCGGGGACAGCTCCTACGAGCAGTACTTC	1
EAT1	TGCATCGCCCTCATAAATACCGGCACTGCCAGTAAACTCACCTTT	TGTGCCATCAGCCCCTCCCGGGACACCGCAGGAGATACGCAGTATTTT	1
EAT1	TGTGCTTTGGATATCGGCAACACAGGCAAACTAATCTTT	TGTGCCAGCAGCTACACGGGGGGCGACTCACCCCTCCACTTT	1
EAT1	TGTGCAATGAGAGGGCCCCTCTTTTCAGATGGCCAGAAGCTGCTCTTT	TGCGCCAGCAGCTTGGGGCTAGCGGCGAACACCGGGGAGCTGTTTTTT	1
EAT1	TGTGCAGCTCGAGGTGCAGGCAACATGCTCACCTTT	NA	1
EAT1	TGTGCAGCAAAGGCATCGCCCGGTAACCAGTTCTATTTT	TGCAGCGTTGGCGCTAGCGGCCCCTACGAGCAGTACTTC	1
EAT1	TGTGCTTATAGGCTCCTTTGGGGCACCGGTAACCAGTTCTATTTT	TGTGCCAGCAGTAACCGGGACAGTCGTTTTTCTGGGGCCAACGTCCTGACTTTC	1
EAT1	NA	TGCGCCAGCAGCCAAGACAGGAGAAACTCCTACAATGAGCAGTTCTTC	1
EAT1	NA	TGCGCCAGCAGCTTGGGACAGATCTCTGGGGCCAACGTCCTGACTTTC	1
EAT1	NA	TGCGCCAGCAGCCCGAGTTTCAGACTAGCCAATGAGCAGTTCTTC	1
EAT1	TGTGCTGTGGTGCCGAATTCAGGAAACACACCTCTTGTCTTT	TGCAGTGCTTCCCACGCGGGGGAAGGTTCGCAGCCCCAGCATTTT	1
EAT1	NA	TGTGCCAGCAGTTTGACAGGGCGTGGTAGGAACACTGAAGCTTTCTTT	1
EAT1	TGTGTGGTGAACATTGGAGGAGGAAACAAACTCACCTTT	NA	1
EAT1	NA	TGCAGTGCTAGAGATGGTATTGGGCAGGGCTATAATTCACCCCTCCACTTT	1
EAT1	TGTGCTGGGCAGCTGTATTCCGGGTATGCACTCAACTTC	TGTGCCAGCAGCTTCAACAGTAACCAAGAGACCCAGTACTTC	1
EAT1	TGTGCTGTGAGTGAAGGTGGTCAGAATTTTGTCTTT	TGTGCCAGCAGCCGAGGGACTAGCCCCCCCAATGAGCAGTTCTTC	1
EAT1	TGTGGCACAGAGATGGATACTGGAGGCTTCAAAACTATCTTT	NA	1
EAT1	TGTGGAGCAGGCAACACAGGCAAACTAATCTTT	TGCGCCAGCAGCCAAAGCTCCGGTTGGCAGGGGGCTCGTGGCTACACCTTC	1
EAT1	TGTGCAATGAGCGCATATGGAAACAAACTGGTCTTT	TGCAGTGCTTCGCCGGGACAGGGCCCCTATCAGCCCCAGCATTTT	1
EAT1	TGCATCGTCAGAGTCCAATGGGGAAACAAACTGGTCTTT	TGTGCCAGCAGCTTGGGAAGCGTGGGAACCGGGGAGCTGTTTTTT	1
EAT1	TGTGCAATGAGAGAGGGCCAGGGAGCCCAGAAGCTGGTATTT	TGCGCCAGCAGCCAAGAGGCAGGCATTCGACTAGCGGGCTGGTACGAGACCCAGTACTTC	1
EAT1	NA	TGTGCCAGCAGCTATAGGGGCACCGGGGAGCTGTTTTTT	1
EAT1	TGCATCCTGAGAGGTGGAGCCAATAGTAAGCTGACATTT	TGCAGTGCTAGTGCCCCATGGACAGGGCTCGGAAACACCATATATTTT	1
EAT1	TGCGCTGTGAGAGAAAGCAACTATCAGTTAATCTGG	TGTGCCAGCAGCAAAAAAGTCGACATCACCGGGGAGCTGTTTTTT	1
EAT1	TGTGCAGCTTCTTACGGTAGCAGCTATAAATTGATCTTC	TGTGCCAGCTCACCAGCAACAGGACAGATTTCCCGTAAAACCCTCTACGAGCAGTACTTC	1
EAT1	TGTGCTTTCATCACGACTGGAGCCAATAGTAAGCTGACATTT	TGTGCCAGCAGCTTTGGACACGACACTGAAGCTTTCTTT	1
EAT1	TGTGCTGTGAGTGAAATGGACGACTACAAGCTCAGCTTT	TGTGCCAGCAGTTTGGTTCGGGAGGTGGTGACCCAGTACTTC	1
EAT1	TGTGCAATGAAAGCTGCAGGCAACAAGCTAACTTTT	TGTGCCAGCAGCTTAGCGCAGGCAGCCACCGAGACCCAGTACTTC	1
EAT1	NA	TGTGCCAGCAGTTACTCGATTATCCTAGCCGGCGCAGATACGCAGTATTTT	1
EAT1	NA	TGTGCCAGCGGGACGTCCTTGGGCAGGAGCTCCTACGAGCAGTACTTC	1
EAT1	TGTGCAATTGGTTCTGGGGCTGGGAGTTACCAACTCACTTTC	TGTGCCAGCAGCTTGGACAGGGGATATGGCTACACCTTC	1
EAT1	TGTGCTGTCGACTCTGGGGCTGGGAGTTACCAACTCACTTTC	NA	1
EAT1	TGTGCCCCTTCACCTGGAGGCTTCAAAACTATCTTT	TGTGCCAGCAAGCCGGGACAGAGATCCTACGAGCAGTACTTC	1
EAT1	TGTGCGGGGGGCTCTGGCAACACAGGCAAACTAATCTTT	TGTGCCAGCAGCTTAGTGTGGCAGGAACAAGAGACCCAGTACTTC	1
EAT1	TGTGCTCTGAGTGATCATCGCACCAATGCAGGCAAATCAACCTTT	TGTGCCAGCAGCTCTTCCGTGACAGGGTTTGAAAAACTGTTTTTT	1
EAT1	TGTGTGGTGAGTTTTGGCTCTAGCAACACAGGCAAACTAATCTTT	TGTGCCATCAGAACCGGGACAGACAATGAGCAGTTCTTC	1
EAT1	TGTGCAAGAGGAAGCCAAGGAAATCTCATCTTT	TGTGCCAGTAGTATAGAAGGAGTCCGCCGGCAGTACTTC	1
EAT1	TGTGTGGTGAGCGCGGGCTTTGGGAATGTGCTGCATTGC	TGCAGCGTCCACGCGGGTACTAATGAAAAACTGTTTTTT	1
EAT1	TGTGCTGTGGAACGCGGGGGCAATGACATGCGCTTT	TGTGCCAGCAGCTTAGGGCAGGGGGCTGGCGAGCAGTACTTC	1
EAT1	TGTGCTGCGAAAGGGGGCGGATCTGAAAAGCTGGTCTTT	TGCAGTGCTCTTACAGAAAGCAATCAGCCCCAGCATTTT	1
EAT1	TGTGCAGCAGGGATACTCACGGGAGGAGGAAACAAACTCACCTTT	TGTGCCTGGAGTGGTCGGGGGCGTCAGCCCCAGCATTTT	1
EAT1	TGCATCGTCAGAGTCGCGGCGGGAACCTACAAATACATCTTT	TGTGCCAGCCGTACCCAGGGGGCAGGAACCGGGGAGCTGTTTTTT	1
EAT1	TGTGCTGCGGTCCGAGGAACCTACAAATACATCTTT	TGTGCCAGCAGTTTAGAGGGGGCCTCCTACTATATTGAGCAGTTCTTC	1
EAT1	TGTGCTGTAGGAGGAGGTGCTGACGGACTCACCTTT	TGCAGTGCTATCGCAGGGGGGAGCAATCAGCCCCAGCATTTT	1
EAT1	NA	TGTGCCAGCGGACCCGTGGGGGGGCAGCCCCAGCATTTT	1
EAT1	TGTGCTGTGGCTGACAGCTGGGGGAAATTGCAGTTT	TGTGCCACCAGCAGAGACTCGGGACAGGAGACCTACGAGCAGTACTTC	1
EAT1	TGTGCTGTGCGGAATAATGCAGGCAACATGCTCACCTTT	TGTGCCAGCAGCTCCCTAGGGGCGGGAGGATGGTACGAGCAGTACTTC	1
EAT1	TGTGCTGTCTTACTCTCAGGAACCTACAAATACATCTTT	TGTGCCAGCAGTTCCAGGGTCCCCTATGGCTACACCTTC	1
EAT1	TGTGCTACGTTTGCTGGTGGTACTAGCTATGGAAAGCTGACATTT	TGTGCCAGCAGTTTAATCGGAACAGGGGGCGGTGATGGCTACACCTTC	1
EAT1	TGTGCAGTATGGACCAGTGGCTCTAGGTTGACCTTT	TGCAGTGCTATAGTACCCAGGGACAGGGCCACTGAAGCTTTCTTT	1
EAT1	TGTGCAATGAGAGAGTCCCGGTCTGGTGGCTACAATAAGCTGATTTTT	TGTGCCAGCAGTTACGTCGGCCCTGGGGATGAGCAGTTCTTC	1
EAT1	NA	TGTGCCAGCAGCCCCCAAGGCGGGTACCAAGAGACCCAGTACTTC	1
EAT1	TGTGCTCTGAGCCTCCCCAAGCCCTCAGGAGGAAGCTACATACCTACATTT	TGCAGCGCCGCGGGGACAGGGGAGCCCCAGCATTTT	1
EAT1	TGTGCAGCAAGCGGTTCGGGTAACCAGTTCTATTTT	TGCGCCAGCAGCTTGGTATCTGGGGTCCCCAATGAGCAGTTCTTC	1
EAT1	NA	TGTGCCAGCAGTTTATCTGGGGGACTAGCTCCCCACGAGCAGTACTTC	1
EAT1	TGTGCTACGGACATAACCAGTGGCTCTAGGTTGACCTTT	TGCAGTGCTAGAGCCCCCGTAGAACAGGAGCAGTTCTTC	1
EAT1	NA	TGTGCCAGCAGTGAACCCCGGGCACCTAATCAAGGGACCCAGTACTTC	1
EAT1	TGTGCTGTGAGTGATCAGGGCGGTGGTGCTACAAACAAGCTCATCTTT	TGCGCCAGCAGTGCGTCAGCGGGGGGGACATACAATGAGCAGTTCTTC	1
EAT1	TGTGCAGCAATTTTTGCTGACGGACTCACCTTT	TGTGCCAGCAGTTTTGCAGGGCGGGGAGAGACCCAGTACTTC	1
EAT1	NA	TGTGCCAGTTCCCGGGGCGCAACTAATGAAAAACTGTTTTTT	1
EAT1	TGCATCCTGAGGGAAACCTCAGGAACCTACAAATACATCTTT	TGTGCCAGCAGCTTATGGTCCGCGGATACGCAGTATTTT	1
EAT1	TGTGCCCGAGGTGCAAATTCCGGGTATGCACTCAACTTC	TGTGCCAGCAGCTTTGATTTTTCGAGACCCCCGGGTTCACCCCTCCACTTT	1
EAT1	NA	TGTGCCAGCACCCCGGGGGCCGGGGGTTCACCCCTCCACTTT	1
EAT1	TGTGCTGTGCACACCGACAAGCTCATCTTT	TGTGCCAGCAGCGTTTTGGACGACCCTTATGGCTACACCTTC	1
EAT1	TGTGCAGCATGTACCTCTGGTTCTGCAAGGCAACTGACCTTT	NA	1
EAT1	TGTGCTCTGCTGGCGGGGATATCAGGAGGAAGCTACATACCTACATTT	TGTGCCAGCAGCGTGGGGGACTTCTACAATGAGCAGTTCTTC	1
EAT1	TGTGCTCTCCATTCAGGAGGAGGTGCTGACGGACTCACCTTT	TGTGCCATCACCCCGGGGGGTTCCTACAATGAGCAGTTCTTC	1
EAT1	TGTGTGGTGCCCCCGGGGGAATATGGAAACAAACTGGTCTTT	TGTGCCAGTACAGAGAACACCGGGGAGCTGTTTTTT	1
EAT1	TGTGCAGCAAGCGGTACAGGAACCTACAAATACATCTTT	TGTGCCAGTAGTATAAGTACTAGCGCTCCCGAGCAGTACTTC	1
EAT1	TGTGCTCTGAGTGATCGTGGTGGCTACAATAAGCTGATTTTT	TGTGCCAGCAGTCCCGGGACCATTCAAACCAGCGCCTCCTATGGCTACACCTTC	1
EAT1	NA	TGTGCCTGGAAGGGTATGAACACTGAAGCTTTCTTT	1
EAT1	TGTGCCGTGAACGTTGGAGGCTTCAAAACTATCTTT	TGCGCCAGCAGCCGGGGACAGGGGTTCGACACTGAAGCTTTCTTT	1
EAT1	TGTGCTCTAAGTGGTCCTTTCGGGGGAGGAGGAAACAAACTCACCTTT	TGTGCCAGCAGCTCCCTTGGGAGGGGTGACTATGGCTACACCTTC	1
EAT1	TGTGTTGTGAGTTCGCCCTCAGGAACCTACAAATACATCTTT	TGCAGTGCTAGAGAGACCAGGGGAATGGACAATTCACCCCTCCACTTT	1
EAT1	TGTGCTGCGGTAGAGATTTATAACCAGGGAGGAAAGCTTATCTTC	TGTGCCAGCAGCCCAGTGGAGCGCGATGAGCAGTTCTTC	1
EAT1	TGTGCTGTGAGAGACGATGGGGCAAACAACCTCTTCTTT	TGCGCCAGCAGCCAAGGGACATATGGGGGCGGCTACACCTTC	1
EAT1	TGTGCAGAGAAAGGGTATAACACCGACAAGCTCATCTTT	TGTGCCAGCAGCTTCATTGGCAGGGCTAACTATGGCTACACCTTC	1
EAT1	TGTGCAGAGATTCCTACCTCAGGAACCTACAAATACATCTTT	TGTGCCAGCAGCTTAGGCACTGAAGCTTTCTTT	1
EAT1	TGTGCTCTGAGTGAGGCGATAGCCGGAGCCAATAGTAAGCTGACATTT	TGTGCCAGCAGCGTAGCTTCCCCCCGGATATATGAGCAGTTCTTC	1
EAT1	TGTGCTCTAAATGGGAACAACAGACTCGCTTTT	TGTGCCAGCAGCTTACTCTGGGCCGGCCCCTACGAGCAGTACTTC	1
EAT1	TGTGCTGGTAGGACTGGGGATAACTATGGTCAGAATTTTGTCTTT	TGTGCCAGCAGCCGAGGGACGAATTCACCCCTCCACTTT	1
EAT1	TGTGCTGTGCAGGCCCCTGACACGGGCAGGAGAGCACTTACTTTT	TGTGCCAGCAGAGTAGCGGGGGGAGATACGCAGTATTTT	1
EAT1	TGTGCAATGAGAGAGATGAACAGAGATGACAAGATCATCTTT	TGCAGTGCTAGAGCTATGCGGGGGCCAGGGGAGACCCAGTACTTC	1
EAT1	TGTCTTCTGGGAGAGGAAGAGACAGGAGGAGGTGCTGACGGACTCACCTTT	TGTGCCAGCAGTTATTCCCCCAGGGAGGCTAACACCGGGGAGCTGTTTTTT	1
EAT1	TGTGCTGCCCTGATTCAGGGAGCCCAGAAGCTGGTATTT	TGTGCCAGCAGCGTAGCCCCTAGCGTCAGCTCCTACGAGCAGTACTTC	1
EAT1	TGTGCTGTGCAGGCCTGGGGCGGATCTGAAAAGCTGGTCTTT	TGTGCCAGCAGCTTGGTTACCTCGGGGTTACAAGAGACCCAGTACTTC	1
EAT1	TGTGCTGGGCGGCTCGATGGGGCTGGGAGTTACCAACTCACTTTC	TGTGCCTGGAGTGCATTGTCCGGGACAGGGAACCACTTCGACCCGGAGCAGTTCTTC	1
EAT1	TGTGCTGTGGGTTCCAACACCGGTAACCAGTTCTATTTT	TGTGCCAGCATCCCGTTCCCCGGGACTAGCGGGAGGGCCAGCAATGAGCAGTTCTTC	1
EAT1	NA	TGCGCCAGCAGCCAAGATCGGGCTAGCGGGACGTGGAATGAGCAGTTCTTC	1
EAT1	TGTGCAGGAGCGGGGAACTATGGTCAGAATTTTGTCTTT	TGCAGCGCTTCGAGCGGGAGCCGCCCCACCGGGGAGCTGTTTTTT	1
EAT1	TGTGCCGTGAACCCCCAGGGCGGATCTGAAAAGCTGGTCTTT	TGTGCCATCAGGGGACTAGCGGGAGACCCCTCTAGCACAGATACGCAGTATTTT	1
EAT1	TGTGGAGCAGACATCGGAACCTCCTACGACAAGGTGATATTT	TGTGCCAGCAGCGTGGGCGGGGGGGCCTCAGATACGCAGTATTTT	1
EAT1	NA	TGTGCCAGCAGCTTAGGGGCCTACAATGAGCAGTTCTTC	1
EAT1	TGTGCAGCAAGTCTCGGTCGGGGCTCAACCCTGGGGAGGCTATACTTT	TGTGCCAGCAGTTACGTTGGGACAGAAGGAGCCGAGCAGTACTTC	1
EAT1	TGTGTGGTGAACCAGTGGGACTTTGGAAATGAGAAATTAACCTTT	TGCAGTGCCATGACAGGGTGGGGTGGAAACACCATATATTTT	1
EAT1	TGTGCAGCAAGCATAGGCTCTAGCAACACAGGCAAACTAATCTTT	TGTGCCACCAGCAGAGAGGGACAGCCTTATGGCTACACCTTC	1
EAT1	TGTGCTTCTTGGGGAAATAATGCAGGCAACATGCTCACCTTT	TGTGCCAGCATCCCCGGGACTAGCGGCTACTACGAGCAGTACTTC	1
EAT1	TGCATCGTCAGACCCGGGGAGTACAATGACATGCGCTTT	TGTGCCAGCAGCTTAGGGTACATTCAGTACTTC	1
EAT1	TGCGCTGTGAGAGATCCCCGTGCTTCCAAGATAATCTTT	TGTGCCACCAGTGATCCCGGGACTAGCGGGAGCTCTACGCAGTATTTT	1
EAT1	TGTGCAATGGGCCCAAACAACTTCAACAAATTTTACTTT	TGTGCCAGCAGCGGAAACAGGGGCGGCTACACCTTC	1
EAT1	TGTGCTCTGAGTCTACTCATTTCTTCTGGTTCTGCAAGGCAACTGACCTTT	TGTGCCAGCAGCCCTGACAGTTACCATAGCTCCTACAATGAGCAGTTCTTC	1
EAT1	TGTGCCGTTTCAGGAACCTACAAATACATCTTT	TGTGCCAGCATTGGACTAGCGGGGGGAAATGAGCAGTTCTTC	1
EAT1	TGTGCCGTGACAACTGACAGCTGGGGGAAATTGCAGTTT	TGTGCCAGCATTTCGGACAGGGGCTCCTACAATGAGCAGTTCTTC	1
EAT1	TGTGCTTTCATGAAGGAAACCTCCTACGACAAGGTGATATTT	TGTGCCAGCAGCGTTTCCTTGGACAGGTCCTACGAGCAGTACTTC	1
EAT1	TGTGTGGTGAACATTACA	TGCAGCGTTGACCATTGGACCGGGAGCTCCTACGAGCAGTACTTC	1
EAT1	TGTGCAGCAGCTGGCAACAACCGTAAGCTGATTTGG	TGTGCCAGCAGCTCCCGCTGGGGGCCGAGCACAGATACGCAGTATTTT	1
EAT1	TGTGCTGTGCAGGCCCCCGGAGGAAGCCAAGGAAATCTCATCTTT	TGTGCCAGCAGCCCCCGGGGACACCCGTACTTC	1
EAT1	TGTGCTGTAGATTCAGGAGGAGGTGCTGACGGACTCACCTTT	TGTGCCAGCAGTTGGGGTAGGACAAGAAGCAATCAGCCCCAGCATTTT	1
EAT1	TGCATCGTCAGCTTCTTTGGAAATGAGAAATTAACCTTT	TGCAGTGCCGGACAGCGCGGCACTGAAGCTTTCTTT	1
EAT1	TGTGTGGTGAAGGGAGCCCAGAAGCTGGTATTT	NA	1
EAT1	NA	TGTGCCAGCAGTTCGACATACCAAAAAGAGACCCAGTACTTC	1
EAT1	TGTGCTGTGGCCCCGATTTATAACCAGGGAGGAAAGCTTATCTTC	TGTGCCTGGACAGCACAGACGGTGGCAGAGACCCAGTACTTC	1
EAT1	TGTGCTCTGAGTGAGAGTAGTGCTGGTGGTACTAGCTATGGAAAGCTGACATTT	TGTGCCAGCAGCTTGGACGGGGGGCAAGCGGGGGGTTTTTACTCCTACGAGCAGTACTTC	1
EAT1	TGTGCAATGATGTATGCAGGCAACATGCTCACCTTT	TGTGCCAGCAGTGAAGCGGCGGGTTCCTATAATTCACCCCTCCACTTT	1
EAT1	TGTGCCGGACTTTCCGGTTCTGCAAGGCAACTGACCTTT	TGTGCCAGCAGCTTGGGGGGCGGGGGGTTCACTGAAGCTTTCTTT	1
EAT1	TGTGCTTTAAGGGGTGCTACAAACAAGCTCATCTTT	TGCGCCAGCAGCCAAGATCGGTCCTTAGCGGGAGCCAATGAGCAGTTCTTC	1
EAT1	TGTGCAGGGGGCTCTGGCAACACAGGCAAACTAATCTTT	TGTGCCAGCAGCTTAGCACGGGCCGAAAAACTGTTTTTT	1
EAT1	TGCGCTGTGAGAGGTTATAACCAGGGAGGAAAGCTTATCTTC	NA	1
EAT1	TGTGCTGTGAGGAAAGGAAACACCAATGCAGGCAAATCAACCTTT	TGTGCCAGTAGTAACAATCAGGGGTTCTCTGGCTACACCTTC	1
EAT1	NA	TGTGCCAGCAGTGAAGAGGGAGATACGCAGTATTTT	1
EAT1	TGTGCTGGGCCTAACTTTGGAAATGAGAAATTAACCTTT	TGCGCCAGCAGCCCCTTAGGTCCCGTCCCTATTTCATCTATCTCTGGGGCCAACGTCCTGACTTTC	1
EAT1	TGTGCCGCGTCCGATAACGACTACAAGCTCAGCTTT	TGCAGTGCCATGGCCGGGCGGGGGGGCCTCGATGAGCAGTTCTTC	1
EAT1	TGTGCAGAGATGGGGGATAACTATGGTCAGAATTTTGTCTTT	TGTGCCAGCAGTTTTGGGATACAAGAGACCCAGTACTTC	1
EAT1	TGTGCTTATAGGAGGGGCCAATATGGAAACAAACTGGTCTTT	TGTGCCAGCAGTTCGGGGGGCGGGACCTACGAGCAGTACTTC	1
EAT1	TGTGCTCTGTATGGAGGAAGCCAAGGAAATCTCATCTTT	TGTGCCAGTGCCCCCAGCGGGAGGAGGGAGCAGTACTTC	1
EAT1	TGTGCTGTGAGGCCAAACGACTACAAGCTCAGCTTT	TGTGCCAGTAGTATTGCTATCACAGATACGCAGTATTTT	1
EAT1	TGTGCTGTGGAGGGTAACCAGGGAGGAAAGCTTATCTTC	TGCGCCAGCAGCCAGACTAGACTAGCGGGGGGGCCTATGCAGTATTTT	1
EAT1	TGTGCTGTGACGCCCACTGGAGCCAATAGTAAGCTGACATTT	TGTGCCAGCAGTTTCCTGGGACAGACTATGACCCAGTACTTC	1
EAT1	TGTGCTGTGAATCCTCTAGGCTCAGGAACCTACAAATACATCTTT	TGTGCCAGCAGCCCCCGGGACAGGGGGCGGGAGCAGTACTTC	1
EAT1	TGTGCTGTGAGAGACCTGGGAAGCCAAGGAAATCTCATCTTT	TGTGCCAGCAGAGAACACAGGGCGGACACTGAAGCTTTCTTT	1
EAT1	TGTGCTGTGAGTGATGCTGGAGCCAATAGTAAGCTGACATTT	TGTGCCAGCACCACGGGGGCGGGCACTGAAGCTTTCTTT	1
EAT1	TGCGCCTCCTACGGGGGAACCTACAAATACATCTTT	TGCGCCAGCAGCTTGGGTGACGAGAATGAAAAACTGTTTTTT	1
EAT1	TGTGCAGCCCTAAATACCGGCACTGCCAGTAAACTCACCTTT	TGTGCCAGCTCACCACTCTCGCGGCCAGGGACCGGGGAGCTGTTTTTT	1
EAT1	TGTGCTGTGGGGTTTTCTGGTGGCTACAATAAGCTGATTTTT	TGTGCCAGCAACCTAGGGACTAGCGGGTCCGAGCAGTACTTC	1
EAT1	TGTGCCGGTCAAATGGGGGATAGCAGCTATAAATTGATCTTC	TGTGCCACCAGCAGTCGGACTTCTCAAGCGCAGTATTTT	1
EAT1	TGTGTGGTGACCGACAACACCGACAAGCTCATCTTT	TGTGCCAGCAGCTTATTAGGCGGCACCGGGGAGCTGTTTTTT	1
EAT1	TGTGCAATGAGAGAGGTTAACACCAATGCAGGCAAATCAACCTTT	TGTGCCAGCCAGGTGACCATGGACACTGAAGCTTTCTTT	1
EAT1	TGTGCAGGGCGAGGAACCTCCTACGACAAGGTGATATTT	TGTGCCACTTCCCGAGGCTCACCCCTCCACTTT	1
EAT1	TGTGGAGCAGACCGATCTGCAGGCAACATGCTCACCTTT	TGTGCCAGTAATTTCCGCAGCTCGTCGCCCTCTGGGGCCAACGTCCTGACTTTC	1
EAT1	TGCCTCCTCCGCAGGGGCAGCTGGGGGAAATTGCAGTTT	TGTGCCAGCAACCGGGACGGTAATGAGCAGTTCTTC	1
EAT1	TGTGCTGTCACGTTAAGTGGCCCATACTATAGCTATGGAAAGCTGACATTT	NA	1
EAT1	TGTGCTGTGAGATATTCTGGGGGTTACCAGAAAGTTACCTTT	TGTGCCAGCAGCCAAGCCCAGGGGCCCCAAGAGACCCAGTACTTC	1
EAT1	TGTGCTGTGAGAGTCTTCCGGGATAACTATGGTCAGAATTTTGTCTTT	TGTGCCAGCAGTGAGATAGTGGGCTACAATGAGCAGTTCTTC	1
EAT1	TGTGTTGTGACTGAGAACACCGGTAACCAGTTCTATTTT	TGTGCCAGTATAAGGGGGGGCAGAAGCAATCAGCCCCAGCATTTT	1
EAT1	TGTGCTGTGGGTCCGAATAATAATGCAGGCAACATGCTCACCTTT	TGTGCCAGCAGGGGAGGGTTCTCTGGAAACACCATATATTTT	1
EAT1	TGTGCAGCAAGGGGTGGTGGTACTAGCTATGGAAAGCTGACATTT	TGTGCCAGTAGTATGGGGCACGGACAGGTCCAGCAGTACTTC	1
EAT1	TGTGTGGTGAACAGGGATGGAGGAAGCCAAGGAAATCTCATCTTT	NA	1
EAT1	TGTGCTACGGACGGGGAGGGGACCAGTGGCTCTAGGTTGACCTTT	TGTGCCAGCAGCCCCAGTTGGAGACGGTTCCAAGAGACCCAGTACTTC	1
EAT1	NA	TGTGCCAGCAGCGCGCTAGCGGGCATGGTGAATGAGCAGTTCTTC	1
EAT1	TGTGCTTCCCCATCGAACTCAAATTCCGGGTATGCACTCAACTTC	TGTGCCAGCAGTTTGGGAGGGGCTGAAGCTTTCTTT	1
EAT1	TGTGCTGTGGAAAGTGGTTCAGATGGCCAGAAGCTGCTCTTT	TGTGCCAGCAGTTCCTCCTCTGGGGCCAACGTCCTGACTTTC	1
EAT1	TGCGCTGTGAGAGTCCTTAACGACTACAAGCTCAGCTTT	TGTGCCAGCAGCTTAGCGGGGGGACAAGAGACCCAGTACTTC	1
EAT1	TGTGCTTATTATAGCGGTAATGCAGGCAACATGCTCACCTTT	TGTGCCAGCAGCTTAGCCCCGGGACTAGCGGGCACAGATACGCAGTATTTT	1
EAT1	TGTGCCTCCCTTAGGTCAGGAACCTACAAATACATCTTT	TGCGCCAGCAGCCAAGAGAGGAAGGGACAGGGGGTTCGGGCTTTCTTT	1
EAT1	TGTGCAATGACTCTTAAGGCGGGAAGCCAAGGAAATCTCATCTTT	TGTGCCAGCAGCTTTAAGGGCCCATTAGCCAAAAACATTCAGTACTTC	1
EAT1	TGTGCAGCAATCCCGGATTATGGTGGTGCTACAAACAAGCTCATCTTT	TGTGCCAGCAGCTTGGATGCGGGAGGAGGCAATGAGCAGTTCTTC	1
EAT1	TGTGCTGTGAACTTTGGAAATGAGAAATTAACCTTT	TGCAGTGCTCGTTGGGGGCAAGAGACCCAGTACTTC	1
EAT1	NA	TGTGCCAGCAGATCCGGGTCGCAGCCCCAGCATTTT	1
EAT1	TGTGCTCTGAGAGCGGGCGGTCAGAATTTTGTCTTT	TGTGCCTCCCGATTGGGGGGAACTAATGAAAAACTGTTTTTT	1
EAT1	TGTGCCGTGAAGGTAGGCTTTGGGAATGTGCTGCATTGC	TGTGCCAGCAGTTTATTAGCGGGGAAGACAGATACGCAGTATTTT	1
EAT1	TGTGTGGTGAGGCCTAATACCGGCACTGCCAGTAAACTCACCTTT	TGTGCCAGCTCACCTCAATTAAAGACTAGCGGGAGAATGGAGACCCAGTACTTC	1
EAT1	NA	TGTGCCAGCAGCCCCCGATCAGGGCGGGGGGCCAACGTCCTGACTTTC	1
EAT1	TGTGTGGTGAGCGGGGACTTATCTGGCAACACAGGCAAACTAATCTTT	TGTGCCAGCAGCTTAGGTCTCAGGGGCCAAGTAGGAGCTGAAGCTTTCTTT	1
EAT1	TGTGCCGTGAACCCTAGCAACACAGGCAAACTAATCTTT	TGCAGTGCTAGGGGCTCCGCCTACCTAAGCGAGCAGTACTTC	1
EAT1	TGCGGCACAGATAGCGGGAACAACAGACTCGCTTTT	TGCGCCAGCAGCGATCCGGGACAGGGGTACACCGGGGAGCTGTTTTTT	1
EAT1	NA	TGTGCCAGCAGCGTAGGCGCCACGGCTAGCGGGGGCCTAGAGACCCAGTACTTC	1
EAT1	TGTGCAGCAAGCCTCTTTGGAAATGAGAAATTAACCTTT	TGTGCCAGTAGTATGGGGGGCAATGGCAATCAGCCCCAGCATTTT	1
EAT1	TGTGCTCTGAGTGCGCTCTCTAGCAACACAGGCAAACTAATCTTT	TGTGCCAGCAGCTTAGTGGAGGGGGCGGTCGAGCAGTACTTC	1
EAT1	TGTGCTGTTATGGCGGGGTCTGGGGCTGGGAGTTACCAACTCACTTTC	TGCGCCAGCAGCCAAGATGCTTTCGGTAGAGATACGCAGTATTTT	1
EAT1	NA	TGTGCCAGTAGTACCCCGAGGTCAGGGGCCAACGTCCTGACTTTC	1
EAT1	TGTGCTGTGGATCCGGCGGGCTATCAGTTAATCTGG	TGTGCCAGCAGCCAAGATCATTCCGCAGGGAGTTTTGACAATGAGCAGTTCTTC	1
EAT1	NA	TGTGCCAGCTCACCACCAGGGACAGATACGCAGTATTTT	1
EAT1	TGTGCTGGGCAGAGAAGAGGAGGAGGTGCTGACGGACTCACCTTT	TGCAGTGCTAGGGTGCGATCGCGGGTTAACATTCAGTACTTC	1
EAT1	TGTGCCGTGGGGTGGGGCGGATCTGAAAAGCTGGTCTTT	TGTGCCAGCAGTTACGGCCCCGACAGGAAGAGGGGCTACACCTTC	1
EAT1	TGTGCTGCCTATGCTGGCAACAACCGTAAGCTGATTTGG	TGTGCCAGCAGTTACCGTTCCCCGGGGGCGGGGAATCAGCCCCAGCATTTT	1
EAT1	TGTGCAGCAAGCGCGAGTGGTGGTGCTACAAACAAGCTCATCTTT	TGTGCCAGCAGAAGCCGGGGGAGGGAATACGGGGAGCTGTTTTTT	1
EAT1	TGTGCAATGAATACTGGAGGCTTCAAAACTATCTTT	TGCAGTGCCCGACTAGCGGGAGGCTACGAGCAGTACTTC	1
EAT1	TGTGCCGTGAATCGTCCTAACACCGACAAGCTCATCTTT	TGTGCCAGCAGTTTAGTAGGACAGTCTAACTATGGCTACACCTTC	1
EAT1	TGTGCCGTCCAAATTACCGGCACTGCCAGTAAACTCACCTTT	TGTGCCAGCAGCCAAGGCCAACGGGAGACCCAGTACTTC	1
EAT1	TGTGCAGAGAGTCATACCCCTTATAACCAGGGAGGAAAGCTTATCTTC	TGTGCCAGCAGCTTAGGCCTCTCAGCTTTCTTT	1
EAT1	NA	TGTGCCAGCAGTTTTGGACTGGGTCGCTCCTACGAGCAGTACTTC	1
EAT1	TGTGCTGTGGAGGATACCGACAAGCTCATCTTT	TGTGCCAGCACCGCTTTGGGATGGGATGAAAAACTGTTTTTT	1
EAT1	TGTGCTGTGATGGATAGCAACTATCAGTTAATCTGG	TGTGCCAGCAGTCCTCCCCGGGGGGCCGGCACAGATACGCAGTATTTT	1
EAT1	TGTGCCGTGAATGCGGCCAGCAGTGCTTCCAAGATAATCTTT	TGTGCCAGCTCCTACCAAGGTGTGCGAGCCTACGAGCAGTACTTC	1
EAT1	TGTGCTGTCGGTGGTGCTACAAACAAGCTCATCTTT	TGCAGTGCTCACACTGTCCTGGCTGGAAACACCATATATTTT	1
EAT1	NA	TGTGCCAGTAGTGTCAGGGGGGAAGAGACCCAGTACTTC	1
EAT1	TGTGCTGTGGAAGGTACTGGAGGCTTCAAAACTATCTTT	TGTGCCAGCAGCGCTATCCGCGGGACAGGGGAAGTACAGGGAAACACCATATATTTT	1
EAT1	TGTGCTTTCATGAAGTCCGATTATGGAGGAAGCCAAGGAAATCTCATCTTT	TGTGCCAGCAGCTTGCGAGGGGGCAGGGAGACCCAGTACTTC	1
EAT1	TGTGCCGTGAACATCGGTAACCAGTTCTATTTT	TGTGCCAGTAGTATGGGTCGACAGGGGAACTATGGCTACACCTTC	1
EAT1	TGTGTTGTGACCGAGGGAGGCTTTCAGAAACTTGTATTT	TGTGCCAGCAGCACACAGGGTACCCTGCGGGAAAAACTGTTTTTT	1
EAT1	TGTGCTGTGCAGGCCAGGGGAGGAAGCTACATACCTACATTT	TGTGCCAGCAGCCCGGACCAGGTGAACACTGAAGCTTTCTTT	1
EAT1	TGTGCAGGTTCCCAGGGACAGAACAGAGATGACAAGATCATCTTT	TGCAGTGCTAGTCCCCGGGTACCCTCCTACGAGCAGTACTTC	1
EAT1	TGCCTCGTGGGTGACACGGGCAGGAGAGCACTTACTTTT	TGCAGCGTTGGGGGGGGACAGTCCACAGATACGCAGTATTTT	1
EAT1	NA	TGCAGTGCTCTTACAGAAAGCAATCAGCCCCAGCATTTT	1
EAT1	TGTGCTACGGACGCCTCAGGAACCTACAAATACATCTTT	TGCAGTGCTAGGGTTCTAGCGGGAAAAGAGACCCAGTACTTC	1
EAT1	TGTGCTCTCCTTAGGTTGGGCGGATCTGAAAAGCTGGTCTTT	TGCAGTGCTAGGCAACTAGCGGGATTAGAGACCCAGTACTTC	1
EAT1	TGTGCGGACTCAGGAACCTACAAATACATCTTT	TGCGCCAGCAGCCAAGATTGGCCAGGGGGCACCGGGGAGCTGTTTTTT	1
EAT1	NA	TGTGCCAGCAGCTTAGGACAGGCATACGAGCAGTACTTC	1
EAT1	NA	TGTGCCTGGAGTGTCTCTGAGAACTACTACAATGAGCAGTTCTTC	1
EAT1	TGCGCTGCCCGAAGCTTTCAGAAACTTGTATTT	TGTGCCAGATACCGGGACAGGGGGCTTTACAATGAGCAGTTCTTC	1
EAT1	NA	TGTGCCAGCAGTTGGACTAGCGGGGGGGCCCCCTACAATGAGCAGTTCTTC	1
EAT1	TGTGCTGTGAGGTATGGAGGAAGCCAAGGAAATCTCATCTTT	TGTGCCAGCAGTGTGGGGACAGGCACTGAAGCTTTCTTT	1
EAT1	TGTGCCGTGGAAGGCTTTGGGAATGTGCTGCATTGC	TGTGCCAGCAGCTTAGTGGAAGGTTTTCCCGGGGAGCTGTTTTTT	1
EAT2	TGCCTCGTGGGTGGCATGTTTTCTGGTGGCTACAATAAGCTGATTTTT	TGTGCCAGCAGTGAAGTCGGACAGTGGAACACTGAAGCTTTCTTT	1
EAT2	TGTGCTGTGAGTGAAGGGTCCGGCTTTCAGAAACTTGTATTT	TGTGCCAGCAGTGAATGGAACCCAGCTAACTATGGCTACACCTTC	1
EAT2	TGTGCTGTGAGACCATCTTATAACACCGACAAGCTCATCTTT	TGTGCCAGCAGTAACCCGGGACAGGGGGCTGGGGCACGGGGCTACACCTTC	1
EAT2	TGTGCTCTAGCATCTTACGACAGAGGCTCAACCCTGGGGAGGCTATACTTT	TGTGCCAGCAGCGCGGACAGGGGATCGGGCTCCTATAATTCACCCCTCCACTTT	1
EAT2	TGTGCAGCAAGCCCCACCGGTAACCAGTTCTATTTT	NA	1
EAT2	TGTGCTGTGGAAATGGGGGGAAACAAGCTGGTCTTT	TGTGCCAGCAGTTTCCGGGACAGGGGGCGTTACAATGAGCAGTTCTTC	1
EAT2	TGTGCAATGAGAGAGAATGCGTTCAGGGACACGGGCAGGAGAGCACTTACTTTT	TGTGCCAGTACCACCCTCGGGGGGGAGCAGTACTTC	1
EAT2	TGTGCTGTGAGAGCCTCGGGGGGTGCCAGACTCATGTTT	TGTGCCAGCAGGGACCCCGGATCCGGGAATCAGCCCCAGCATTTT	1
EAT2	TGTGCTCTAACCCGGGGCTCTGGGGCTGGGAGTTACCAACTCACTTTC	TGTGCCAGTAGAGATAGGGGGCGAAATTCACCCCTCCACTTT	1
EAT2	TGTGTGGTGACGGATACTGGAGGCTTCAAAACTATCTTT	TGTGCCAGCAGCTTAGCGGGGGGTGATACGCAGTATTTT	1
EAT2	TGTGGCGTGGGTTACCAGAAAGTTACCTTT	TGCAGCGTTCGGGACGAAGATACGCAGTATTTT	1
EAT2	TGTGCTCTGAGTGAATCGGGAGGAAGCTACATACCTACATTT	TGTGCCAGTAGTATAAACAGGAACAACGAGCAGTACTTC	1
EAT2	TGCATCGTCAGGCCCGTGTCCTCTGGCAACACAGGCAAACTAATCTTT	TGTGCCAGCTCACCATCCGCGGGGGGTCCCTACCAAGAGACCCAGTACTTC	1
EAT2	TGTGCTGTGGGTGCCCCTCAGAGAAACACACCTCTTGTCTTT	TGTGCCAGCAGCTTAACGAGGGACAGGGTCCACGAGCAGTACTTC	1
EAT2	TGTGCTGGGGTGAAAACCTCCTACGACAAGGTGATATTT	TGCAGTGCTAGAGATTGGGGACTAGCGGGAGATTTCTACGAGCAGTACTTC	1
EAT2	TGTGCTGTAGGGTCCACAGGAGGAGGAAACAAACTCACCTTT	NA	1
EAT2	TGTGCAATGGAGCCCAGACTCATGTTT	TGTGCCAGTAGTATACAGGGACAGTCGGCAAAACTGTTTTTT	1
EAT2	TGTGTGGGGAGCAAGGCTGCAGGCAACAAGCTAACTTTT	TGCAGCGTTGAGGGTAGCGGGAGGGGAAATGAGCAGTTCTTC	1
EAT2	TGTGCTCCCTTTTCTGGTGGCTACAATAAGCTGATTTTT	TGTGCCAGCAGTGAAAGTAGGGCCGCCGAGCAGTACTTC	1
EAT2	TGTGTGGTGAGCGCGGGGAATAACAATGACATGCGCTTT	TGCGCCAGCAGCTCGCGTGGACAGCAGAACACTGAAGCTTTCTTT	1
EAT2	TGTGCTGTGCAGGGGTCGGATGCAGGCAAATCAACCTTT	TGTGCCAGCAGTCCCCGGGCGCAAGAAGCTTTCTTT	1
EAT2	TGTGCTACGGACGCGGACACCGACAAGCTCATCTTT	TGTGCCAGCAGCTTACGAATGACGGGAGGGCCCTACAATGAGCAGTTCTTC	1
EAT2	TGTGCAGCGCTCTCTGGTTCTGCAAGGCAACTGACCTTT	TGTGCCAGCAGTGAATCCGCCGGACTAGCGGGATCCTACAATGAGCAGTTCTTC	1
EAT2	NA	TGTGCCTGGAGTAAGGACAGGGACACAGATACGCAGTATTTT	1
EAT2	TGTGCCGTGAGTTCGTCAGGAGGAAGCTACATACCTACATTT	TGTGCCAGCAGCATACAGGGGACAGATACGCAGTATTTT	1
EAT2	TGTGCTACGGGCTCTTCTGGTTCTGCAAGGCAACTGACCTTT	TGTGCCAGCAGCGCCAACCGGGACAGCTTCTACGAGCAGTACTTC	1
EAT2	TGTGCAGATATCGGTAACCAGTTCTATTTT	TGTGCCAGCAGCTCCGACAGGTTCAAAGCTTTCTTT	1
EAT2	TGCCTCGTGGGTGACAGACTTATGGACACGGGCAGGAGAGCACTTACTTTT	TGCAGTGCTAGAATAGGGGAGGAAACGGGGGCCGAGCAGTTCTTC	1
EAT2	TGTGCTGTGAGTGGTAGGGACACAGGCTTTCAGAAACTTGTATTT	TGCAGTGCTAGAGACATACAGGGTGGGTACACTGAAGCTTTCTTT	1
EAT2	TGTGCAATGAACACGGGCAGGAGAGCACTTACTTTT	TGTGCCAGCAGCTTAGATACAACTAACTATGGCTACACCTTC	1
EAT2	TGTGCACCCCGGGATAACTATGGTCAGAATTTTGTCTTT	TGCGCCAGCAGCCAAGAGGGAGCGGCCACAGATACGCAGTATTTT	1
EAT2	TGTGCTCTGGGTCCTTCAGATGGCCAGAAGCTGCTCTTT	TGTGCCAGCAGTGAAAGGTGGGGCTCCTACAATGAGCAGTTCTTC	1
EAT2	TGTGCCGTGAAACCCAATGCAGGCAACATGCTCACCTTT	TGTGCCAGCAGCTTAGGAGCGGGAGTTCACTACGAGCAGTACTTC	1
EAT2	TGTGCTGTGAGAGACATGCGCGCAGGAACCTACAAATACATCTTT	TGTGCCATCAGTGCGGGACAGACTAATGAAAAACTGTTTTTT	1
EAT2	NA	TGTGCCAGCAGTTACTTATTACCGCTCGGTTATGGCTACACCTTC	1
EAT2	TGTGCTGTGAGTGGGGTGTCGGGTGGAGGAAGCCAAGGAAATCTCATCTTT	TGTGCCAGCGCATCCCCCAATCAGCCCCAGCATTTT	1
EAT2	TGTGCCGTGATTTATTATGGTGGTGCTACAAACAAGCTCATCTTT	TGCAGTGCTACAGGGGTTCTGGCAGATACGCAGTATTTT	1
EAT2	TGTGCAGGGCCAACCCACAACACCGACAAGCTCATCTTT	TGCGCCAGCCAGATGACTAGCACAAGTAAGGAGCAGTACTTC	1
EAT2	TGTGCAATGAGAGAGCCTTACTCTAGCAACACAGGCAAACTAATCTTT	TGCGCCAGCAGCCAAGATGGGACTTCCCTCGTCTACGAGCAGTACTTC	1
EAT2	TGTGCTCTGAGTAGAGGAACCTCCTACGACAAGGTGATATTT	TGTGCCAGTAGTATGGGATCAGGGGGCGTCGAAGAGACCCAGTACTTC	1
EAT2	TGTGCTCTATATAACCAGGGAGGAAAGCTTATCTTC	TGTGCCAGTAAGGGGAACCCGGGACCACACTACGAGCAGTACTTC	1
EAT2	TGTGCAGCAAGTATGCAAACTGGGGCAAACAACCTCTTCTTT	TGTGCCAGCAGCGTAGCACCACTAGCGGGAGTGGTCGGAGATACGCAGTATTTT	1
EAT2	TGTGCCGTGAACAAGGGAACAGGCAAACTAATCTTT	TGTGCCAGCAGCTGGGGACAGGTCAATGAGCAGTTCTTC	1
EAT2	TGTGCTGTGGAGGCCTATAACACCAATGCAGGCAAATCAACCTTT	TGTGCCAGCAGTTCTCCGGGACAGGGGACTTACGAGCAGTACTTC	1
EAT2	TGTGCAATGATATCCGGTAACCAGTTCTATTTT	TGCAGTGCTGGGACTAGCGGGACCCGCGAGCAGTACTTC	1
EAT2	TGTGCAGCAACCTCCTGGGACCAGGGAGGAAAGCTTATCTTC	TGTGCCACTAGGACGATTGAAGAGACCCAGTACTTC	1
EAT2	TGTGCTTTCATGTGGGCTGGTGGTACTAGCTATGGAAAGCTGACATTT	TGTGCCAGCAGTGAAGGCCTAGCGGGAGGGCAGGGGGAGACCCAGTACTTC	1
EAT2	TGTGCTGTGAGAGACGGGGGATCTGGGGGTTACCAGAAAGTTACCTTT	NA	1
EAT2	TGTGTGGTGAACATGAGCACTGGAGGCTTCAAAACTATCTTT	TGTGCCAGCAGTTTACCAGGACTTACCTACGAGCAGTACTTC	1
EAT2	TGTGCCGTGAACGGCCCTAACGACTACAAGCTCAGCTTT	TGTGCCAGTAGTACCGGACACAATTCCTACGAGCAGTACTTC	1
EAT2	TGTGCCGTGAGCAACACAGGCAAACTAATCTTT	TGTGCCAGCAGCGCGGGAAGGCGACAGGGCTTCCAAGAGACCCAGTACTTC	1
EAT2	TGTGCTCTGAACGGTTATTCTGGGGGTTACCAGAAAGTTACCTTT	TGTGCCAGCAGCCCCAGGGGTAGGGATGAGCAGTTCTTC	1
EAT2	TGTGCAGAGATCCTTTCTGGTTCTGCAAGGCAACTGACCTTT	TGTGCCAGCAGTTTACTAGCGGGAGGCCGGTACGAGCAGTACTTC	1
EAT2	TGTGCTGTGAGTGGACGGGGAGGAGGTGCTGACGGACTCACCTTT	TGTGCCAGCAGCACCCGGGACAGGTTCAGCTCTGGAAACACCATATATTTT	1
EAT2	TGTGCAGAGCTCTTAGGCTACAAGCTCAGCTTT	TGTGCCAGCAGTGGAGCGGCGGGAGGATCCCAGTACTTC	1
EAT2	TGTGCAGCAATGCTCAACACCGACAAGCTCATCTTT	TGTGCCAGCAGTATGACAGTCTTTGGCACTGAAGCTTTCTTT	1
EAT2	TGTGGAGCAGACAAGAACACGGGCAGGAGAGCACTTACTTTT	TGTGCCAGCAGCTTGGCCGGACTAGCGGGAGGGGCAGATACGCAGTATTTT	1
EAT2	TGTGCTCTTGGGGGCAGTGCTTCCAAGATAATCTTT	TGTGCCATCAGTGAGTCCGGGCGGGAGAGCACAGATACGCAGTATTTT	1
EAT2	TGTGCTGTGGGCACGGCGGCCTCAGGAACCTACAAATACATCTTT	TGTGCCAGCAGCCAAGATCTAGCGGAGACCCAGTACTTC	1
EAT2	TGTGCCGTGAAGGACACGGGCAGGAGAGCACTTACTTTT	TGTGCCAGCAGCCAAGAGTGGTACCAAGAGACCCAGTACTTC	1
EAT2	TGTGCTGTGTGGTCACGGAACACCGACAAGCTCATCTTT	TGTGCCAGCAGCTTAGCGGTATCCCTAGCCAAAAACATTCAGTACTTC	1
EAT2	NA	TGTGCCAGCAGTTCCGGGACAGGGTGGACCGGGGAGCTGTTTTTT	1
EAT2	TGTGCATTGACTCAGGGCGGATCTGAAAAGCTGGTCTTT	TGTGCCAGCAGCCCGGGAGATGAGCAGTTCTTC	1
EAT2	NA	TGCGCCAGCAGCCAAGACGGTCTGGAGTGGGACGAGCAGTACTTC	1
EAT2	NA	TGTGCCAGCAGTGAATACCGCGTAGGAGCACCCCTCCACTTT	1
EAT2	TGTGCTCTAAGTGGCCAGGGAACCTACAAATACATCTTT	TGCAGCGTTGTGGTACGGACAATGAACACTGAAGCTTTCTTT	1
EAT2	TGCGCTGTGAGGCTTTCTGGTGGCTACAATAAGCTGATTTTT	TGTGCCAGCAGCGTAGGCGGGAGCGGGAGGGACCGTCCGGGGTATGAGCAGTTCTTC	1
EAT2	TGTGCAGAGAATGCCTTTGGAACTGCTCTGATCTTT	TGCAGTGCTAGAGATCCGCGGGAAAGCACAGATACGCAGTATTTT	1
EAT2	TGCATCGTCAAGGGTGCTGGTGGTACTAGCTATGGAAAGCTGACATTT	TGCAGTGCTAGTAGAGGGGCTGGCAATCAGCCCCAGCATTTT	1
EAT2	TGTGCTGTGGCCGGTTATAACCAGGGAGGAAAGCTTATCTTC	TGTGCCAGCAGTACCGACACCGACAGCACAGATACGCAGTATTTT	1
EAT2	TGTGCTGTGATGAGGATCAAAGCTGCAGGCAACAAGCTAACTTTT	TGTGCCATCAGTGAGCCCGGCCGAGGAGGCTCGGACCTCACAGATACGCAGTATTTT	1
EAT2	TGTGCTCTGACCGCCGGTGGCTACAATAAGCTGATTTTT	TGTGCCAGCGGGCAGGTCAATCAGCCCCAGCATTTT	1
EAT2	TGCCTCGTGGTTGGGTTTTCAGATGGCCAGAAGCTGCTCTTT	TGTGCCAGCAGCATTCAGGGGGCATCGACAGATACGCAGTATTTT	1
EAT2	TGTGCTGTGAGTAACCAGGCAGGAACTGCTCTGATCTTT	TGTGCCAGCTCAGCCGGGACAGGTAACACTGAAGCTTTCTTT	1
EAT2	TGTGCTGGATATTCTGGTTCTGCAAGGCAACTGACCTTT	TGTGCCAGCTCACCACCGGGACAGGGGGTTGACACTGAAGCTTTCTTT	1
EAT2	TGTGCTGTCAGGGTGGGAGGAGGTGCTGACGGACTCACCTTT	TGTGCCAGTAGTTATACGGGTCACAATGAGCAGTTCTTC	1
EAT2	TGTGCAATGATTTTCTCCACCAATGCAGGCAAATCAACCTTT	TGTGCCAGCAGCCAAGAAGGGCAGGGACGCTCTGGAAACACCATATATTTT	1
EAT2	NA	TGTGCCAGTAGTACAGGATGGACTAGCGGTAACAATGAGCAGTTCTTC	1
EAT2	TGCCTCGTGGGATATTCGAACTCAAATTCCGGGTATGCACTCAACTTC	TGTGCCAGCAGTGAAGATTTGGGGACAGGGAACACCGGGGAGCTGTTTTTT	1
EAT2	TGTGCTTTCGGGGCACCCTCTGGGGCTGGGAGTTACCAACTCACTTTC	TGTGCCAGCAGCCACCCACAAGGAAACACTGAAGCTTTCTTT	1
EAT2	TGTGCTAGAACTGACAGCTGGGGGAAATTGCAGTTT	TGTGCCAGCAGTTTCTCGACGGACAGCTATGGCTACACCTTC	1
EAT2	TGTGCAGGAGCGGAGAACTATGGTCAGAATTTTGTCTTT	TGTGCCAGCAGCACCCGGCTTGCGAACTACAATGAGCAGTTCTTC	1
EAT2	TGTGCTGTGCGGGGAACCTACAAATACATCTTT	TGCGCCAGCGAGGGTTTAGGCGGCTACACCTTC	1
EAT2	TGTGTGGTGAACTGGTTCACGGGAGGAGGAAACAAACTCACCTTT	TGTGCCAGCAGCTTAGTCAGGGTGGATAATGAGCAGTTCTTC	1
EAT2	TGTATAACTCAGGGCGGATCTGAAAAGCTGGTCTTT	TGTGCCAGCAGCTTAGCGGGACTAGCGGCATACGAGCAGTACTTC	1
EAT2	TGTGCTCCGCGGGGTCAGGGCGGATCTGAAAAGCTGGTCTTT	TGTGCCAGCAGTCCATATCGTACCCAAGAGACCCAGTACTTC	1
EAT2	TGTGCAATGGTTCATGGGGCAGGAACTGCTCTGATCTTT	TGTGCCAGCAGTGTCACCGGGACAGGGAAACAGGAGACCCAGTACTTC	1
EAT2	TGTGCAATGAGTGCTCTCTTTTCTGGTGGCTACAATAAGCTGATTTTT	TGTGCCAGCAGCCCCAGGGCAATGAGAAATAGCTCCTACGAGCAGTACTTC	1
EAT2	NA	TGCAGTGCCCTAGCCGGGGACTGGGGGGAAGAGACCCAGTACTTC	1
EAT2	TGCCTCGTGGGTGAAGGGCCAGGAGGAGGTGCTGACGGACTCACCTTT	TGCGCCAGCAGCCTGATTGGGGAGCGCGAGCAGTACTTC	1
EAT2	NA	TGTGCCAGCAGTTCTTATAGCGGGGCCACCGGGACTAGAGGTTTCTACGAGCAGTACTTC	1
EAT2	TGTGCAGGGGGTATGAATTCTGGGGGTTACCAGAAAGTTACCTTT	TGTGCCAGCAGTAGGACAGGGATGGGCTACACCTTC	1
EAT2	TGTGCTCTGAGGGACAGCTGGGGGAAATTGCAGTTT	TGTGCCAGCAGTTACGAAGGTAGCGGTTACAATGAGCAGTTCTTC	1
EAT2	TGTGCTGTGGGCATAAATTCCGGGTATGCACTCAACTTC	TGCGCCAGCAGCCGGACAGGGGAGAATGGCTACACCTTC	1
EAT2	TGTGCCGTGAACCGGGAATATGGAAACAAACTGGTCTTT	TGTGCCAGCGTCTTCGAGCGGGCCCAGTACTTC	1
EAT2	TGTGTGAGCGCGGACACCGGTAACCAGTTCTATTTT	TGTGCCAGCAGCCAAGAAGCAGCTACAACGGGATATGGCTACACCTTC	1
EAT2	TGTGCCGTGAAAAGGGGAGATGACATGCGCTTT	TGTGCCAGCAGTGAAAGCAGGGTCTATGGCTACACCTTC	1
EAT2	TGTGCAATGAGTCGGGGACTTAGTGGAGGTAGCAACTATAAACTGACATTT	TGTGCCAGCAGTTTAGGCCTAGCCAAAAACATTCAGTACTTC	1
EAT2	TGTGCTAAGGAGGATAGCAGCTATAAATTGATCTTC	TGTGCCAGCAGCCAGGCCAGGGACAGGGGGCTACATGGCTACACCTTC	1
EAT2	NA	TGTGCCAGTAGTAACCTACAGGGCTTCCAAGAGACCCAGTACTTC	1
EAT2	TGTGCTGGGCGCTCCATCAACTTTGGAAATGAGAAATTAACCTTT	TGTGCCAGCAGCCGCGGCTCCATCGGGGAGCTGTTTTTT	1
EAT2	TGTGCAGCAAGTCCCCGCAATGACATGCGCTTT	TGCAGTGCTAGGACAGCCGCCGGGGCGTTAAGGGAGACCCAGTACTTC	1
EAT2	TGTGCTGTGCACCGCAACCAGGCAGGAACTGCTCTGATCTTT	TGCAGTGCTAGTGACCCGCGCCCCCAAGAGACCCAGTACTTC	1
EAT2	TGTGCCGTGAATTATGGAGGAAGCCAAGGAAATCTCATCTTT	TGCGCCAGCAGTAGAGCGGGAGTTGGCACAGATACGCAGTATTTT	1
EAT2	TGTGCAGAGAATATAAAACCAGGAGGAAGCTACATACCTACATTT	TGTGCCAGCAGAAAGACAGGGGGCTCCGGTCAGCCCCAGCATTTT	1
EAT2	NA	TGTGCCAGCAGCTTAGACTATCGGAACTACAATGAGCAGTTCTTC	1
EAT2	TGTGCAGCGCTCCTTGGGGTGCTGAGAGGAGGAGGTGCTGACGGACTCACCTTT	TGTGCCAGCAGCCCCACCCGGGGCAATTCACCCCTCCACTTT	1
EAT2	TGTGCTGTGAGGCGACACCCAGGAGGAGGAGGTGCTGACGGACTCACCTTT	TGTGCCAGCAGCTTAGGAGCGGGGCCAAGGAACGAGCAGTACTTC	1
EAT2	NA	TGCGCCAGCAGCCAAGATAACCTCTCTGGAAACACCATATATTTT	1
EAT2	TGTGCTGTGCAGCCCCCGAGAAAGCTCAGCTTT	TGTGCCAGCAGTCGGGGGACTAGCGGAGGTCAAGAGACCCAGTACTTC	1
EAT2	TGTGCTGTGAGTGCCTCTACCGGCACTGGAGCCAATAGTAAGCTGACATTT	TGTGCCAGCAGCGTAGGTCCTAGCGGGAGCAATGAGCAGTTCTTC	1
EAT2	NA	TGCAGTGCTAGAGATACGAGCGGGACTAGCTCCTACAATGAGCAGTTCTTC	1
EAT2	TGTGCTGTGAGTGCTTCTAGCAACACAGGCAAACTAATCTTT	TGCGCCAGCAGCCAAGACGGCAGCGCTGGAAACACCATATATTTT	1
EAT2	TGTGCTTACCTTGGTGGTGCTACAAACAAGCTCATCTTT	TGTGCCATCAGTGAGGGGGACTGGGGAAGGGAGACCCAGTACTTC	1
EAT2	TGTGGAGCAGACACGACTGGAGCCAATAGTAAGCTGACATTT	TGTGCCAGCAACAAACAGGGGACGGAGCTGTTTTTT	1
EAT2	TGTGTTGTGAGACCACCGGTGGATAGCAGCTATAAATTGATCTTC	TGTGCCAGCAGCCAAGAAATGGGTGGGGCCTACGAGCAGTACTTC	1
EAT2	TGTGCTGTGGATAGGAGCAACTATCAGTTAATCTGG	TGTGCCAGTAGTATTTGGGACAGGGACACCGGGGAGCTGTTTTTT	1
EAT2	TGTGTGGTGAACAGCGGAGCTGCAGGCAACAAGCTAACTTTT	TGTGCCAGCAGTTTCGACAGGGTTTTGGAAAAACTGTTTTTT	1
EAT2	TGTGCAGCATCCACCTATGACAAGATCATCTTT	TGTGCCAGCAGCTCTCAGACTAGCGGGACTGAGCAGTTCTTC	1
EAT2	TGTGCTGTGAGAGACTCGAACACAGGCTTTCAGAAACTTGTATTT	TGTGCCAGCAGTTTGGGGGCCCGGACAGGGCATGGCTACACCTTC	1
EAT2	TGTGCAGCAAGCCCGCGCGGTTCTGCAAGGCAACTGACCTTT	TGTGCCAGCAGTCAGCGGACAGACCTCACAGATACGCAGTATTTT	1
EAT2	NA	TGCAGTGCTAGGGACAGGGGTCACGAGCAGTACTTC	1
EAT2	TGTGCAGCAAGAATCAGCAGCTGGGGGAAATTGCAGTTT	TGTGCCAGCAGTCGCGCAGGGCTAGCGGGGGCCGAAGGGGAGCTGTTTTTT	1
EAT2	TGTGCTGTGGGTGCCGATGGGAACAACAGACTCGCTTTT	TGTGCCAGCAGTGAAGGTACAGCTAACTATGGCTACACCTTC	1
EAT2	TGTGTGGTGAAGCAGGGAGGCTTCAAAACTATCTTT	TGTGCCTGGAGTGAACAGGGTCCAAACACCATATATTTT	1
EAT2	NA	TGTGCCAGCTCACCAGGACTGGGCTCCCACGAGCAGTACTTC	1
EAT2	TGTTGCGATCCTGGGGCTGGGAGTTACCAACTCACTTTC	TGTGCCAGCAGCCTCCCTGCTAGCGGGGGGCACTACGAGCAGTACTTC	1
EAT2	NA	TGTGCCAGCAGTGTCGGGGTTATTAGGACAGATACGCAGTATTTT	1
EAT2	TGCCTCGTATCAGGAAACACACCTCTTGTCTTT	TGCAGCGTTGAGTCTTTTCGTAGCCTTGATGCTATGAACACTGAAGCTTTCTTT	1
EAT2	NA	TGTGCCAGCAGTGGCGGTGGGAGTGGGTCCTACAATGAGCAGTTCTTC	1
EAT2	TGTGCAGCAAGTTCTGGTTCTGCAAGGCAACTGACCTTT	TGTGCCAGCAGCCGACTAGCGGGGGGGGGGACAGATACGCAGTATTTT	1
EAT2	TGTAAAGGAGGAAGCTACATACCTACATTT	TGTGCCAGCAGCTTGGGCAGAAGCTCCTACGAGCAGTACTTC	1
EAT2	TGTGCTGTTTTCAACCAGGCAGGAACTGCTCTGATCTTT	TGTGCCAGTAGTATGGGGCACTCGAGGGAGCTGTTTTTT	1
EAT2	NA	TGTGCCAGCTCATTAAAAGCGGGACTAAGAGACAATGAGCAGTTCTTC	1
EAT2	TGTGCAGAGACAACTGACAGCTGGGGGAAATTGCAGTTT	TGTGCCAGCAGCCTAAGGGACCGGATCTACGAGCAGTACTTC	1
EAT2	TGTGCTACGGTCTTTTCTGGTTCTGCAAGGCAACTGACCTTT	TGTGCCAGCAGACCCGACAGGACTGGAAACACCATATATTTT	1
EAT2	TGTGCAGCAAGAGAGGCGGAATATGGAAACAAGCTGGTCTTT	TGTGCCAGCAGCTTAGATTTCGTTACCGGGGAGCTGTTTTTT	1
EAT2	TGTGCAGCAAGCGCTCCCTATGACATGCGCTTT	TGCAGTGCTAGGGCGACAGGATATAGCAATCAGCCCCAGCATTTT	1
EAT2	NA	TGTGCCAGCAGTCGCCGGGACAGGGGGGATACGCAGTATTTT	1
EAT2	TGTGCTGTCCATAACCAGGCAGGAACTGCTCTGATCTTT	NA	1
EAT2	TGTGCTGTGAGGCCGAAAGGGTCCCCTGGCAACACAGGCAAACTAATCTTT	TGTGCCAGCAGCTACCTCACCGTTAGCCGACAAGAGACCCAGTACTTC	1
EAT2	TGTGCAGCAAGTAAAAGTGGAGGTAGCAACTATAAACTGACATTT	TGTGCCAGCAGCTTACCAACCGGGGGGTACCCCTACGAGCAGTACTTC	1
EAT2	TGTGCTGGCCTTTCGGAAGGCAACATGCTCACCTTT	TGTGCCAGCAGTTTTGGGGACCAAGAGACCCAGTACTTC	1
EAT2	TGTGTGGTGAACCCTAATTCCGGGTATGCACTCAACTTC	TGTGCCAGCAGCCCACAGGTAAACTACGAGCAGTACTTC	1
EAT2	TGTGCTGTGCAGGTATATGGGAACAACAGACTCGCTTTT	TGTGCCAGCAGCCCGGGACAGGGATGGAATCAGCCCCAGCATTTT	1
EAT2	TGTGCTCTGAGTACGGGGTACAGCAGTGCTTCCAAGATAATCTTT	TGTGCCAGCATCCCTACACCGGGACTAGCGGAGCTTAATGAGCAGTTCTTC	1
EAT2	NA	TGTGCCAGTTTGGGACAGCCCAATCAGCCCCAGCATTTT	1
EAT2	NA	TGTGCCAGCAGTTCGCGCAGGCAGCGTGAAGAGACCCAGTACTTC	1
EAT2	TGTGCTGTGAGATCTGGGAATAACAATGCCAGACTCATGTTT	TGTGCCACAGATCCGGGGCGAGCTGGGACAGATACGCAGTATTTT	1
EAT2	TGCATCGTCACCCAGGCCCGAGGCTCAACCCTGGGGAGGCTATACTTT	TGTGCCAGCAGTTTTACCAGGGGTTCCTACGAGCAGTACTTC	1
EAT2	NA	TGTGCCAGCAGGGAATCGACAGGGGGTCATACTGAAGCTTTCTTT	1
EAT2	TGTGCTACGGACGGAAATACTGGAGGCTTCAAAACTATCTTT	TGTGCCAGCAGCTCTTCCCCCGGACAGTATAATGAAAAACTGTTTTTT	1
EAT2	TGCATCGTCAGAGTCGGAGGAGCCCAGAAGCTGGTATTT	TGCGCCAGCAGCCAGGCCGGGACAGCACTGGGAAACACCATATATTTT	1
EAT2	TGTGCTGCGGCTTCTTCTGGTTCTGCAAGGCAACTGACCTTT	TGTGCCAGCAGTAGAGGACAGGGCCATAATGAAAAACTGTTTTTT	1
EAT2	TGTGCTGTGAGGTCCTTCGGGGGAGGAGGAAACAAACTCACCTTT	TGTGCCAGCAGCTCGCAAGCGGGAGGGGGAACCGGGGAGCTGTTTTTT	1
EAT2	TGTCTTCTGATGAGGGCGAGTGGAGGTAGCAACTATAAACTGACATTT	TGTGCCAGCAGCCAAGATCTAACTAGCTCCTACGAGCAGTACTTC	1
EAT2	NA	TGTGCCAGCAGTTGGGGCGGGAGTTCAGATACGCAGTATTTT	1
EAT2	TGTGGAGCGGGCGATTATGGAGGAAGCCAAGGAAATCTCATCTTT	TGTGCCAGCTCACCACAAAGGGGAAAAAACACCGGGGAGCTGTTTTTT	1
EAT2	TGTGCCGTGAACCCCTACACAGGCTTTCAGAAACTTGTATTT	TGCAGTGCCCCCCGGGACAGGGGTGGGTCACCCCTCCACTTT	1
EAT2	TGTGCCGTGATTAGTTTTTCTGGTGGCTACAATAAGCTGATTTTT	TGTGCCAGCAGCGGACAGGAGGTCCAGCCCCAGCATTTT	1
EAT2	TGTGCAGCAGCCACTGGGGCAAACAACCTCTTCTTT	TGCAGCGTTGAAGGCGTCGCGGGGAGGGCGGGGAATGAGCAGTTCTTC	1
EAT2	TGTGCTTATAGGAGCAGGGGAAATGCAGGCAACATGCTCACCTTT	TGTGCCACCAGCAGTACCAAAGGGGGCGGGAGCTACAATGAGCAGTTCTTC	1
EAT2	TGTGCAGGAGCGAGAACTGGAGGCTTCAAAACTATCTTT	TGCGCCAGCAGCTTTGACAGGGCGAGGGCCGTTCGTGACAATCAGCCCCAGCATTTT	1
EAT2	TGTGCAGGCCCCGTCAAACTAATCTTT	TGTGCCAGTAGTAACCCGGCAGGATGGGGGGAGCTGTTTTTT	1
EAT2	TGTGCAATACAGAATAATGCAGGCAACATGCTCACCTTT	TGTGCCAGCACCGGGACAGGAGTTTACGAGCAGTACTTC	1
EAT2	TGTGCTGTGAGTCTCTTGCGGGACACACCTCTTGTCTTT	TGTGCTAGTGGTTTCAGAGACAGGGACTCTGGGGCCAACGTCCTGACTTTC	1
EAT2	TGTGCTGCCGCGGGCTCTGGCAACACAGGCAAACTAATCTTT	TGTGCCAGTAGTACCATCGGGACTAGAGGCGGGCATGAGCAGTTCTTC	1
EAT2	TGTGCAATGAAGCTGAGGGGTTACCAGAAAGTTACCTTT	TGTGCCAGCAGTGTAGCTAACTATGGCTACACCTTC	1
EAT2	TGTGCTGACTACTCAGGAACCTACAAATACATCTTT	TGTGCCAGCAGTCCAAGACTAGCGCGACAAGAGACCCAGTACTTC	1
EAT2	TGTGCAGGCTGTAACGGCTTTGGAAATGAGAAATTAACCTTT	TGTGCCAGCAGTCGGCCCTCGGGACGTCAGTTCTTC	1
EAT2	TGTGCCCCTAGAATTGACTACAAGCTCAGCTTT	TGTGCCAGCAGCTTAGGAGGGTTTCAAAACATTCAGTACTTC	1
EAT2	TGTGCTGTGAGTGCGAATTCAGGATACAGCACCCTCACCTTT	TGCAGTGCTTCGCCCGCGGCCGGGACTAGCGGGAGAGGGGGCTCCTACAATGAGCAGTTCTTC	1
EAT2	TGTGCTGTGAGAGACGAGGCGGGCAGGAGAGCACTTACTTTT	TGTGCCAGCAGCTCCATCGGGACTAGCGGCCGCACAGATACGCAGTATTTT	1
EAT2	TGTGCTACGGACGGAACGGGCAGGAGAGCACTTACTTTT	TGTGCCAGTAGTATAGGGGGAAACACCGGGGAGCTGTTTTTT	1
EAT2	TGTGTTGTTGGGGGGGATAGCAGCTATAAATTGATCTTC	TGTGCCAGCAGCTCGGTGGGCAATCAGCCCCAGCATTTT	1
EAT2	TGTGCTCTAGATTTAGCTTCTTCTGGTTCTGCAAGGCAACTGACCTTT	TGTGCCAGCAGCCAAGATAGACCATATGGCTACACCTTC	1
EAT2	NA	TGTGCCAGCAGGCGACTAGCGGGAGGCTCTTCCCACGAGCAGTACTTC	1
EAT2	TGTGCAAGTGTGGACACGGGCAGGAGAGCACTTACTTTT	TGTGCCAGCAGCTTGACGGTCGCGGGAGGGCTCACAGATACGCAGTATTTT	1
EAT2	TGTGTGGTGAGCCAATCAGGAAACACACCTCTTGTCTTT	TGCGCCAGCAGCCAAGAACTAGCGGTCCTTGGGTCAGGGCAGTACTTC	1
EAT2	NA	TGTGCCAGCAGCTTAGTGGGCTCCTATAATTCACCCCTCCACTTT	1
EAT2	TGTGCTGTGGGGCAGGCCAACCAGGCAGGAACTGCTCTGATCTTT	TGTGCCAGCAGCGTAGGAGCCGACTATGGCTACACCTTC	1
EAT2	TGTGCAGAGAAACCGGGAGGAGGAAGCTACATACCTACATTT	TGTGCCACCAGCAGAGATGGGGCTAGCGGGCCCCGAGGTAATGAGCAGTTCTTC	1
EAT2	TGTGCCTCGCCAATACTCACGGGAGGAGGAAACAAACTCACCTTT	TGTGCCAGCAGCGTACGAGGTCTAGCCCAAGAGACCCAGTACTTC	1
EAT2	TGCATCGTCATTCCCGACACCGGTAACCAGTTCTATTTT	TGTGCCAGCTCTCCTAGCACAGGGGGCAGTCAGCCCCAGCATTTT	1
EAT2	TGCATCGTCAGAGTTAGTAATGCAGGCAACATGCTCACCTTT	TGTGCCAGCAGCTTGTCCACGGACAATGAGCAGTTCTTC	1
EAT2	TGTGCCGTGAACGTTAACGACTACAAGCTCAGCTTT	TGTGCCAGCAGCTTGGAGCTGGGGCGGGGAACCGGGGAGCTGTTTTTT	1
EAT2	TGTGCTTCTGGAGGGAACAATGACATGCGCTTT	TGCGCCAGCAGCTTCAAGGGCGCGGACACCGGGGAGCTGTTTTTT	1
EAT2	TGTGCTGTGGAGCGGGATGGTTCTGCAAGGCAACTGACCTTT	TGTGCCAGCAGCCCGGGACAGGCCAAAAACATTCAGTACTTC	1
EAT2	TGTGCTCTGAGTGATCGGGGAGGTAGCAACTATAAACTGACATTT	TGTGCCAGCCTCTCAGGGACTTCTTATGGAGATACGCAGTATTTT	1
EAT2	TGTGCTTATAGGAGTATCCGGGCCGGAGCCAATAGTAAGCTGACATTT	TGCGCCAGCAGCTTGGCCTATCGGACTAGCGGGAGGGCCTCCACAGATACGCAGTATTTT	1
EAT2	TGTGCTTATAGGGGTGGCTCTGGCAACACAGGCAAACTAATCTTT	TGTGCCTGGAGTGAAGGAGGTCCTAATGAGCAGTTCTTC	1
EAT2	TGTGCTACGGAAGGAGGAAGCTACATACCTACATTT	TGTGCCAGCAGACCTTTCCTCACCGGGACGGCTGGCTACACCTTC	1
EAT2	TGTGCTGTGAGTGATCCCACGCGCACCGGTAACCAGTTCTATTTT	TGTGCCAGCAGCTTAGGCGTGGACAGGGTCACAGATACGCAGTATTTT	1
EAT2	TGTGCTACGGACGCGTACAGCAGTGCTTCCAAGATAATCTTT	TGTGCCACCAGTGCCCAGGGAGTGCACACCGGGGAGCTGTTTTTT	1
EAT2	NA	TGCGCCAGCAGCTTGCCCGGGAACACTGAAGCTTTCTTT	1
EAT2	TGTGCAGAGACCCCTAGAGGAAGCTACATACCTACATTT	TGTGCCAGCAGTTCACAGGGGGGTACAGATACGCAGTATTTT	1
EAT2	TGCATCGTCAGAGTCGGGGGGGGTAACCAGGGAGGAAAGCTTATCTTC	TGCACCGCTCGTGGTCAAACCGGGGAGCTGTTTTTT	1
EAT2	NA	TGTGCCAGCAGGGAGGGACTAGCTCAAGAGCAGTACTTC	1
EAT2	TGTGCTCTGAGTGAGGCGCCTCTAGTTTGGAACCAGGGAGGAAAGCTTATCTTC	TGTGCCAGCAGTCTTTTGAATAGGCGGGACTTTAACACAGATACGCAGTATTTT	1
EAT2	NA	TGTGCTAGTGCTCTCAGGGGAGCCTACAATGAGCAGTTCTTC	1
EAT2	TGTGGGCCTGGGGACAGCAGTGCTTCCAAGATAATCTTT	TGTGCCAGCAGCCGAACAGGGGACACAGATACGCAGTATTTT	1
EAT2	TGTGCTGGGCAAACCCTGGGTGGTGCTACAAACAAGCTCATCTTT	TGTGCCAGTAGTATAGTGGTGACTAGAATGTACGAGCAGTACTTC	1
EAT2	TGTGCTGTTATCTACACGGGAGGAGGAAACAAACTCACCTTT	TGTGCCAGCAGCTTAATACAGGGCGTCGGGGGCTACACCTTC	1
EAT2	TGTGCTGTGAGTGATCAGGGCAGAGATGACAAGATCATCTTT	TGTGCCAGCAGTTACGTCAGGGGCTCCTACGAGCAGTACTTC	1
EAT2	NA	TGTGCCAGCAGCAGACTAGCGACCAGGGTCTACGAGCAGTACTTC	1
EAT2	NA	TGTGCCAGCAGCTTAGGGCAGGCATCCTACGAGCAGTACTTC	1
EAT2	TGTGCTGTGAGTGCTCATACCGGCACTGCCAGTAAACTCACCTTT	TGTGCCAGCGCAGGGTCCAACTCTGGGGCCAACGTCCTGACTTTC	1
EAT2	TGTGCTGTGAGTGAGAACTTCAACAAATTTTACTTT	TGTGCCAGCAGTGAACTAGCGGGAGGGTACAATGAGCAGTTCTTC	1
EAT2	TGTGCTGGGCCCTCTAATGCTGGCAACAACCGTAAGCTGATTTGG	TGCAGCGTACAACTAGCGGGATATGGTACGCAGTATTTT	1
EAT2	TGCGGCACTTTCAATGGTCAGAATTTTGTCTTT	TGTGCCAGCCTAGCGGAAAACTACGAGCAGTACTTC	1
EAT2	TGTGCAGCAACTAAAGTCGCTTCAGGAACCTACAAATACATCTTT	TGTGCCAGCAGTTTCTCGACAGGGAGGTACACTGAAGCTTTCTTT	1
EAT2	TGTGCCGTGACCCCTCTGGGCACGGGCAGGAGAGCACTTACTTTT	TGTGCCAGCAGCCTGGGGGGAGCGGGAAAGACCCAGTACTTC	1
EAT2	TGCATCGTCAGAGCCTGGTTTTCAGATGGCCAGAAGCTGCTCTTT	TGTGCCAGCAGCGGCGGGACAGGGAGAACTGAAGCTTTCTTT	1
EAT2	TGTGCAATGAGCCAATCAGGAAACACACCTCTTGTCTTT	TGTGCCAGCAGCCCTAGTCTGGCTAACTATGGCTACACCTTC	1
EAT2	TGTGTGGGGACCAGCAGTGCTTCCAAGATAATCTTT	NA	1
[truncated: 7,601 more rows]
