# Supplementary material for: Tissue-resident memory T cells in epicardial adipose tissue comprise transcriptionally distinct subsets that are modulated in atrial fibrillation
Source: Nat Cardiovasc Res. 2024 Aug 23;3(9):1067–82. doi: 10.1038/s44161-024-00532-x (PMC11399095; doi:10.1038/s44161-024-00532-x)
Supplement: Supplementary file 7 — DEG of hyperexpanded clones in EAT versus AA [file 44161_2024_532_MOESM7_ESM.xlsx]

## Sheet: Sheet1
Supplementary Table 6. DEG of hyperexpanded clones in EAT vs AA
P value was adjusted with BH
Gene	p_val	avg_log2FC	p_val_adj
JUNB	1.76277e-205	-1.94657	5.91197e-201
DUSP1	7.90516e-198	-2.15064	2.65123e-193
ZFP36	1.45375e-195	-2.28438	4.87558e-191
FOS	1.9475e-180	-2.07628	6.53153e-176
HSPA1B	4.82263e-159	-3.38961	1.61741e-154
CD69	6.23485e-144	-1.76623	2.09104e-139
HSPA1A	1.62759e-124	-3.50751	5.4586e-120
BTG2	2.40528e-121	-1.79342	8.06684e-117
DNAJB1	1.03425e-115	-1.76198	3.46868e-111
NR4A1	3.22689e-115	-2.27445	1.08223e-110
NFKBIA	1.03887e-91	-1.77004	3.48416e-87
JUN	5.89344e-87	-1.15311	1.97654e-82
NR4A2	2.32879e-81	-1.45891	7.81029e-77
TNF	1.19828e-72	-1.69031	4.01878e-68
HSPA8	1.11374e-71	-0.934297	3.73527e-67
PPP1R15A	2.42398e-69	-1.17226	8.12953e-65
S100A4	3.90024e-69	-0.750553	1.30806e-64
RPS12	6.20319e-69	0.390622	2.08043e-64
DDIT4	3.44343e-66	-1.2961	1.15486e-61
DUSP2	9.13133e-66	-1.31184	3.06247e-61
RPS3A	2.35701e-63	0.424362	7.90493e-59
IER2	2.5599e-63	-1.10303	8.5854e-59
HSP90AA1	1.47248e-62	-1.03757	4.93839e-58
FOSB	9.1624e-59	-1.23701	3.07289e-54
RPL13A	8.40033e-58	0.548924	2.8173e-53
IFNG	3.07611e-57	-1.66761	1.03166e-52
S100A11	6.23149e-56	-0.942317	2.08992e-51
TUBB4B	2.91971e-54	-1.06477	9.79212e-50
LGALS1	1.54696e-50	-1.24086	5.18821e-46
RPS2	2.20076e-50	0.391615	7.38092e-46
VIM	2.34551e-50	-0.634903	7.86636e-46
SLC2A3	9.12897e-48	-0.968626	3.06167e-43
S100A10	6.35422e-47	-0.702307	2.13108e-42
CXCR4	6.50843e-46	-0.737089	2.1828e-41
GADD45B	5.98815e-44	-1.10912	2.0083e-39
EGR1	1.68421e-43	-1.48002	5.6485e-39
EEF1A1	7.57805e-43	0.387677	2.54153e-38
HIST1H1E	5.57585e-42	0.983424	1.87003e-37
RPL7	5.79456e-42	0.544726	1.94338e-37
TRBV12-3	1.27456e-41	-1.76617	4.27463e-37
PHLDA1	2.08387e-41	-1.13916	6.98888e-37
ZFP36L1	5.20648e-41	-0.952205	1.74615e-36
XCL1	5.90218e-41	-1.38111	1.97947e-36
RPS13	8.52617e-40	0.379617	2.85951e-35
H3F3B	1.46904e-39	-0.608586	4.92685e-35
RPLP2	1.11335e-38	0.358338	3.73396e-34
RPS23	1.18425e-38	0.312409	3.97174e-34
RPS8	3.37369e-38	0.352186	1.13147e-33
BHLHE40	3.73211e-38	-0.944017	1.25168e-33
KLF6	8.55429e-38	-0.662187	2.86894e-33
RPS20	9.1416e-38	0.584819	3.06591e-33
DNAJA1	1.05435e-36	-0.896262	3.53607e-32
CDKN1A	1.63868e-36	-0.920512	5.4958e-32
UBE2S	3.05154e-35	-0.843395	1.02342e-30
CISH	5.96635e-35	-0.712767	2.00099e-30
TUBA1B	2.79376e-34	-0.762344	9.36972e-30
RPL27A	1.39072e-33	0.438679	4.6642e-29
UBB	2.87868e-33	-0.668864	9.65451e-29
RPS27A	5.34004e-33	0.290994	1.79094e-28
RPL34	1.00674e-32	0.25531	3.37641e-28
RPL19	1.50397e-32	0.296404	5.04401e-28
RPS14	6.81577e-32	0.254287	2.28587e-27
RPL9	1.04413e-31	0.32698	3.50181e-27
S100A6	1.35929e-31	-0.513729	4.5588e-27
SARAF	3.57422e-31	0.450416	1.19872e-26
MTRNR2L12	1.16902e-30	-0.462567	3.92067e-26
RPL11	3.80645e-30	0.297804	1.27661e-25
TUBA4A	7.28957e-30	-0.734219	2.44478e-25
RGCC	9.56606e-30	-0.814056	3.20827e-25
IL7R	1.28004e-29	0.771009	4.293e-25
CSRNP1	1.6352e-29	-0.815036	5.48413e-25
RPL3	4.04257e-29	0.308157	1.3558e-24
UBC	1.15198e-28	-0.396113	3.86351e-24
HIST1H1D	1.8788e-28	0.952584	6.30111e-24
RPL21	3.673e-28	0.326827	1.23185e-23
RPS5	3.77384e-28	0.329693	1.26567e-23
RPSA	6.05687e-28	0.320061	2.03135e-23
ATF3	1.10467e-27	-0.907417	3.70486e-23
BRD2	3.83742e-27	-0.726545	1.28699e-22
FTH1	1.61199e-26	-0.464556	5.4063e-22
RPS3	3.61049e-26	0.231947	1.21088e-21
PTPRC	8.84283e-26	0.432457	2.96571e-21
DDIT3	1.86718e-25	-0.645274	6.26216e-21
RPL13	8.8175e-25	0.248677	2.95721e-20
SOCS1	2.26632e-24	-0.738633	7.60079e-20
GAPDH	2.60988e-24	-0.438299	8.75303e-20
PTMS	3.55371e-24	-0.585668	1.19184e-19
MALAT1	3.61728e-24	0.365007	1.21316e-19
CKS2	1.23879e-23	-0.526404	4.15465e-19
RPS18	1.50018e-23	0.262655	5.03131e-19
RPL12	3.83538e-23	0.279444	1.28631e-18
RPL32	4.06126e-23	0.247646	1.36207e-18
RGS2	8.24491e-23	-0.894793	2.76518e-18
RPS6	1.04796e-22	0.245214	3.51463e-18
EEF1B2	1.23765e-22	0.386124	4.15082e-18
RPL10	1.34457e-22	0.277518	4.50941e-18
TAGLN2	1.35385e-22	-0.520724	4.54056e-18
SLC38A2	4.11186e-22	-0.653462	1.37904e-17
TUBB	4.62512e-22	-0.594838	1.55117e-17
ADRB2	5.94842e-22	-0.62279	1.99498e-17
MT-ND3	1.06067e-21	-0.323606	3.55729e-17
PMAIP1	1.17663e-21	-0.669597	3.94618e-17
GZMH	1.53919e-21	-0.836704	5.16215e-17
PLEKHF1	2.91695e-21	-0.489488	9.78286e-17
SELL	6.12747e-21	0.585785	2.05503e-16
RPL30	6.62008e-21	0.220685	2.22024e-16
PABPC1	7.36321e-21	0.390686	2.46947e-16
CCL4	8.22784e-21	-0.857124	2.75945e-16
PLP2	9.42543e-21	-0.513321	3.1611e-16
RPL8	2.482e-20	0.278957	8.32413e-16
RPLP0	2.9863e-20	0.293287	1.00155e-15
SERTAD1	5.98945e-20	-0.584162	2.00874e-15
LMNA	6.88879e-20	-0.707278	2.31036e-15
RPS25	1.17795e-19	0.199779	3.9506e-15
PNP	1.28882e-19	-0.485903	4.32246e-15
RPL14	1.34211e-19	0.215578	4.50116e-15
FCRL3	1.85587e-19	0.614836	6.22422e-15
CD74	2.10854e-19	0.639084	7.07161e-15
LIMD2	2.6356e-19	0.476507	8.83928e-15
CAPG	3.1831e-19	-0.606538	1.06755e-14
NEAT1	4.17809e-19	-0.583728	1.40125e-14
TUBA1C	4.40474e-19	-0.566986	1.47726e-14
CYCS	4.78037e-19	-0.61645	1.60324e-14
SNHG15	8.5861e-19	-0.557105	2.87961e-14
TSPAN2	9.00518e-19	-0.469268	3.02016e-14
CCR4	1.33009e-18	0.575827	4.46086e-14
TXNIP	1.37738e-18	0.472327	4.61947e-14
ZC3H12A	1.55249e-18	-0.521751	5.20673e-14
ACTG1	1.59662e-18	-0.374975	5.35475e-14
RPS4X	1.84105e-18	0.227948	6.17452e-14
IER5L	1.9268e-18	-0.650111	6.4621e-14
B2M	2.30845e-18	0.17532	7.74209e-14
SAT1	3.94827e-18	-0.739829	1.32417e-13
CCL4L2	4.60523e-18	-1.00709	1.5445e-13
EIF1	5.70259e-18	-0.299245	1.91253e-13
RPL5	9.33214e-18	0.279514	3.12981e-13
UBA52	1.53224e-17	0.257286	5.13882e-13
NELL2	3.10215e-17	0.587569	1.0404e-12
AHNAK	3.35604e-17	-0.451198	1.12555e-12
CXCR3	5.11616e-17	-0.532598	1.71586e-12
RPL18	6.99354e-17	0.236973	2.34549e-12
H1FX	1.00533e-16	0.597096	3.37168e-12
RPL10A	1.44317e-16	0.239638	4.8401e-12
CCNH	1.55425e-16	-0.57758	5.21265e-12
DYNLL1	2.82295e-16	-0.538492	9.46762e-12
TUBB2A	2.99641e-16	-0.457247	1.00494e-11
TRAT1	3.41422e-16	0.576033	1.14506e-11
HSPE1	4.92354e-16	-0.569219	1.65126e-11
NOP53	5.41452e-16	0.381239	1.81592e-11
RPL18A	5.71559e-16	0.174938	1.9169e-11
HSP90AB1	9.03969e-16	-0.470464	3.03173e-11
HLA-A	1.11788e-15	0.221009	3.74914e-11
HSPH1	1.41923e-15	-0.637974	4.75982e-11
RPL31	2.18619e-15	0.255481	7.33203e-11
RPS15	4.83948e-15	0.199353	1.62306e-10
PLEK	5.27017e-15	0.587905	1.76751e-10
BTG3	5.37251e-15	-0.47884	1.80183e-10
CITED2	6.77782e-15	-0.668311	2.27314e-10
XCL2	6.9736e-15	-0.696087	2.33881e-10
PIK3R1	7.09633e-15	0.528933	2.37997e-10
LSP1	7.2467e-15	-0.308371	2.4304e-10
FAU	1.16053e-14	0.137867	3.89217e-10
MYL12A	1.32127e-14	-0.286498	4.43129e-10
RGS1	1.53883e-14	-0.604714	5.16093e-10
NFKBIZ	1.60713e-14	-0.549591	5.38998e-10
DUSP5	1.64442e-14	-0.631623	5.51506e-10
RPL28	4.22192e-14	0.124935	1.41595e-09
CCL3	7.00245e-14	-0.915353	2.34848e-09
IRF1	9.79662e-14	-0.495861	3.28559e-09
HLA-F	1.06092e-13	0.426584	3.55812e-09
ATP1B1	1.58352e-13	-0.449707	5.3108e-09
ZNF683	1.81167e-13	-0.760607	6.07596e-09
RPL27	1.89264e-13	0.21929	6.34754e-09
RACK1	2.79019e-13	0.213977	9.35773e-09
RPS28	4.32025e-13	0.130465	1.44893e-08
RPL4	5.29855e-13	0.2787	1.77703e-08
RPS16	5.66048e-13	0.225701	1.89841e-08
NR4A3	5.88338e-13	-0.338365	1.97317e-08
TUBA1A	6.16352e-13	-0.579836	2.06712e-08
ANXA2	6.26217e-13	-0.414279	2.10021e-08
RPS4Y1	6.81729e-13	0.327554	2.28638e-08
IFITM2	9.66863e-13	-0.295247	3.24267e-08
SQSTM1	1.04064e-12	-0.5131	3.49012e-08
CEBPD	1.13093e-12	-0.56293	3.79293e-08
FYN	1.51713e-12	0.429229	5.08816e-08
RPL39	1.55469e-12	0.168312	5.21411e-08
CST7	1.59393e-12	0.405094	5.34571e-08
RPS11	1.60409e-12	0.274491	5.37981e-08
TCF7	1.88125e-12	0.460054	6.30933e-08
RPL29	2.80413e-12	0.161404	9.40451e-08
NFKB1	3.22212e-12	-0.455882	1.08064e-07
TMSB10	3.24226e-12	-0.231467	1.08739e-07
CD52	3.36113e-12	-0.366103	1.12726e-07
SRSF7	3.39373e-12	-0.381453	1.13819e-07
GLIPR2	3.73256e-12	-0.459349	1.25183e-07
PTPRCAP	4.4364e-12	-0.426635	1.48788e-07
SIT1	6.02475e-12	-0.415229	2.02058e-07
MCL1	6.67194e-12	-0.422087	2.23764e-07
APOBEC3G	6.8438e-12	-0.444051	2.29527e-07
EIF4B	7.35254e-12	0.404354	2.4659e-07
EIF4A1	7.89883e-12	-0.353015	2.64911e-07
RSRP1	8.26443e-12	-0.420817	2.77172e-07
PIM1	9.09457e-12	-0.458135	3.05014e-07
EEF2	1.18883e-11	0.257683	3.98709e-07
IER5	1.25484e-11	-0.485553	4.20847e-07
SMAP2	1.41594e-11	0.412838	4.74878e-07
LAG3	1.5387e-11	-0.467189	5.16048e-07
TRA2B	1.8547e-11	-0.42802	6.22028e-07
CD83	2.1725e-11	-0.413589	7.28611e-07
ZFP36L2	3.07926e-11	-0.366259	1.03272e-06
SH3BGRL3	3.84277e-11	-0.265667	1.28879e-06
RPL37	3.84304e-11	0.18376	1.28888e-06
EIF4A3	4.67136e-11	-0.421707	1.56668e-06
CDC42EP3	4.86847e-11	-0.421943	1.63279e-06
TOMM7	5.08262e-11	0.233726	1.70461e-06
RPS7	5.55047e-11	0.178938	1.86152e-06
PASK	5.93056e-11	0.396141	1.98899e-06
TRAV8-3	6.15171e-11	-0.445278	2.06316e-06
RPL23A	6.35125e-11	0.124796	2.13008e-06
PCBP1	6.98962e-11	-0.356132	2.34418e-06
RPL24	7.57104e-11	0.175862	2.53918e-06
CLEC2D	9.57661e-11	0.461647	3.2118e-06
TRAV3	9.93944e-11	-0.272079	3.33349e-06
OASL	1.13745e-10	-0.403508	3.81479e-06
DUSP6	1.17831e-10	-0.447134	3.9518e-06
RPS29	1.47535e-10	-0.165914	4.94801e-06
CRIP2	1.54936e-10	-0.421245	5.19625e-06
LTB	1.90304e-10	0.445714	6.38241e-06
KLF10	1.95352e-10	-0.432894	6.55171e-06
SRSF5	2.05374e-10	0.352214	6.88785e-06
RPL6	2.27135e-10	0.127457	7.61764e-06
LDHA	2.39801e-10	-0.398337	8.04246e-06
LEPROTL1	2.54467e-10	0.365427	8.53433e-06
TPT1	2.91719e-10	0.172608	9.78368e-06
KLF2	3.72485e-10	0.527526	1.24924e-05
TSC22D2	4.08821e-10	-0.363693	1.3711e-05
RPL22	4.62144e-10	0.19818	1.54994e-05
AC007952.4	5.06668e-10	0.459978	1.69926e-05
AC025164.1	5.38012e-10	-0.422602	1.80438e-05
RPL23	5.44316e-10	0.291823	1.82553e-05
TNFSF9	5.68705e-10	-0.553109	1.90732e-05
ENC1	6.62955e-10	0.450679	2.22342e-05
FCMR	6.75178e-10	0.398861	2.26441e-05
NABP1	9.57285e-10	-0.328751	3.21054e-05
ARID5A	1.0212e-09	0.386085	3.42491e-05
RPL22L1	1.11702e-09	-0.433668	3.74627e-05
TENT5C	1.19524e-09	-0.416279	4.00859e-05
TBX21	1.25103e-09	-0.362617	4.19571e-05
ID2	1.26964e-09	-0.384206	4.25813e-05
ATP5F1E	1.32071e-09	-0.223346	4.42939e-05
CEMIP2	1.40059e-09	0.438866	4.69731e-05
CD48	1.42097e-09	0.313162	4.76564e-05
FCRL6	1.54064e-09	-0.321503	5.16701e-05
NACA	1.76053e-09	0.187411	5.90445e-05
AC007384.1	1.76489e-09	-0.374028	5.9191e-05
RBKS	2.03948e-09	-0.374086	6.84e-05
HIST1H4C	2.37605e-09	-0.374646	7.96881e-05
RABAC1	3.05257e-09	-0.367542	0.000102377
TNFAIP3	3.39366e-09	-0.446804	0.000113817
DDX5	3.65975e-09	-0.241369	0.000122741
CHMP1B	3.77637e-09	-0.449035	0.000126652
DYNLT1	3.8828e-09	0.39021	0.000130221
TMSB4X	4.36803e-09	-0.155084	0.000146495
SF3B1	4.87941e-09	0.319628	0.000163646
ATP5MD	4.93446e-09	-0.33558	0.000165492
CLIC1	6.0164e-09	-0.267018	0.000201778
GZMB	6.63159e-09	-0.498984	0.00022241
SRSF3	7.86573e-09	-0.353135	0.000263801
MT-CO1	8.51072e-09	-0.134766	0.000285432
FXYD2	8.90208e-09	-0.421346	0.000298558
MYADM	8.96598e-09	-0.312673	0.000300701
RALGAPA1	8.99318e-09	-0.391808	0.000301613
AUTS2	1.00838e-08	-0.381965	0.000338191
RPL15	1.01501e-08	0.178507	0.000340414
TIPARP	1.1082e-08	-0.37448	0.000371668
RPL26	1.12997e-08	-0.174872	0.000378969
CCDC107	1.14563e-08	-0.356042	0.000384221
HIST2H2AC	1.33023e-08	0.389756	0.000446132
PFN1	2.08463e-08	-0.207627	0.000699143
PHLDA2	2.19153e-08	-0.33231	0.000734994
CEBPB	2.20868e-08	0.405254	0.000740746
CMC1	2.24492e-08	0.446203	0.0007529
H2AFZ	2.28364e-08	-0.373876	0.000765888
EVI2A	2.30995e-08	0.38959	0.000774709
PPP1R15B	2.48953e-08	-0.399938	0.000834938
MYL6	2.58807e-08	-0.236534	0.000867986
ACTN4	2.61586e-08	-0.368703	0.000877308
B3GNT2	3.35654e-08	-0.284783	0.00112572
PNRC1	3.37508e-08	0.220487	0.00113193
ATP5ME	3.37891e-08	-0.356866	0.00113322
MT-ATP8	4.21044e-08	-0.188963	0.0014121
DNAJB4	4.56798e-08	-0.365144	0.00153201
FASLG	4.85522e-08	-0.301582	0.00162834
ACTB	5.01748e-08	-0.210446	0.00168276
BCAS2	6.00499e-08	-0.370193	0.00201395
LCP2	6.327e-08	-0.268636	0.00212195
RPS9	6.52062e-08	0.123044	0.00218689
RPLP1	6.63511e-08	0.186859	0.00222528
RHOB	7.02079e-08	-0.433935	0.00235463
SIPA1	7.06001e-08	0.347958	0.00236779
ALDOA	7.11755e-08	-0.284993	0.00238708
IVNS1ABP	7.34155e-08	-0.302156	0.00246221
SOCS3	8.08886e-08	-0.389262	0.00271284
IFRD1	8.15633e-08	-0.352262	0.00273547
PNN	8.23322e-08	-0.33967	0.00276126
CRIP1	8.56411e-08	-0.379569	0.00287223
ITM2C	8.75429e-08	-0.388073	0.00293601
SYTL3	8.78732e-08	0.357376	0.00294709
PFDN5	9.73516e-08	0.163024	0.00326498
HNRNPUL1	9.74007e-08	-0.342006	0.00326662
2011-09-01	1.09371e-07	-0.287439	0.00366809
HSPA5	1.10394e-07	-0.326354	0.00370238
MT-ND6	1.12799e-07	-0.340663	0.00378305
PRKCH	1.14262e-07	0.375101	0.00383212
RHOH	1.14264e-07	-0.309923	0.0038322
NEU1	1.19289e-07	-0.309621	0.0040007
MT-CYB	1.19357e-07	-0.167913	0.00400301
TPM4	1.25284e-07	-0.372186	0.00420178
NDUFA13	1.26182e-07	-0.281224	0.00423188
ZNF331	1.27755e-07	-0.553723	0.00428466
TXN	1.28491e-07	-0.348606	0.00430933
HOPX	1.35662e-07	-0.31821	0.00454982
CRTAM	1.55313e-07	0.400939	0.0052089
MAP1LC3B	1.62211e-07	-0.3027	0.00544024
IFITM1	1.71028e-07	-0.171545	0.00573593
CKLF	1.83378e-07	-0.345271	0.00615012
MINOS1	1.85489e-07	-0.320031	0.00622093
SNHG8	1.87166e-07	-0.346842	0.00627716
AL138963.3	2.27555e-07	-0.279826	0.00763175
HLA-E	2.30733e-07	0.176526	0.00773831
PSTPIP2	2.36928e-07	-0.293969	0.00794608
H2AFX	2.37238e-07	-0.296695	0.0079565
CDKN2D	2.84939e-07	-0.312931	0.0095563
METRNL	2.94692e-07	0.34593	0.00988337
KPNA2	2.99954e-07	-0.283801	0.0100599
AL133415.1	3.27706e-07	-0.304185	0.0109906
SRGN	3.4983e-07	0.230236	0.0117326
CSNK1G2	3.61626e-07	0.346452	0.0121282
APOBEC3H	4.17995e-07	-0.296245	0.0140187
CCR2	4.24257e-07	-0.311261	0.0142287
BTF3	4.354e-07	0.138333	0.0146024
PPP1R10	4.69412e-07	-0.316226	0.0157431
ELF1	4.77625e-07	0.335411	0.0160186
CPD	5.36714e-07	-0.267815	0.0180003
HLA-C	5.94543e-07	0.163631	0.0199398
MAPRE2	6.07457e-07	-0.368652	0.0203729
RPL36AL	6.21573e-07	0.198757	0.0208463
KLRB1	6.58274e-07	-0.22494	0.0220772
PRMT9	7.30769e-07	-0.271272	0.0245085
LDHB	8.63095e-07	0.230805	0.0289465
GRK6	8.80754e-07	0.338569	0.0295387
MID1IP1	9.47035e-07	-0.350847	0.0317617
TMBIM6	1.36028e-06	0.274228	0.0456211
CYTOR	1.43447e-06	-0.308655	0.0481094
MIDN	1.56192e-06	-0.305127	0.0523836
SRRM1	1.60262e-06	0.306691	0.0537488
C21orf91	2.04025e-06	-0.278409	0.0684259
TGFB1	2.09209e-06	-0.255726	0.0701644
RBM8A	2.09812e-06	-0.308971	0.0703669
FRMD4B	2.33003e-06	-0.212996	0.0781447
NCBP2-AS2	2.35115e-06	0.272182	0.078853
ANTXR2	2.47654e-06	-0.326846	0.0830581
HLA-DQA1	2.76829e-06	0.360229	0.0928428
SLC7A5	2.80718e-06	-0.259036	0.0941472
BBC3	2.8204e-06	-0.287389	0.0945906
EIF2S3	3.54114e-06	0.306256	0.118763
ITM2B	3.65336e-06	0.191191	0.122526
STK17A	3.78967e-06	-0.207009	0.127098
FAM129A	3.81221e-06	-0.225911	0.127854
GPR174	3.83564e-06	0.323819	0.12864
TRGV5	4.00426e-06	-0.237177	0.134295
AC044849.1	4.05258e-06	-0.243542	0.135915
ARL6IP6	4.0864e-06	-0.262139	0.13705
PTGER4	4.43155e-06	-0.268419	0.148625
DNAJB9	4.60423e-06	-0.293755	0.154417
APMAP	4.7029e-06	0.293665	0.157726
HOOK2	4.93354e-06	-0.245956	0.165461
ITGB1	5.52989e-06	-0.350328	0.185461
SERP1	5.72548e-06	0.274671	0.192021
CCS	5.80981e-06	0.272494	0.194849
FNBP4	5.88874e-06	0.302496	0.197497
EXOSC6	5.90379e-06	0.298778	0.198001
KLF13	5.91797e-06	0.326578	0.198477
ARPC5L	5.99029e-06	-0.252073	0.200902
PIP4K2A	6.05034e-06	0.271662	0.202916
MTCH1	6.12679e-06	-0.179914	0.20548
MOB4	6.36565e-06	-0.242523	0.213491
HLA-DPB1	6.37287e-06	0.379852	0.213733
RAB11FIP1	6.45028e-06	-0.157031	0.216329
HERPUD1	6.99446e-06	-0.245008	0.23458
HLA-DRA	7.14641e-06	0.423385	0.239676
ANXA5	7.24227e-06	-0.305911	0.242891
LGALS3	7.26175e-06	-0.1965	0.243545
HSP90B1	7.45531e-06	0.311899	0.250036
XBP1	7.52833e-06	-0.277765	0.252485
NIN	8.59075e-06	0.341078	0.288117
ATM	9.22028e-06	0.328194	0.30923
CD3D	9.28124e-06	0.209701	0.311274
NUDT14	9.31132e-06	-0.257545	0.312283
PTGDR	9.64302e-06	-0.303216	0.323408
EEF1D	9.92797e-06	0.102405	0.332964
TNFRSF1A	1.09041e-05	-0.256512	0.365701
DHRS3	1.17735e-05	-0.27037	0.39486
TNFSF10	1.31122e-05	-0.277657	0.439758
PLIN2	1.34656e-05	-0.35634	0.451608
TPI1	1.35394e-05	-0.234974	0.454084
ETS1	1.36763e-05	0.243375	0.458675
LTA4H	1.37354e-05	0.134135	0.460659
SESN1	1.4807e-05	-0.282646	0.496596
PPP1R18	1.49676e-05	-0.254451	0.501984
HLA-B	1.56915e-05	0.114138	0.52626
STAMBPL1	1.58999e-05	0.199325	0.53325
NAMPT	1.59842e-05	-0.2314	0.536079
GADD45A	1.69138e-05	-0.286152	0.567256
CCL5	1.71526e-05	-0.11342	0.575265
JAK3	1.72843e-05	0.297491	0.579681
CLU	1.91383e-05	-0.281727	0.641861
HINT1	1.91748e-05	0.174062	0.643084
MARCKSL1	1.9692e-05	-0.196362	0.660429
SLC1A5	2.00545e-05	-0.114595	0.672588
ARHGAP26	2.03426e-05	-0.17055	0.68225
TRAV8-6	2.04179e-05	-0.493718	0.684774
GNG2	2.06456e-05	-0.216652	0.692414
CCNG1	2.07962e-05	0.276203	0.697462
ITGA4	2.08462e-05	0.252687	0.699139
NEDD9	2.09074e-05	-0.230641	0.701192
F2R	2.13318e-05	0.313292	0.715427
C12orf57	2.25224e-05	0.232018	0.755357
CXCR6	2.32152e-05	-0.162438	0.778592
RIPOR2	2.33064e-05	0.32372	0.781651
GLIPR1	2.34109e-05	-0.164706	0.785155
GSTK1	2.36203e-05	-0.21423	0.792178
FNBP1	2.44042e-05	-0.297533	0.818469
LRRFIP1	2.51545e-05	-0.173711	0.843632
LY6E	2.5343e-05	-0.210502	0.849953
AC026979.2	2.55216e-05	-0.292978	0.855942
FYB1	2.59669e-05	0.243602	0.870876
EOMES	2.99078e-05	0.178854	1
PAPOLA	3.03679e-05	0.255127	1
COMMD6	3.05276e-05	0.139097	1
AC103591.3	3.06028e-05	-0.32291	1
HNRNPA1	3.07666e-05	0.136011	1
CANX	3.18553e-05	0.325831	1
ARAP2	3.35187e-05	0.264815	1
DDAH2	3.5219e-05	-0.234272	1
GLUL	3.59806e-05	-0.28626	1
DDX3Y	3.65415e-05	-0.206434	1
ICAM2	3.7842e-05	0.281871	1
KIF2A	3.84087e-05	0.280785	1
DUS1L	4.04478e-05	0.262608	1
TOB1	4.21035e-05	-0.313026	1
SBDS	4.23051e-05	-0.153262	1
ATF4	4.52643e-05	-0.197882	1
LYST	4.56184e-05	0.369882	1
BOD1L1	4.57972e-05	0.306976	1
RILPL2	4.7044e-05	0.276046	1
LBH	5.0992e-05	-0.282821	1
FXYD5	5.3071e-05	0.104069	1
TRBC1	5.33558e-05	0.300258	1
Z93241.1	5.41013e-05	-0.280114	1
NCK2	5.47327e-05	0.245976	1
TCTA	5.67407e-05	-0.125254	1
ST8SIA4	5.70594e-05	-0.155635	1
DOK2	5.81514e-05	-0.262602	1
AHR	5.9545e-05	-0.163083	1
ISCU	6.26235e-05	0.273011	1
FAM160B1	6.51408e-05	0.309197	1
CCL3L1	6.51435e-05	-0.452622	1
TRMT112	6.65118e-05	-0.234985	1
CDV3	6.65946e-05	0.283024	1
POLR2L	6.77072e-05	-0.21318	1
ADAM8	6.81704e-05	-0.246988	1
CD81	7.73779e-05	0.195762	1
HLA-DQB1	8.00107e-05	0.360738	1
ANKRD28	8.26242e-05	-0.194468	1
ARPC2	8.7178e-05	-0.196263	1
MAF1	9.29176e-05	0.264253	1
ATP5F1B	9.41005e-05	-0.236884	1
GSDMD	9.80228e-05	0.263036	1
CD3E	9.81493e-05	0.149357	1
TNFSF14	9.86252e-05	-0.248815	1
SLAMF1	9.90987e-05	-0.243336	1
COX6A1	0.000100106	-0.219486	1
RABGGTB	0.000101356	-0.238918	1
RAB14	0.00010637	-0.200607	1
RPL38	0.000106943	0.121535	1
MKNK2	0.000110545	0.254307	1
ZC3HAV1	0.000110927	-0.217891	1
MRPL10	0.000113459	0.187283	1
ORAI1	0.000116491	0.252202	1
MLLT10	0.000120244	-0.177556	1
PSMA6	0.000120632	-0.231849	1
CD27	0.000124676	0.283329	1
IDS	0.000128533	-0.213289	1
SMDT1	0.000135268	0.233059	1
GRPEL1	0.000140906	-0.220197	1
PBX4	0.0001431	-0.261118	1
CALHM2	0.000146111	-0.184758	1
NDUFB4	0.000146286	-0.211296	1
STAG1	0.000150464	-0.148022	1
CACYBP	0.000150905	-0.249786	1
NSUN6	0.000154036	-0.23919	1
POLR2A	0.000154627	-0.235049	1
MTFP1	0.000158825	0.247597	1
ADGRE5	0.000161518	-0.179123	1
NDRG1	0.000167694	-0.224398	1
ATXN7L3B	0.000170379	0.26255	1
PSME1	0.000170556	-0.13827	1
JADE2	0.000173898	0.189079	1
CD2	0.000179449	-0.18554	1
HIF1A	0.000181633	-0.211758	1
SPTY2D1	0.000185746	-0.229318	1
IMPDH1	0.000203355	-0.235737	1
TRAF1	0.00020387	-0.277368	1
IL32	0.000205607	-0.103811	1
SLC25A6	0.000209237	0.200943	1
SNRPA1	0.000225017	0.253135	1
AGTRAP	0.000242738	-0.224248	1
DAZAP2	0.000245459	0.197638	1
ENO1	0.000246218	-0.228515	1
VCPIP1	0.000250312	0.268374	1
SCAND1	0.000250709	0.21782	1
CCNL1	0.000258035	-0.23611	1
RBPJ	0.000259452	-0.259914	1
UPP1	0.000264513	-0.211653	1
XRN1	0.000265903	0.261742	1
PTGER2	0.000267236	-0.230795	1
ARHGAP25	0.000270128	0.286176	1
ARHGDIB	0.000272044	0.134468	1
RRP36	0.000275438	0.259041	1
DEF6	0.000284498	-0.211721	1
LSM14A	0.00028767	0.230234	1
SCLT1	0.000305305	-0.121248	1
MYBL1	0.000308132	0.147735	1
USF2	0.000314607	-0.222297	1
KLF3	0.000318691	0.216939	1
SLAMF6	0.000322367	0.235869	1
UBE2M	0.000322725	0.224892	1
VEGFB	0.000325085	0.219642	1
STK39	0.000325722	0.244641	1
UBE4A	0.00033728	0.231021	1
SF3B2	0.000340189	0.218513	1
N4BP2L2	0.000345925	0.229056	1
COX4I1	0.000347384	0.119895	1
ATP2A3	0.000347959	-0.157367	1
HLA-DRB5	0.000348847	0.306418	1
MT-ND4	0.000350931	-0.169041	1
GZMK	0.000358737	0.203436	1
TPRG1	0.000360155	-0.105968	1
ABRACL	0.000366213	-0.233024	1
ARID4B	0.000368899	0.235524	1
ELMSAN1	0.000387711	-0.162854	1
HNRNPDL	0.000395962	0.154394	1
H2AFJ	0.000398862	-0.260061	1
PPP2R2B	0.000401805	-0.213911	1
GMPR2	0.000404278	0.192376	1
MAPKAPK2	0.000405436	0.216144	1
OGT	0.000409745	-0.18017	1
IMP3	0.000411291	0.24724	1
CD3G	0.000412916	0.204891	1
COMTD1	0.000414413	-0.234346	1
NDUFB1	0.000415095	-0.246923	1
TBCC	0.00046265	-0.245265	1
ZNF10	0.000472564	-0.240166	1
CCNI	0.000475095	0.15115	1
SCML4	0.000492266	-0.243485	1
ATP5IF1	0.000495564	0.203887	1
PDE7A	0.000500623	-0.202779	1
ZNF394	0.000502349	-0.206496	1
MTIF3	0.000503273	-0.22275	1
TIGIT	0.000508092	0.241846	1
COX20	0.00050868	-0.239624	1
ZNF655	0.000515036	0.230344	1
FOSL2	0.000519924	-0.179941	1
SAR1B	0.000542966	-0.106907	1
CFAP97	0.000555134	0.222299	1
PNMA1	0.000556728	-0.185772	1
TOX	0.000567294	0.244303	1
ATP2B4	0.000572241	-0.183277	1
AC004687.1	0.000578898	-0.199248	1
SNRPD2	0.000581054	0.167316	1
LSM8	0.000592219	-0.118384	1
MT-CO2	0.000601808	0.137841	1
LITAF	0.000612876	0.246598	1
MBNL2	0.00061467	-0.238978	1
CLK1	0.000657096	-0.229189	1
MTPN	0.000660547	0.181798	1
COX7C	0.000672436	0.112228	1
GTF2B	0.000673246	-0.237421	1
PLEC	0.000674306	-0.205447	1
SLF1	0.000697445	-0.229122	1
ZYX	0.000697886	-0.215461	1
ATP1B3	0.000702666	-0.205778	1
LPIN1	0.00072783	-0.172143	1
WAC	0.000730912	0.197512	1
PRKCQ	0.00073273	-0.224087	1
RAF1	0.000734162	0.18979	1
TMEM65	0.000740124	-0.202586	1
SH3GLB1	0.000746842	-0.162592	1
PTTG1IP	0.00075632	-0.226616	1
SFPQ	0.00075833	-0.203231	1
PPP1R14B	0.000759702	-0.280037	1
REL	0.000760854	-0.241838	1
BNIP3L	0.000762407	-0.221887	1
KMT2A	0.000768219	0.248538	1
CCNC	0.000776788	0.144256	1
PERP	0.000781168	-0.183287	1
EPB41	0.000815565	0.273839	1
GGNBP2	0.000816979	-0.200381	1
AMFR	0.00083878	0.191797	1
ZNRF2	0.000852892	0.212783	1
CHD3	0.000852998	-0.222912	1
IDI1	0.000858193	-0.212009	1
UCP2	0.000872518	0.221856	1
ISG15	0.000875658	-0.213496	1
PTEN	0.000885489	0.230016	1
STIP1	0.000887872	-0.174936	1
CRBN	0.000920951	0.218329	1
BZW1	0.000925236	-0.131661	1
CHD9	0.000939787	0.222989	1
CD63	0.000944078	-0.223242	1
NXT1	0.000983151	-0.221701	1
BCLAF1	0.000988501	0.252173	1
WBP11	0.000991687	0.198412	1
TM9SF2	0.000999697	-0.122274	1
C16orf54	0.000999735	0.261088	1
PSMG2	0.00100219	-0.105498	1
PRKAR1A	0.00102452	0.238068	1
KIAA0040	0.00102971	-0.135843	1
ENO2	0.00105403	-0.108718	1
NAA16	0.00105979	-0.190091	1
STK4	0.00107712	0.204293	1
RBBP6	0.00111925	-0.212114	1
PTP4A1	0.0011392	-0.215034	1
POLR1D	0.00115209	-0.234498	1
LINC01943	0.00117506	-0.195907	1
DDX42	0.00124312	0.245645	1
HNRNPD	0.00124901	0.194281	1
ZBP1	0.00127954	-0.189495	1
BTN3A2	0.00129284	-0.177344	1
CD28	0.00129556	0.248998	1
SLC25A5	0.00131109	-0.220079	1
GNAI2	0.0013208	0.17731	1
MKL1	0.00134029	-0.153155	1
LAMP1	0.00135486	0.241793	1
NPAT	0.0013907	0.187473	1
SERINC1	0.00141667	0.205316	1
KIAA1109	0.00142211	0.260434	1
AES	0.00144247	0.10564	1
EID1	0.00146772	0.20963	1
TNIK	0.00148095	-0.194928	1
PPP6R1	0.00152059	0.243621	1
TTC3	0.00153743	0.261791	1
EIF4G2	0.00154454	-0.177811	1
2002-09-01	0.00156582	-0.189156	1
HCFC1R1	0.00161266	-0.174526	1
WIPF1	0.00161888	0.224459	1
TYMP	0.00163355	-0.189548	1
RAP2B	0.00164079	0.217792	1
PHF5A	0.00166196	-0.167529	1
TOMM20	0.00167368	0.217706	1
NUCB2	0.00167443	0.252956	1
BIRC6	0.00168012	0.220947	1
CSTB	0.0016826	-0.193864	1
UBE2N	0.0016873	-0.206928	1
SSR2	0.00170971	0.168455	1
CTSS	0.00172547	0.208374	1
TMBIM1	0.00175703	-0.198929	1
ARHGAP30	0.0018208	0.134101	1
ABHD14B	0.00183285	0.216541	1
NEDD8	0.00184813	-0.203063	1
KLRD1	0.00185428	0.107658	1
M6PR	0.0019155	0.237512	1
SRSF11	0.00191609	0.226469	1
LUZP1	0.00192013	-0.11183	1
RNF113A	0.00194825	-0.226628	1
LAPTM4A	0.00194932	0.205447	1
CSK	0.00195946	0.139748	1
NME2	0.00196659	-0.160012	1
GNLY	0.0019867	-0.222427	1
PLD3	0.00199645	0.155147	1
LFNG	0.00201961	-0.188946	1
CTSC	0.00203946	-0.101265	1
ARFRP1	0.00205813	0.211481	1
TBCB	0.00205831	-0.18347	1
MAP3K8	0.00206628	-0.139257	1
MT2A	0.00211884	-0.224411	1
FAM96A	0.00212458	0.173125	1
DENND2D	0.00213969	0.224421	1
DRAP1	0.00214102	-0.176807	1
TIMM17A	0.00214241	-0.109842	1
SLC4A7	0.00217712	-0.138793	1
ARF4	0.00218946	-0.143426	1
ZBTB1	0.00221918	0.108058	1
BCL2L1	0.00227729	-0.114295	1
ARL4A	0.00229643	-0.196697	1
DNLZ	0.00234148	-0.106483	1
CHMP5	0.00235506	-0.20427	1
STMN3	0.00236634	-0.197005	1
SAP18	0.00236955	-0.185886	1
ASB8	0.00237415	-0.162671	1
LSM4	0.00238335	0.180606	1
P2RY10	0.00239187	0.212652	1
OXLD1	0.00241535	0.204812	1
ATP6V0C	0.0024368	-0.181091	1
PARP8	0.00246975	-0.19832	1
SH2D3C	0.00247436	-0.166346	1
ATG101	0.00250963	-0.158117	1
HLA-DRB1	0.00251244	0.284839	1
ZNHIT1	0.00256839	-0.201806	1
VOPP1	0.00262509	0.160291	1
CD320	0.00262509	-0.208943	1
PMPCB	0.0026882	0.203187	1
ABHD17A	0.00271164	0.204436	1
DBI	0.00271346	-0.208887	1
AC243960.1	0.00274999	-0.215219	1
MTERF4	0.00276909	0.21681	1
PRPF38B	0.00279248	0.204204	1
RAB29	0.00282375	0.198267	1
GBP5	0.00283393	-0.242679	1
IKZF3	0.00283947	0.254437	1
CD5	0.00285444	0.226815	1
UBE2A	0.00286299	-0.160282	1
GPR171	0.00286402	0.21994	1
CHST12	0.00296156	-0.158745	1
SOD2	0.00296685	-0.18498	1
SMS	0.00302596	0.211143	1
PIK3IP1	0.00302677	0.235434	1
RCOR3	0.00303546	-0.193149	1
JAK1	0.00304454	0.156826	1
PET100	0.00318913	-0.204997	1
ALOX5AP	0.00319311	-0.174905	1
CD8A	0.00322864	0.129705	1
RFC1	0.00326575	0.151281	1
CISD2	0.00331394	-0.189461	1
EMP3	0.0033728	-0.121877	1
MECP2	0.00338494	-0.170711	1
RFTN1	0.00343736	0.189479	1
MRPL20	0.00345834	0.215247	1
MALT1	0.003573	0.209523	1
SPOCK2	0.0036091	0.192395	1
RASSF1	0.00361504	-0.192608	1
RSL1D1	0.00365347	0.21466	1
NKTR	0.00368048	0.227517	1
LINC00667	0.00372225	0.161086	1
ZFR	0.00372917	-0.157807	1
PNISR	0.00378382	0.208314	1
RHOF	0.00379234	-0.17566	1
ZFYVE28	0.00379894	-0.154473	1
KRCC1	0.00382766	-0.192553	1
CEP350	0.00383635	0.216339	1
ESCO1	0.00384247	0.206587	1
PRKDC	0.00384791	0.152377	1
TRGV10	0.00394608	-0.178956	1
MYCBP2	0.00397795	0.224422	1
ATP2B1-AS1	0.00399118	-0.188563	1
TMEM107	0.00401764	-0.116737	1
PIM3	0.00404696	-0.216357	1
MS4A1	0.00409259	-0.209808	1
GATA3	0.00416577	-0.227749	1
VPS29	0.00424623	-0.168965	1
RGS14	0.00434228	-0.196354	1
PSIP1	0.00435885	0.216114	1
LY9	0.00436659	0.190749	1
ECHDC1	0.00446465	0.146213	1
CD55	0.00447531	-0.201741	1
HMG20B	0.00456271	-0.112259	1
THAP7	0.00456663	0.156754	1
WARS2	0.00466212	-0.139501	1
URI1	0.00471693	0.192054	1
EIF3F	0.00472681	0.135394	1
TERF2IP	0.00475947	-0.179003	1
CDK12	0.00481738	0.193317	1
CD7	0.00493968	0.180284	1
CCDC69	0.00494839	0.197186	1
IRF2BPL	0.00497448	-0.13448	1
CCT4	0.00498139	-0.195312	1
PIN4	0.00506724	-0.188511	1
BRD4	0.00515491	0.197012	1
ATP8A1	0.00516297	0.211735	1
TMED10	0.00523311	0.207746	1
FOXO1	0.00534703	-0.112723	1
TRAPPC2B	0.00537666	-0.182588	1
ATF7IP	0.00539481	0.128939	1
RBMX	0.00541703	-0.193191	1
EIF5	0.00542214	-0.198081	1
NCF1	0.00546834	-0.185087	1
LPCAT4	0.00548118	-0.165041	1
DYNC1LI1	0.00558568	-0.148863	1
PAK2	0.00563791	0.206063	1
BAD	0.00564753	-0.163159	1
ARPC1B	0.00578021	-0.203314	1
CDC42	0.00580651	0.155337	1
CDK17	0.00582832	-0.194226	1
NEMF	0.00584691	0.208002	1
SSU72	0.00584773	0.173827	1
SDF2	0.00589489	-0.128337	1
SAMSN1	0.00599747	-0.185365	1
YPEL3	0.00600599	0.174598	1
RPP21	0.00607158	-0.157602	1
AGGF1	0.00617746	0.171687	1
NELFB	0.00620147	0.175826	1
MIF	0.00633255	-0.137116	1
PACS1	0.00645983	0.189766	1
WNK1	0.00665076	0.217444	1
C19orf53	0.00668003	0.179121	1
LYSMD2	0.00668094	-0.169975	1
RERE	0.00672007	-0.198369	1
USP11	0.00672754	0.196142	1
HNRNPC	0.00678107	-0.127118	1
SNRK	0.00682723	0.215667	1
CARD11	0.00686685	-0.10811	1
TPR	0.00690992	0.203448	1
SNTB2	0.0070018	-0.185959	1
RNF214	0.00705458	-0.198057	1
DOCK8	0.00706044	-0.111998	1
TRA2A	0.00706258	-0.189088	1
CASC4	0.00706861	0.175873	1
GNB2	0.00710454	-0.160391	1
NPM1	0.0072007	0.133258	1
MGAT1	0.00723839	-0.161852	1
HSPD1	0.00724585	-0.162572	1
EFR3A	0.00727564	0.216035	1
ELOC	0.00735663	-0.162356	1
PPP2R2A	0.00745102	-0.157434	1
AKIRIN2	0.00750109	-0.114183	1
TMEM203	0.00750577	0.165047	1
CIRBP	0.00765938	0.144373	1
MBD4	0.00769545	0.207128	1
DENND4C	0.00769648	0.202676	1
GOSR1	0.00770575	0.173655	1
IL2RG	0.0081003	-0.19981	1
GCC2	0.00825693	0.232051	1
EBPL	0.00832324	0.154363	1
ADRM1	0.00850418	0.13508	1
RBM17	0.00853322	0.202995	1
TAPBP	0.0085348	0.184605	1
UQCR10	0.00857947	0.190207	1
PRKCB	0.00874049	0.205612	1
TAF3	0.0087429	0.184861	1
PFDN2	0.00877036	-0.10719	1
THRAP3	0.00884292	0.111575	1
BAG5	0.00891094	0.192693	1
STAT1	0.00891868	-0.211223	1
BCAP31	0.00901211	0.152127	1
PREX1	0.00907235	-0.125817	1
UBLCP1	0.00918441	0.181924	1
TBC1D10C	0.0093005	0.161776	1
ZNF217	0.00935139	0.196682	1
PHACTR2	0.00944447	0.216545	1
GDI1	0.00945151	-0.147798	1
LYAR	0.00952843	-0.108452	1
CD44	0.00953247	-0.14951	1
CASP1	0.00958354	-0.167903	1
TCP1	0.00969181	-0.175283	1
ARHGEF3	0.00976996	-0.15455	1
TRIM11	0.00985991	-0.115464	1
AZIN1	0.00991634	-0.126696	1
RTCB	0.00999838	0.155202	1
UBTF	0.010184	0.213585	1
ISCA1	0.0102935	-0.164482	1
TWF2	0.0103264	-0.164829	1
ATP1A1	0.0103287	-0.178095	1
PPP3CA	0.0103463	-0.138082	1
GIMAP7	0.0103738	0.129466	1
GATAD2A	0.0105444	0.144482	1
ITGAL	0.0107303	0.161609	1
AP2B1	0.0109844	-0.191508	1
BLOC1S4	0.0112767	0.194636	1
PDCD5	0.0113769	-0.146399	1
EIF1AX	0.0113776	-0.162934	1
ARHGAP15	0.0114197	0.158817	1
PRDX3	0.0114533	-0.168072	1
RABEP1	0.0115043	0.182246	1
MYL12B	0.0115117	-0.132438	1
C7orf50	0.0116769	0.174082	1
CREM	0.0118225	0.192805	1
ARL4C	0.0118276	0.173775	1
TMC8	0.0118298	0.161866	1
SELENOM	0.0121006	0.180142	1
HDAC7	0.0121405	0.161213	1
2007-09-01	0.0121488	0.143515	1
PFKL	0.0121837	-0.114066	1
PRNP	0.0122878	-0.131179	1
GNL3	0.012297	-0.149069	1
MAD1L1	0.0123979	0.169946	1
ZFAND2A	0.0124649	-0.134396	1
DPP4	0.0126805	-0.136992	1
CYB5B	0.0127196	0.146295	1
LSM12	0.0128076	0.175694	1
KIAA1551	0.0128839	0.171629	1
DDX18	0.0129081	0.191692	1
SSBP4	0.0129502	-0.179807	1
SKP1	0.0129625	-0.11191	1
PRRC2C	0.0130728	0.16392	1
FDFT1	0.0130864	-0.166764	1
SAMHD1	0.0132444	-0.169244	1
PDE3B	0.0133515	0.212184	1
GRAP2	0.0134837	-0.127507	1
UBE2J2	0.0135119	0.172186	1
SNHG9	0.0135606	-0.171145	1
CENPX	0.0136332	-0.184464	1
C6orf48	0.0136676	0.166591	1
SNW1	0.0138076	-0.184813	1
BET1L	0.0138132	0.181095	1
ARIH2	0.0138281	0.16556	1
ATP5PD	0.0138363	-0.174477	1
ZDHHC24	0.0140208	0.151801	1
EDF1	0.0140743	0.145957	1
CRTAP	0.0141566	0.173247	1
RAB5A	0.0141759	-0.175169	1
AMD1	0.0142231	-0.171743	1
MPHOSPH10	0.0143574	0.189963	1
ITGB1BP1	0.0144371	-0.122435	1
P4HB	0.0145689	0.161916	1
GOLGA4	0.0145775	0.199145	1
COPE	0.0146673	-0.177528	1
PYHIN1	0.0147535	0.166902	1
CWC15	0.0150808	0.179148	1
SIRPG	0.0151096	0.170484	1
C4orf3	0.0151288	0.168162	1
NMRK1	0.0151327	-0.167302	1
CD300A	0.0151357	-0.132371	1
XAF1	0.0153039	-0.168459	1
HBP1	0.0154573	0.117815	1
DDX46	0.0154946	0.202381	1
PSMB1	0.015643	0.128719	1
LMO4	0.0157501	-0.161451	1
ELK4	0.0162164	0.195482	1
ARGLU1	0.0162526	0.14084	1
EML2	0.0163361	-0.128724	1
HCLS1	0.0164422	0.137309	1
DENND1C	0.0164425	0.171611	1
GIMAP1	0.0164956	-0.15852	1
RPS6KB2	0.0165954	0.167261	1
TUFM	0.0166553	0.14855	1
YDJC	0.0166727	0.147606	1
ABCE1	0.0167416	0.173643	1
EIF2S1	0.016957	-0.135022	1
NLRP1	0.0170462	-0.174056	1
TMEM204	0.0171333	0.152153	1
DYRK1A	0.017143	0.141471	1
CD247	0.0173018	0.127832	1
EIF2AK1	0.0177465	0.144169	1
MOB2	0.0178727	0.163359	1
DTHD1	0.0179608	0.19588	1
PYM1	0.0180558	0.143228	1
KLRG1	0.0181276	0.152105	1
SND1	0.0181865	0.151521	1
ISG20	0.0182088	0.187805	1
ZC3H8	0.018377	-0.150825	1
WASHC3	0.0183781	-0.159228	1
UPF2	0.0184592	-0.172411	1
RASGRP2	0.0186139	0.180803	1
SH2D1A	0.0187892	0.101198	1
EIF3E	0.0189383	0.161571	1
GGA1	0.0189885	0.142391	1
NR3C1	0.0191971	0.153292	1
DDX21	0.0192169	-0.163303	1
CCDC85B	0.0193239	-0.164416	1
EIF4A2	0.0195896	-0.144503	1
CARD8	0.0196229	0.129462	1
SNRNP200	0.0197381	0.182307	1
CIAO1	0.0198501	0.159852	1
ZNF267	0.0199057	-0.139272	1
GLUD1	0.0199136	-0.135818	1
PPP2R5C	0.020007	-0.139795	1
SH3KBP1	0.0200264	0.123806	1
STX10	0.0200838	-0.132043	1
UBE3A	0.0201722	0.173748	1
PSMD7	0.0204547	0.105877	1
LMF2	0.0205585	-0.157816	1
ARRB2	0.0205794	-0.136495	1
LINC00623	0.0207061	-0.114871	1
VCP	0.0207402	0.111498	1
PSMD9	0.0207914	-0.114239	1
MTRNR2L8	0.0208009	-0.608108	1
FAM120AOS	0.0210177	0.113837	1
UBL5	0.021147	-0.138242	1
RASGRP1	0.0212659	0.138703	1
CTBP1	0.0212696	0.160571	1
UBAP1	0.0214521	-0.135855	1
RAP1GDS1	0.0215634	-0.125493	1
SIGIRR	0.0216084	-0.154903	1
PTPN22	0.0218996	-0.127448	1
RAB11A	0.0219151	-0.107226	1
STAT3	0.022063	0.229653	1
PSMD8	0.0220982	-0.106991	1
RNPC3	0.022231	0.169662	1
ATXN2L	0.0223297	-0.144184	1
CDC42SE2	0.0225236	0.168361	1
FKBP2	0.0225385	0.175168	1
SRSF2	0.0226607	-0.128952	1
PABPN1	0.0228388	0.182971	1
PHTF2	0.0230167	-0.127507	1
SRP72	0.0230695	0.166515	1
COPB2	0.023317	0.129323	1
C4orf48	0.0233926	-0.184773	1
JPX	0.0233995	0.154227	1
CLEC2B	0.0234029	-0.112033	1
SSBP2	0.0234352	-0.139152	1
SSR3	0.0234992	0.183578	1
AFF4	0.0235262	0.132429	1
LRRFIP2	0.0237002	-0.115931	1
C12orf75	0.02381	-0.168034	1
SUPT3H	0.0238617	-0.153899	1
RAP1B	0.023865	0.1286	1
YWHAE	0.0240225	-0.152599	1
COA4	0.0241827	-0.155386	1
PLCG1	0.0243053	-0.100748	1
RPL7L1	0.0243586	-0.14664	1
GLG1	0.0244819	0.200406	1
BTN3A1	0.0245655	-0.142373	1
PLEKHA2	0.0249008	-0.147986	1
CBLB	0.0249871	0.163057	1
RAD21	0.0251957	0.126536	1
2001-09-01	0.0252027	0.166	1
RNF139	0.0252754	-0.163446	1
SCAMP2	0.0253568	0.175698	1
GNAI3	0.0256596	-0.117923	1
TMEM14C	0.025713	-0.152347	1
MZT2A	0.025815	-0.144295	1
SEC13	0.0260299	-0.126053	1
PPP1CA	0.0260935	-0.12949	1
ATP5MC3	0.0261373	0.12029	1
ATP5F1A	0.0265302	0.156086	1
SEC62	0.0265871	0.126913	1
REEP5	0.0276529	-0.118159	1
ATRX	0.027733	0.194362	1
STT3A	0.0278639	0.127918	1
MAGED2	0.0280793	-0.108223	1
MT1X	0.0281317	-0.170375	1
COPB1	0.0281657	-0.161702	1
CMPK1	0.02821	0.165778	1
HEXDC	0.0282145	0.134891	1
IGBP1	0.028216	0.17215	1
HLA-DPA1	0.0282518	0.192434	1
FOXO3	0.0285078	-0.115772	1
DKC1	0.0285257	0.147363	1
SRSF8	0.0285554	0.105646	1
USP8	0.0286227	0.116012	1
ALYREF	0.0286503	0.156775	1
SARS	0.0287012	-0.113123	1
SNAPC5	0.0287037	0.160528	1
DHX9	0.0287254	0.136331	1
RAB5B	0.0288734	-0.142907	1
PABPC4	0.0289181	0.13878	1
UBQLN1	0.0290093	-0.108139	1
RASA2	0.0290666	0.177462	1
DDX17	0.0290715	-0.149191	1
CWC25	0.029072	0.151985	1
NUDT22	0.0291849	0.158264	1
PARP1	0.0292024	0.158649	1
LIME1	0.0294335	-0.13822	1
MRPL51	0.0295534	-0.147008	1
APOBEC3C	0.0297418	-0.123236	1
PRDX1	0.0298247	-0.156274	1
EFCAB14	0.0298318	0.166697	1
EPRS	0.0299154	0.163581	1
ARRDC3	0.0299234	0.179141	1
UQCRB	0.0305224	0.10154	1
BCL2A1	0.0305376	-0.13582	1
PYURF	0.0307926	0.163625	1
VPS51	0.030805	0.150714	1
AATF	0.0310614	-0.157674	1
SLC3A2	0.0311905	-0.170178	1
GRK2	0.031234	0.174289	1
ANKRD12	0.0314707	0.152335	1
CHCHD3	0.0315129	-0.128201	1
ZNRD1	0.0315832	-0.168468	1
SMAP1	0.0316185	-0.128291	1
RAB1B	0.0318464	-0.1052	1
HADHA	0.0318958	0.150546	1
RUNX3	0.0319677	-0.145167	1
STX4	0.0320766	-0.14151	1
CLIP4	0.0321002	0.175272	1
EFHD2	0.0324592	-0.121352	1
APEH	0.0325833	0.145885	1
ZNF511	0.0326543	-0.122286	1
MED4	0.0327357	0.176811	1
OS9	0.0328284	0.162846	1
CHD4	0.0329099	-0.142032	1
PRKAG1	0.0330305	-0.115049	1
FGD5-AS1	0.0330458	0.148609	1
INPP5D	0.0330507	-0.121638	1
SLFN5	0.0333494	0.195572	1
CARD19	0.0334062	-0.158151	1
POLE4	0.0335284	-0.145524	1
GBP1	0.0337276	-0.166322	1
DOCK10	0.033867	0.205379	1
AP3S1	0.0339321	0.133127	1
SNRPG	0.0339611	-0.101928	1
PHF1	0.0339789	0.123353	1
GIMAP2	0.034022	-0.130446	1
AMZ2	0.0343279	-0.157484	1
PRKCSH	0.034626	0.164448	1
CPT1A	0.0347314	0.128535	1
TNFRSF1B	0.0348001	0.147507	1
SLC20A1	0.0348471	-0.142941	1
GRB2	0.0348698	0.158341	1
NRBF2	0.0348988	-0.101982	1
SMC5	0.0349469	0.184287	1
SSH2	0.0350815	0.101321	1
TPGS2	0.0350834	-0.117332	1
GID8	0.0354091	0.117978	1
NMRAL1	0.035857	0.164732	1
CFL1	0.036101	-0.103031	1
ATF6B	0.0361097	0.150306	1
DNTTIP2	0.0367156	0.142532	1
CNOT2	0.0369023	-0.124337	1
GBP2	0.0369074	-0.166611	1
NDUFA1	0.037048	-0.104653	1
KPNA4	0.0372034	-0.113146	1
HNRNPAB	0.0373038	-0.141887	1
THEM4	0.0374583	-0.118186	1
RECQL	0.0378846	-0.144144	1
ASH1L	0.0389432	0.178821	1
CCPG1	0.0390396	0.146883	1
TIMP1	0.0390944	-0.135621	1
CNOT6L	0.039846	0.161438	1
RRP1B	0.0398725	0.124372	1
AP002387.2	0.0399713	0.148777	1
RPN2	0.0401118	0.156869	1
ELOVL5	0.0401371	0.116832	1
INTS6	0.040215	-0.135914	1
CSDE1	0.0402945	0.112955	1
SP140L	0.0410713	0.160737	1
BCL11B	0.0411355	0.115016	1
SLC39A10	0.0411461	-0.155867	1
NFE2L2	0.0412361	-0.139958	1
EIF3H	0.0412989	0.146897	1
YWHAH	0.0413083	-0.140641	1
TBCA	0.0421514	0.162233	1
NAP1L1	0.0422889	0.163889	1
ZNF652	0.0423178	0.111754	1
PFDN1	0.0423577	0.157202	1
ELOB	0.0426353	-0.130027	1
MLX	0.0431163	-0.155352	1
SORBS3	0.0434319	-0.147683	1
LPCAT1	0.0435075	0.139899	1
RB1	0.0435912	-0.115273	1
MRPL55	0.04363	0.159973	1
SH3BP1	0.0437471	-0.115294	1
SNAP23	0.0438451	0.113896	1
TCIRG1	0.0438997	-0.114666	1
PMVK	0.0440019	-0.149891	1
SDHA	0.0443366	0.12016	1
SRP19	0.0443376	-0.120633	1
BORCS5	0.0445399	-0.146131	1
RHEB	0.0447792	-0.131682	1
CD40LG	0.0450578	-0.167986	1
POLR2G	0.0451699	-0.150722	1
EIF3D	0.0453522	0.14795	1
FERMT3	0.0455345	-0.155529	1
PPP1R2	0.045945	-0.171453	1
UFD1	0.0459896	0.148489	1
AREG	0.0461064	-0.118128	1
C1orf123	0.0463781	0.114681	1
ICE1	0.0464104	0.160528	1
PPM1G	0.0467627	0.134187	1
PHPT1	0.0467925	-0.16375	1
GPBP1	0.0468364	-0.15907	1
TRAM1	0.0477171	0.129714	1
ZBTB7A	0.0484308	-0.171824	1
NDUFAF8	0.0486182	0.138195	1
CBX3	0.0486592	0.103909	1
RTL8C	0.0488537	0.105539	1
CCDC124	0.0505936	-0.121005	1
TRPM7	0.0505938	0.149123	1
RPL36A	0.0507181	-0.120595	1
RAN	0.0515257	-0.146758	1
ZNF791	0.0518658	-0.125267	1
BST2	0.051989	0.113597	1
ISG20L2	0.0523357	0.103805	1
PRDM1	0.0528181	-0.114006	1
AKT3	0.0528686	-0.123769	1
SEC22B	0.0528762	0.131132	1
MRPL52	0.0529314	-0.135254	1
RBM38	0.0529495	0.139021	1
FGFR1OP2	0.0530768	-0.141663	1
RPN1	0.0532258	0.137508	1
MED29	0.0538056	-0.101643	1
MED10	0.0538877	-0.131176	1
CDK11A	0.0538949	0.127687	1
AKT1	0.0539247	0.142799	1
SLA	0.0541162	0.141091	1
KMT2E	0.0541223	0.138125	1
GPAA1	0.0543938	0.122316	1
ILF2	0.0548432	-0.14641	1
GNB1	0.0552091	0.151055	1
TARSL2	0.0555456	0.122691	1
SAMD9	0.0557378	0.143758	1
S1PR4	0.0560143	0.153638	1
MAF	0.0560148	-0.145205	1
GLRX	0.0563456	-0.139437	1
ATP5F1D	0.0564088	0.104068	1
VAMP8	0.0570522	-0.104278	1
FLI1	0.0573423	0.137865	1
KPNB1	0.0573456	-0.14542	1
TINF2	0.0581288	0.140299	1
RAB37	0.0583663	0.143626	1
CUL1	0.0586747	0.126322	1
PRDX5	0.0589877	-0.147379	1
PHAX	0.0591642	0.122601	1
SPCS2	0.0592804	0.132879	1
RNF166	0.0598262	0.120493	1
TBC1D22A	0.0598767	0.138454	1
GOLGB1	0.0601708	0.185077	1
DDX3X	0.0606749	-0.161733	1
JMJD6	0.0608465	-0.142162	1
MBD2	0.0615773	0.134582	1
KDM2A	0.0617136	0.138021	1
TMEM35B	0.0617993	-0.135377	1
ERH	0.0620818	0.153931	1
PDIA3	0.0629406	0.140447	1
CD8B	0.0637639	-0.15624	1
CD164	0.0639812	0.15058	1
PAXX	0.0640046	-0.15295	1
SUN2	0.0642476	0.140734	1
RARRES3	0.0645981	-0.106533	1
RHOG	0.0646061	0.142985	1
ATP6V0E2	0.0650072	0.134694	1
TPM3	0.0653959	-0.101347	1
PRDX2	0.0654161	-0.100593	1
MT-ND1	0.0656598	-0.107477	1
LAMTOR2	0.0659738	-0.139697	1
AASDHPPT	0.0660042	0.125462	1
RNF114	0.0660527	0.10638	1
GPS2	0.066588	-0.117849	1
SURF4	0.0674643	0.111959	1
TALDO1	0.0677128	-0.112937	1
CASP4	0.0679126	-0.144341	1
CASP8	0.0681405	-0.114596	1
TLE4	0.0682126	-0.155307	1
SEMA4D	0.0687947	0.146191	1
HDDC2	0.0691387	0.144471	1
EPC1	0.0692621	0.125394	1
SLC38A1	0.0697856	0.141496	1
CAPNS1	0.0704823	-0.135702	1
TRAF5	0.0707602	0.152462	1
ANK3	0.0718435	0.13969	1
IST1	0.0719152	0.128305	1
AL118516.1	0.0719179	-0.180514	1
AP1G2	0.0719797	-0.140833	1
MRPL33	0.0722867	-0.126939	1
VPS26B	0.0725533	0.126965	1
SAMD3	0.0730411	-0.119723	1
EMC6	0.0731219	0.109798	1
PTK2B	0.0748263	-0.125475	1
TMED2	0.0749729	0.122368	1
CD84	0.0751381	0.160384	1
NDUFB2	0.0752745	-0.146572	1
FAM107B	0.0757485	0.157865	1
EAPP	0.0758555	0.139028	1
ZDHHC18	0.076296	0.104349	1
PRPF6	0.0767219	0.124893	1
MANF	0.0769403	-0.105957	1
PEX16	0.0771702	0.108569	1
NDUFB9	0.0772095	0.112116	1
CDK9	0.0773965	0.111056	1
COMMD8	0.0776237	-0.130179	1
CNST	0.0777565	-0.115836	1
CUL5	0.0780499	0.118944	1
AKNA	0.0782219	0.156222	1
ZMAT2	0.0783727	0.151809	1
MMP25-AS1	0.078429	-0.130761	1
YIPF3	0.0786036	-0.122285	1
SELENOF	0.0786542	0.12745	1
NDUFAF3	0.0786765	0.109492	1
GOLPH3	0.0789909	0.12756	1
KLC1	0.0792932	-0.114263	1
VDAC3	0.0794631	0.131586	1
NDUFA5	0.079852	0.145388	1
RALY	0.0804335	-0.112949	1
NSF	0.0805077	0.139059	1
TGFBR2	0.0806499	0.120057	1
TSR3	0.0808205	-0.130828	1
PRR13	0.080953	0.127132	1
SMCHD1	0.0809832	0.144232	1
CD226	0.0810139	-0.116029	1
UHMK1	0.0811929	0.143065	1
TNFRSF14	0.081199	0.135866	1
SLMAP	0.0814939	0.134151	1
MPC1	0.081533	-0.126459	1
GADD45GIP1	0.0817134	0.138755	1
UBAC2	0.081966	-0.134297	1
ZNF33A	0.0820897	-0.137761	1
SVIP	0.0823244	0.112808	1
BCL3	0.083651	-0.136867	1
PLCL2	0.0838008	0.132471	1
ADARB1	0.0840233	-0.119066	1
EIF4H	0.0843687	-0.133315	1
RNF187	0.0845196	-0.110444	1
TRIP11	0.084532	0.14389	1
ETFB	0.0850942	-0.120992	1
RNMT	0.0852647	0.149061	1
TBL1XR1	0.0854844	0.128119	1
RWDD1	0.0855706	0.128941	1
RGL4	0.0856363	0.125217	1
CALCOCO1	0.0858548	0.101406	1
UQCRC1	0.0860078	0.105818	1
FBXO9	0.0868056	0.132678	1
RSRC1	0.087107	0.113735	1
BLOC1S6	0.0871442	0.131577	1
SLU7	0.0876269	0.130705	1
ANKRD49	0.0878131	0.154345	1
HK1	0.0879059	-0.133085	1
TMEM167A	0.088893	-0.130772	1
CREBZF	0.0896068	0.106985	1
IK	0.0896955	0.117886	1
BATF	0.0902128	-0.149812	1
SC5D	0.090304	0.104435	1
ATRAID	0.0904098	0.1458	1
SLC25A39	0.0905609	0.124559	1
PAXBP1	0.0914044	0.150681	1
RASSF7	0.0915871	-0.109479	1
MRPS31	0.092186	-0.112448	1
MMP24OS	0.0922534	0.102773	1
TAOK3	0.0925649	0.128915	1
SRPK2	0.0928204	0.109789	1
STK38	0.0936814	-0.114008	1
KCMF1	0.0941914	-0.108733	1
CSKMT	0.094489	-0.133333	1
ZC3H6	0.0946707	0.138937	1
DDX6	0.0960755	0.117974	1
ACTR2	0.0963702	0.128311	1
MTR	0.0967483	0.139381	1
SFXN1	0.0985046	0.130206	1
PHF20	0.0987448	0.136365	1
ZNF22	0.0989621	0.136144	1
MRPS18C	0.0990548	-0.110157	1
SAFB	0.099277	0.128575	1
OCIAD1	0.0993163	0.113131	1
EHMT1	0.099747	0.142483	1
NDUFB6	0.101111	-0.116433	1
NUDCD3	0.101167	0.111334	1
ABT1	0.101346	0.12386	1
WDR1	0.101972	0.118551	1
N4BP1	0.10207	0.134068	1
TOMM22	0.103165	0.129058	1
MICAL1	0.10359	-0.111538	1
GOLGA8B	0.10487	-0.128186	1
VAMP2	0.10491	-0.140018	1
MAT2A	0.105638	-0.119209	1
FBXW7	0.106011	0.113813	1
SNRPB2	0.106059	-0.115798	1
CARD16	0.106859	-0.136168	1
TMEM248	0.107113	0.105359	1
PSMD12	0.107446	-0.119402	1
MAP4K4	0.108594	0.127977	1
TBC1D5	0.108675	0.126079	1
TMEM165	0.109198	-0.118738	1
EIF5B	0.109322	0.119143	1
PLA2G16	0.109546	-0.105984	1
PPP1CB	0.111141	0.136959	1
DDRGK1	0.112547	-0.12147	1
PPP2R5E	0.112858	0.121932	1
PGK1	0.113252	-0.113844	1
LAMTOR1	0.11349	0.109658	1
ACBD6	0.113886	0.121901	1
SELENOH	0.114347	0.143512	1
MAD2L2	0.114355	-0.115029	1
RNF19A	0.114776	0.130915	1
PPP1CC	0.11521	0.139407	1
RRP7A	0.116383	0.119238	1
NSA2	0.117062	0.134008	1
RIOK3	0.117142	0.102365	1
GPR65	0.11745	0.130619	1
ROMO1	0.118244	-0.111619	1
POLE3	0.119878	-0.124732	1
LDLRAP1	0.121687	0.115846	1
PAIP2	0.122272	0.107116	1
PCIF1	0.122561	0.121532	1
ATP2B1	0.122835	-0.120721	1
OSTF1	0.123186	-0.100444	1
PNRC2	0.123217	0.139266	1
JPT1	0.123427	-0.112958	1
C1QBP	0.123809	0.133732	1
PCBP2	0.126742	-0.115423	1
BECN1	0.127362	0.11664	1
TMEM123	0.127373	0.119078	1
GNL1	0.127434	0.138362	1
SLC25A3	0.127752	-0.112646	1
HERC1	0.128003	-0.132943	1
TMEM230	0.128436	0.115889	1
MATK	0.128947	-0.105315	1
CLK3	0.129183	-0.108656	1
DDX50	0.129929	0.128988	1
WSB1	0.130241	-0.103352	1
RING1	0.130398	0.118907	1
PRPF3	0.13087	0.1288	1
PFDN4	0.13111	-0.111938	1
MYLIP	0.131234	-0.11377	1
FLT3LG	0.131286	-0.118691	1
HNRNPM	0.131532	0.120067	1
SMARCB1	0.13173	0.108253	1
R3HDM4	0.131825	0.122282	1
NUB1	0.132062	0.124484	1
AZI2	0.132612	0.109436	1
WHAMM	0.133625	-0.116533	1
ZNF106	0.135151	0.108271	1
VSIR	0.135359	0.109637	1
PDCD7	0.136028	0.114515	1
YPEL5	0.13611	0.123308	1
ABI1	0.137978	-0.121472	1
COX7B	0.138359	-0.100773	1
CDK13	0.139396	0.139378	1
CORO1B	0.139508	-0.130241	1
SDAD1	0.139565	0.144419	1
CCAR1	0.13983	-0.122587	1
RAPGEF6	0.141147	0.105208	1
TAF15	0.143028	0.126462	1
CDC14A	0.143847	0.13875	1
PDIA6	0.144019	0.121129	1
GTPBP6	0.144886	-0.127694	1
GABPB1-AS1	0.145078	-0.102902	1
UBE2E3	0.145688	0.109258	1
HNRNPLL	0.145795	0.111708	1
TMEM106B	0.14602	0.112002	1
RORA	0.147709	-0.113628	1
REV3L	0.147794	0.104038	1
C8orf59	0.14852	-0.10025	1
PPP2R2D	0.149699	-0.111239	1
KTN1	0.149943	0.111589	1
EIF3L	0.151097	0.117722	1
AC087239.1	0.151443	-0.123456	1
ZBTB25	0.152629	0.119507	1
FAM50A	0.153551	-0.111858	1
SLC16A7	0.153803	0.116866	1
C22orf39	0.15477	0.10729	1
NSMCE3	0.155217	0.146133	1
ZBTB11	0.155681	-0.10529	1
RAB21	0.15573	0.135306	1
DCP1A	0.15621	-0.101575	1
SENP6	0.156961	0.138484	1
GZMM	0.157085	0.111517	1
CERS2	0.157521	0.118854	1
COA1	0.157791	0.100206	1
PSMB8-AS1	0.158507	0.120959	1
TCEA1	0.158593	0.108536	1
MAP2K1	0.161466	-0.102091	1
PTBP3	0.163052	0.119964	1
PPCS	0.163639	0.130937	1
SVBP	0.165035	-0.108889	1
ZDHHC12	0.165182	0.112547	1
FBXW5	0.166127	0.116783	1
DGUOK	0.166584	0.104218	1
MCUB	0.168894	0.114975	1
KPNA1	0.168994	0.121589	1
NKAP	0.16921	0.108615	1
TRBV20-1	0.169502	0.336784	1
EIF1B	0.171851	-0.1385	1
HMGN1	0.172323	0.102222	1
A1BG	0.173263	-0.103689	1
AKAP9	0.173445	0.133951	1
CCDC59	0.173975	-0.117739	1
SUMO3	0.174718	0.124343	1
FAM133B	0.175	0.107936	1
HMGA1	0.177661	0.114522	1
MVP	0.179112	-0.115454	1
CAPN1	0.179728	0.107929	1
ARHGAP45	0.17982	0.129865	1
RAB6A	0.180869	0.105637	1
RIC8A	0.181038	0.115914	1
ZDHHC20	0.181852	0.106001	1
TTC17	0.182025	0.116081	1
FAM111A	0.183784	0.147257	1
TPP1	0.184277	0.111038	1
HSPB11	0.186028	-0.110787	1
TNIP1	0.186102	0.114661	1
USP25	0.187006	0.116099	1
AC016831.7	0.18798	-0.108449	1
PPIH	0.188199	0.100622	1
UBXN4	0.189152	0.105456	1
MRPS33	0.189714	-0.116016	1
MRFAP1	0.190454	0.10581	1
TSPO	0.191763	-0.102654	1
COA3	0.194876	0.112452	1
SYNE1	0.195436	0.148268	1
TNRC6B	0.19667	0.1378	1
XPO1	0.197181	0.110108	1
SRPK1	0.198817	0.103085	1
FIP1L1	0.199213	0.117228	1
PAF1	0.199627	0.122416	1
HSPB1	0.201108	-0.126324	1
ZNF131	0.201358	0.113856	1
RNF167	0.201364	-0.107681	1
MYSM1	0.203007	0.108053	1
ATG3	0.203892	-0.103935	1
TMEM30A	0.204647	0.102234	1
PHF14	0.207767	0.116845	1
SHOC2	0.208462	-0.113977	1
CRLF3	0.208893	0.100331	1
TNKS2	0.210143	0.103886	1
EGLN1	0.210348	0.106102	1
SYPL1	0.210717	0.1049	1
SENP7	0.212894	-0.105073	1
SPCS3	0.213493	0.108693	1
CASK	0.214593	-0.104669	1
SHISA5	0.216582	0.101144	1
MRPL22	0.22112	-0.100551	1
MMADHC	0.22273	-0.103142	1
LPIN2	0.224829	-0.105166	1
ARL8A	0.226254	0.103311	1
ELAVL1	0.226342	0.113641	1
ZNF24	0.226439	0.102562	1
MYDGF	0.228271	0.101641	1
UPF3A	0.230358	-0.11407	1
CD82	0.246635	-0.105772	1
ZRANB2	0.247454	0.114424	1
STT3B	0.248225	0.12872	1
ZMYND11	0.258908	0.104317	1
IQGAP2	0.268263	0.108038	1
AKTIP	0.270495	0.100114	1
JUND	0.271816	0.117156	1
CMTM7	0.272165	0.109247	1
MAP4K1	0.272857	-0.103416	1
GPRIN3	0.277977	0.118462	1
CYLD	0.279178	0.108874	1
DHX36	0.281418	-0.102203	1
LIPA	0.282757	0.10151	1
ADD1	0.282818	0.108617	1
SNX6	0.290223	-0.110912	1
GABARAPL1	0.291739	-0.101126	1
MAML2	0.29435	0.102878	1
MBTPS1	0.298841	0.107658	1
RBL2	0.299305	0.10982	1
DGKA	0.30391	0.116528	1
PCMTD1	0.3056	0.111561	1
MYD88	0.3124	0.106463	1
SPG11	0.326309	0.103433	1
RNF213	0.331112	0.137551	1
UTRN	0.333754	0.106291	1
TLK1	0.333959	0.100786	1
TUBGCP2	0.378086	0.103422	1
SDCBP	0.388845	0.112253	1
SMNDC1	0.408418	0.103417	1
NSD1	0.449442	0.143797	1
GGA2	0.47543	0.106014	1
MYO9B	0.566068	0.106956	1
