# Supplementary material for: Tissue-resident memory T cells in epicardial adipose tissue comprise transcriptionally distinct subsets that are modulated in atrial fibrillation
Source: Nat Cardiovasc Res. 2024 Aug 23;3(9):1067–82. doi: 10.1038/s44161-024-00532-x (PMC11399095; doi:10.1038/s44161-024-00532-x)
Supplement: Supplementary file 8 — DEG between CD8+ TRM clusters: cluster 2 (TRM-1), cluster 8 (TRM-2) and cluster 9 (TRM-3) [file 44161_2024_532_MOESM8_ESM.xlsx]

## Sheet: Sheet1
Supplementary Table 7 DEG between CD8+ TRM clusters, Cluster 2 (TRM-1); Cluster 8 (TRM-2) and Cluster 9 (TRM-3)
P value was adjusted with BH
p_val	avg_log2FC	p_val_adj	cluster	gene
6.02742e-167	0.619074	2.02148e-162	CD8 TRM-1	GZMK
3.84175e-43	0.389073	1.28845e-38	CD8 TRM-1	CD74
1.09006e-19	0.385439	3.65585e-15	CD8 TRM-1	EOMES
1.58256e-17	0.350414	5.30758e-13	CD8 TRM-1	RGS1
2.89593e-17	0.332152	9.71237e-13	CD8 TRM-1	HLA-DPB1
1.18129e-12	0.254965	3.96182e-08	CD8 TRM-1	GIMAP7
2.8473e-12	0.265014	9.54927e-08	CD8 TRM-1	COTL1
4.02412e-12	0.280876	1.34961e-07	CD8 TRM-1	FCRL3
6.52089e-12	0.306558	2.18698e-07	CD8 TRM-1	LYST
1.21689e-11	0.268617	4.08121e-07	CD8 TRM-1	CD27
1.32096e-11	0.299552	4.43025e-07	CD8 TRM-1	TRAT1
1.14793e-10	0.313978	3.84993e-06	CD8 TRM-1	SELL
7.57833e-10	0.254632	2.54162e-05	CD8 TRM-1	PHACTR2
2.57851e-09	0.266749	8.6478e-05	CD8 TRM-1	IFNG-AS1
1.93169e-08	0.272829	0.000647849	CD8 TRM-1	HLA-DRB5
2.0926e-08	0.259202	0.000701817	CD8 TRM-1	TIGIT
1.15308e-06	0.306842	0.0386719	CD8 TRM-1	TRBV12-3
5.12346e-06	0.40779	0.171831	CD8 TRM-1	TRBV5-4
0	2.53667	0	CD8 TRM-2	CCL4
7.30219e-289	2.62451	2.44901e-284	CD8 TRM-2	CCL4L2
1.97654e-55	0.360711	6.62891e-51	CD8 TRM-2	GZMK
1.3608e-37	0.40457	4.56386e-33	CD8 TRM-2	SRGN
2.40426e-32	0.53837	8.0634e-28	CD8 TRM-2	NR4A2
2.84665e-32	0.492153	9.54711e-28	CD8 TRM-2	RGS1
2.83e-30	0.902754	9.49124e-26	CD8 TRM-2	CCL3
3.76774e-29	0.712847	1.26363e-24	CD8 TRM-2	TNF
3.06133e-26	0.281604	1.02671e-21	CD8 TRM-2	DUSP1
5.19348e-25	0.406489	1.74179e-20	CD8 TRM-2	TSC22D3
5.58869e-25	0.284679	1.87433e-20	CD8 TRM-2	FOS
3.83153e-24	0.717185	1.28502e-19	CD8 TRM-2	CCL3L1
7.39566e-24	0.486687	2.48036e-19	CD8 TRM-2	TAGAP
1.10152e-22	0.351568	3.69427e-18	CD8 TRM-2	KLF6
6.69043e-21	0.712351	2.24384e-16	CD8 TRM-2	IFNG
1.13299e-20	0.452774	3.79981e-16	CD8 TRM-2	FOSB
1.21316e-20	0.347847	4.06868e-16	CD8 TRM-2	CD74
2.08228e-20	0.274103	6.98355e-16	CD8 TRM-2	CXCR4
1.05152e-19	0.456001	3.52659e-15	CD8 TRM-2	HLA-DRB1
6.14895e-19	0.474837	2.06223e-14	CD8 TRM-2	HLA-DQB1
1.86516e-18	0.551707	6.25536e-14	CD8 TRM-2	TNFSF9
7.15713e-18	0.260112	2.40036e-13	CD8 TRM-2	JUN
1.15471e-17	0.51045	3.87267e-13	CD8 TRM-2	CRTAM
1.66724e-17	0.346558	5.59159e-13	CD8 TRM-2	PPP1R15A
2.83311e-17	0.337547	9.50169e-13	CD8 TRM-2	SRSF7
4.15927e-16	0.33828	1.39494e-11	CD8 TRM-2	JUND
2.39302e-14	0.413906	8.02571e-10	CD8 TRM-2	DTHD1
6.8264e-14	0.449243	2.28944e-09	CD8 TRM-2	DUSP6
8.24433e-14	0.306936	2.76499e-09	CD8 TRM-2	DUSP2
2.5331e-13	0.318374	8.49551e-09	CD8 TRM-2	ZFP36L1
2.76385e-13	0.294426	9.26938e-09	CD8 TRM-2	CD69
4.35008e-13	0.54428	1.45893e-08	CD8 TRM-2	XCL2
2.94248e-12	0.321032	9.8685e-08	CD8 TRM-2	CITED2
5.2898e-12	0.383016	1.77409e-07	CD8 TRM-2	RGCC
1.42217e-11	0.321828	4.76968e-07	CD8 TRM-2	HLA-DPA1
2.06834e-10	0.342753	6.93679e-06	CD8 TRM-2	MYADM
7.72951e-10	0.306804	2.59232e-05	CD8 TRM-2	ENC1
1.54564e-09	0.324792	5.18377e-05	CD8 TRM-2	CSRNP1
9.39099e-09	0.263389	0.000314955	CD8 TRM-2	FNBP1
9.63397e-09	0.266989	0.000323104	CD8 TRM-2	RASGEF1B
1.09722e-08	0.271538	0.000367985	CD8 TRM-2	UBE2S
1.1322e-08	0.402244	0.000379719	CD8 TRM-2	HLA-DRA
3.10703e-08	0.260751	0.00104204	CD8 TRM-2	KLRG1
5.03976e-08	0.255589	0.00169023	CD8 TRM-2	NAMPT
1.08027e-07	0.257993	0.003623	CD8 TRM-2	SH2D1A
1.52836e-07	0.288847	0.0051258	CD8 TRM-2	DUSP4
2.11687e-07	0.266005	0.00709957	CD8 TRM-2	NR4A3
5.92708e-07	0.257194	0.0198782	CD8 TRM-2	BCL2A1
1.98191e-06	0.253373	0.0664694	CD8 TRM-2	TIGIT
5.2863e-05	0.317931	1	CD8 TRM-2	TRBV5-4
5.8817e-05	0.375617	1	CD8 TRM-2	XCL1
0	4.05973	0	CD8 TRM-3	GNLY
2.37994e-210	1.61457	7.98184e-206	CD8 TRM-3	KLRD1
1.21739e-197	2.17938	4.08288e-193	CD8 TRM-3	GZMB
6.63411e-149	1.20688	2.22495e-144	CD8 TRM-3	CD7
3.54988e-142	1.8094	1.19056e-137	CD8 TRM-3	FGFBP2
1.82305e-125	1.15565	6.11415e-121	CD8 TRM-3	HOPX
1.92861e-117	1.25295	6.46818e-113	CD8 TRM-3	KLRC1
1.19595e-105	1.09542	4.01096e-101	CD8 TRM-3	CX3CR1
1.02511e-83	1.31982	3.438e-79	CD8 TRM-3	FCGR3A
8.4147e-79	1.13072	2.82212e-74	CD8 TRM-3	PRF1
2.57816e-77	0.828525	8.64663e-73	CD8 TRM-3	ADGRG1
2.18677e-75	1.02306	7.33398e-71	CD8 TRM-3	ZNF683
7.18853e-75	0.557474	2.41089e-70	CD8 TRM-3	S100A4
3.10201e-74	0.720362	1.04035e-69	CD8 TRM-3	IFITM2
3.47086e-74	1.01649	1.16406e-69	CD8 TRM-3	IL7R
5.55464e-69	0.693002	1.86291e-64	CD8 TRM-3	KLRF1
4.6601e-67	1.40356	1.5629e-62	CD8 TRM-3	TYROBP
8.11724e-65	0.804584	2.72236e-60	CD8 TRM-3	FXYD2
8.54256e-61	1.24735	2.865e-56	CD8 TRM-3	SPON2
7.36104e-60	0.692498	2.46875e-55	CD8 TRM-3	PTGER2
2.09135e-53	0.940395	7.01397e-49	CD8 TRM-3	CLIC3
1.01377e-52	0.987203	3.39999e-48	CD8 TRM-3	KLRB1
2.74261e-47	0.671553	9.19815e-43	CD8 TRM-3	TIMP1
3.67041e-46	0.713466	1.23098e-41	CD8 TRM-3	LGALS1
3.62942e-43	0.655993	1.21724e-38	CD8 TRM-3	PLAC8
4.65631e-43	0.429082	1.56163e-38	CD8 TRM-3	IL18RAP
2.83766e-42	0.4128	9.51696e-38	CD8 TRM-3	IFITM1
9.37085e-41	0.498084	3.1428e-36	CD8 TRM-3	LAIR1
1.31074e-40	0.640227	4.39595e-36	CD8 TRM-3	XBP1
1.73635e-40	0.518796	5.82337e-36	CD8 TRM-3	CD226
9.09303e-39	0.556187	3.04962e-34	CD8 TRM-3	FKBP11
2.88565e-38	0.571941	9.67791e-34	CD8 TRM-3	LGALS3
6.23484e-38	0.496087	2.09104e-33	CD8 TRM-3	S1PR5
1.10522e-35	0.404611	3.7067e-31	CD8 TRM-3	ANXA1
5.99428e-35	0.693084	2.01036e-30	CD8 TRM-3	EFHD2
6.69435e-35	0.509344	2.24515e-30	CD8 TRM-3	CD63
7.60747e-34	0.457924	2.55139e-29	CD8 TRM-3	CD52
1.24958e-33	0.266	4.19083e-29	CD8 TRM-3	TPT1
3.78376e-33	0.389833	1.269e-28	CD8 TRM-3	SYNGR1
2.16293e-32	0.534685	7.25405e-28	CD8 TRM-3	CD55
7.81435e-32	0.389017	2.62078e-27	CD8 TRM-3	TXK
3.47879e-31	0.465029	1.16672e-26	CD8 TRM-3	RORA
1.09468e-29	0.55458	3.67135e-25	CD8 TRM-3	CAPG
1.97316e-26	0.454915	6.6176e-22	CD8 TRM-3	MGAT4A
5.8569e-26	0.42371	1.96429e-21	CD8 TRM-3	NCR3
9.62146e-26	0.686168	3.22684e-21	CD8 TRM-3	S100B
2.77581e-25	0.488202	9.30952e-21	CD8 TRM-3	TTC38
3.28361e-24	0.461362	1.10126e-19	CD8 TRM-3	TOB1
1.2505e-22	0.444635	4.19393e-18	CD8 TRM-3	TXNIP
3.01183e-22	0.759569	1.01011e-17	CD8 TRM-3	XCL1
4.07275e-22	0.480246	1.36592e-17	CD8 TRM-3	CTSW
8.61901e-22	0.546643	2.89064e-17	CD8 TRM-3	PHLDA1
1.92518e-21	0.384158	6.45666e-17	CD8 TRM-3	MYBL1
1.97369e-21	0.421851	6.61936e-17	CD8 TRM-3	DSTN
3.72058e-21	0.363746	1.24781e-16	CD8 TRM-3	PDE4D
3.79944e-21	0.474277	1.27426e-16	CD8 TRM-3	BHLHE40
2.06843e-20	0.437419	6.9371e-16	CD8 TRM-3	LINC01871
4.21782e-20	0.3966	1.41457e-15	CD8 TRM-3	SELPLG
6.65424e-20	0.391725	2.2317e-15	CD8 TRM-3	ITGB1
9.40379e-20	0.445231	3.15384e-15	CD8 TRM-3	C1orf162
1.21681e-19	0.373199	4.08093e-15	CD8 TRM-3	PTGER4
2.08441e-19	0.297884	6.99068e-15	CD8 TRM-3	ADAM8
1.94597e-18	0.288187	6.52638e-14	CD8 TRM-3	RUNX2
1.35695e-17	0.32311	4.55095e-13	CD8 TRM-3	RASGRP2
1.49614e-17	0.511517	5.01774e-13	CD8 TRM-3	TNFAIP3
2.33153e-17	0.396657	7.81948e-13	CD8 TRM-3	CTSA
1.71309e-16	0.309603	5.74535e-12	CD8 TRM-3	GLIPR1
2.05555e-16	0.38033	6.89392e-12	CD8 TRM-3	PIM1
3.0408e-16	0.30792	1.01982e-11	CD8 TRM-3	SATB1
3.51155e-16	0.309303	1.1777e-11	CD8 TRM-3	CDC42EP3
3.66119e-16	0.295741	1.22789e-11	CD8 TRM-3	PRDM1
6.33349e-16	0.296309	2.12413e-11	CD8 TRM-3	CAST
1.23807e-15	0.301355	4.15224e-11	CD8 TRM-3	GNPTAB
2.12188e-15	0.299964	7.11635e-11	CD8 TRM-3	RIN3
3.10516e-15	0.322636	1.04141e-10	CD8 TRM-3	ID2
3.67089e-15	0.296464	1.23114e-10	CD8 TRM-3	FLT3LG
4.46431e-15	0.27455	1.49724e-10	CD8 TRM-3	CYTIP
6.23079e-14	0.252871	2.08968e-09	CD8 TRM-3	HSH2D
7.9518e-14	0.32434	2.66687e-09	CD8 TRM-3	GPR65
1.06945e-13	0.435338	3.58671e-09	CD8 TRM-3	CD247
1.10984e-13	0.272437	3.72217e-09	CD8 TRM-3	FOSL2
1.22512e-13	0.269124	4.1088e-09	CD8 TRM-3	OSTF1
1.49326e-13	0.322694	5.0081e-09	CD8 TRM-3	SPN
1.6473e-13	0.302597	5.52471e-09	CD8 TRM-3	BIN2
1.76642e-13	0.253406	5.92421e-09	CD8 TRM-3	HMGN3
2.06342e-13	0.310236	6.9203e-09	CD8 TRM-3	TBX21
3.412e-13	0.349288	1.14431e-08	CD8 TRM-3	TPM4
4.92205e-13	0.267692	1.65076e-08	CD8 TRM-3	YWHAQ
5.6177e-13	0.281195	1.88407e-08	CD8 TRM-3	DPP4
1.63024e-12	0.301512	5.46751e-08	CD8 TRM-3	IVNS1ABP
1.89443e-12	0.291435	6.35353e-08	CD8 TRM-3	GLUL
1.97612e-12	0.326287	6.62751e-08	CD8 TRM-3	PFKFB3
2.53036e-12	0.307036	8.48633e-08	CD8 TRM-3	SYNE2
4.21259e-12	0.260174	1.41282e-07	CD8 TRM-3	CD8B
4.91727e-12	0.262689	1.64915e-07	CD8 TRM-3	GABARAPL1
1.50841e-11	0.27169	5.0589e-07	CD8 TRM-3	ARHGAP15
1.67079e-11	0.271311	5.60349e-07	CD8 TRM-3	TPST2
3.64524e-11	0.638754	1.22254e-06	CD8 TRM-3	NKG7
3.91928e-11	0.337191	1.31445e-06	CD8 TRM-3	CD300A
6.97444e-10	0.259304	2.33909e-05	CD8 TRM-3	TRBC1
7.63277e-10	0.265672	2.55988e-05	CD8 TRM-3	IL2RB
4.59024e-09	0.251447	0.000153948	CD8 TRM-3	CISH
4.76265e-09	0.260571	0.00015973	CD8 TRM-3	FLNA
1.43293e-08	0.296478	0.000480578	CD8 TRM-3	HIST1H1E
2.02823e-08	0.250056	0.000680228	CD8 TRM-3	RIPOR2
6.40776e-08	0.255258	0.00214903	CD8 TRM-3	CEBPB
1.09557e-07	0.308084	0.00367431	CD8 TRM-3	TRGV2
2.48579e-06	0.348775	0.0833685	CD8 TRM-3	RHOB
3.8349e-06	0.481275	0.128615	CD8 TRM-3	KLF2
0.0030827	0.307742	1	CD8 TRM-3	NR4A1
0.00337593	0.259832	1	CD8 TRM-3	TRGV10
0.00525693	0.261945	1	CD8 TRM-3	AREG
