# Supplementary material for: Tissue-resident memory T cells in epicardial adipose tissue comprise transcriptionally distinct subsets that are modulated in atrial fibrillation
Source: Nat Cardiovasc Res. 2024 Aug 23;3(9):1067–82. doi: 10.1038/s44161-024-00532-x (PMC11399095; doi:10.1038/s44161-024-00532-x)
Supplement: Supplementary file 9 — DEG between CD8+ TRM clusters 2 versus 8 [file 44161_2024_532_MOESM9_ESM.xlsx]

## Sheet: Sheet1
Supplementary Table 8. DEG between CD8+ TRM clusters 2 vs 8.
P value was adjusted with BH
gene	p_val	avg_log2FC	p_val_adj
CCL4	0	-2.80584	0
CCL4L2	1.21305e-257	-2.85627	4.06832e-253
SRGN	6.62636e-35	-0.418318	2.22235e-30
NR4A2	1.50013e-32	-0.601011	5.03115e-28
CCL3	7.60499e-30	-1.05453	2.55056e-25
TSC22D3	1.19669e-29	-0.486673	4.01345e-25
FOS	8.80904e-28	-0.365781	2.95437e-23
DUSP1	5.79336e-26	-0.319071	1.94298e-21
TXNIP	8.63429e-26	0.517039	2.89577e-21
TNF	3.13705e-25	-0.69981	1.0521e-20
FOSB	1.14982e-24	-0.553584	3.85626e-20
KLF6	2.91884e-24	-0.395034	9.78919e-20
PPP1R15A	6.14896e-22	-0.441902	2.06224e-17
TAGAP	3.37749e-21	-0.50303	1.13274e-16
IFNG	2.78758e-20	-0.770989	9.34899e-16
XCL1	7.15307e-17	-0.801623	2.399e-12
TNFSF9	7.39245e-17	-0.573956	2.47928e-12
CD69	2.31652e-16	-0.403076	7.76914e-12
XCL2	2.22431e-15	-0.65757	7.45989e-11
JUN	1.03813e-14	-0.271913	3.48168e-10
CCL3L1	1.33814e-14	-0.617675	4.48786e-10
DUSP6	1.44659e-14	-0.487518	4.85156e-10
RGCC	2.31895e-14	-0.481033	7.77728e-10
TNFAIP3	5.29941e-14	-0.396775	1.77732e-09
EIF1	1.0856e-13	-0.194682	3.64087e-09
CITED2	1.41658e-13	-0.359002	4.75094e-09
JUND	1.54982e-13	-0.327928	5.19778e-09
ZFP36L1	2.32712e-13	-0.369069	7.8047e-09
ANXA1	4.59246e-13	-0.39665	1.54022e-08
SELL	1.49872e-12	0.44066	5.0264e-08
RASGEF1B	3.43327e-12	-0.321671	1.15145e-07
RPS9	5.64918e-12	0.157426	1.89462e-07
CXCR4	6.06116e-12	-0.219628	2.03279e-07
PTGER4	9.21369e-12	-0.39802	3.09009e-07
CSRNP1	4.77625e-11	-0.362987	1.60186e-06
GIMAP7	1.45265e-10	0.298865	4.87189e-06
MCL1	1.50892e-10	-0.315248	5.0606e-06
MYADM	1.66266e-10	-0.375321	5.57622e-06
RPL19	1.87927e-10	0.121908	6.30268e-06
SRSF7	2.66853e-10	-0.285107	8.94973e-06
H3F3B	1.10631e-09	-0.190582	3.71036e-05
NR4A3	2.22466e-09	-0.315927	7.46105e-05
NFKBIA	2.24144e-09	-0.337464	7.51735e-05
RPL32	2.78687e-09	0.135812	9.34659e-05
RPS18	1.9551e-08	0.11721	0.000655703
TIPARP	2.03526e-08	-0.285388	0.000682587
HLA-DQB1	3.79511e-08	-0.325144	0.0012728
UBC	8.38174e-08	-0.133194	0.00281107
ICOS	2.02895e-07	-0.275911	0.00680469
RPL6	2.57789e-07	0.111741	0.00864572
RPS14	2.61258e-07	0.100717	0.00876208
DTHD1	2.8168e-07	-0.304163	0.00944699
RPL5	3.12723e-07	0.151477	0.0104881
RPL34	3.44688e-07	0.117611	0.0115601
NAMPT	4.51769e-07	-0.253723	0.0151514
ZFP36	6.05349e-07	-0.146504	0.0203022
CCR7	6.83053e-07	0.250188	0.0229082
RPS5	7.29618e-07	0.152684	0.0244699
SAMSN1	7.63768e-07	-0.26338	0.0256153
RACK1	8.22722e-07	0.12773	0.0275925
BHLHE40	8.63278e-07	-0.304454	0.0289526
RGS1	1.17986e-06	-0.197592	0.0395701
RPS3A	1.28916e-06	0.123255	0.0432357
UBE2S	1.74157e-06	-0.242404	0.0584088
RPLP0	1.90374e-06	0.151855	0.0638475
RPS13	2.29143e-06	0.14513	0.0768499
BCL2A1	2.84252e-06	-0.258813	0.0953323
GPR183	3.69876e-06	-0.316617	0.124049
FOSL2	4.07284e-06	-0.247937	0.136595
PIK3IP1	4.6888e-06	0.22927	0.157253
RPL18	4.96752e-06	0.1165	0.166601
FNBP1	6.08276e-06	-0.237909	0.204004
RPS8	6.12981e-06	0.121118	0.205582
RPS12	6.40726e-06	0.106684	0.214887
SLC2A3	7.6088e-06	-0.237657	0.255184
DUSP2	7.69643e-06	-0.182462	0.258123
CRTAM	8.11119e-06	-0.322023	0.272033
ID2	1.04097e-05	-0.217667	0.349121
RPL29	1.11492e-05	0.103635	0.373922
THEMIS	1.66658e-05	-0.20443	0.558937
NR4A1	1.77395e-05	-0.219551	0.594949
CLEC2B	1.87943e-05	-0.232719	0.630325
CREM	1.89531e-05	-0.284878	0.635649
DNAJA1	3.07466e-05	-0.240967	1
TENT5C	3.11971e-05	-0.20558	1
TCF7	4.16483e-05	0.246835	1
NFKBIZ	4.56667e-05	-0.243696	1
KLRB1	4.66336e-05	-0.288771	1
S1PR4	5.60922e-05	0.213731	1
RPL4	6.24198e-05	0.146214	1
DUSP4	7.94928e-05	-0.241911	1
HLA-DRB1	9.68818e-05	-0.229969	1
RPS23	0.00011989	0.102649	1
HIST1H1C	0.00012232	0.229432	1
DNAAF2	0.000160313	-0.127646	1
ZNF331	0.000174884	-0.253877	1
LTB	0.000182986	0.227284	1
YPEL5	0.000186001	-0.21772	1
MAP3K8	0.000217127	-0.22598	1
SRP9	0.000259734	0.189629	1
TUBB4B	0.000342455	-0.217522	1
COMMD6	0.000406076	0.132862	1
SERTAD1	0.000467265	-0.195076	1
IER5L	0.000477138	-0.234478	1
LDHB	0.000523841	0.158908	1
NEU1	0.000605561	-0.186049	1
BTG2	0.000699108	-0.179254	1
KLF2	0.000830781	0.27545	1
EIF3H	0.000831566	0.160019	1
SARAF	0.000878752	-0.115248	1
BLOC1S4	0.000954233	0.177042	1
PDE3B	0.000997405	0.15729	1
PIM3	0.00104325	-0.188449	1
RPL39L	0.0012106	-0.13489	1
PPP1R2	0.00121526	0.175337	1
KIAA1551	0.00122214	0.148838	1
IER5	0.00127782	-0.186446	1
HSPA1A	0.00127874	0.38413	1
IL7R	0.00133295	0.212434	1
CD44	0.00134656	-0.141805	1
ARL4A	0.00140237	-0.160872	1
EEF2	0.00142198	0.115824	1
ZNF683	0.00143972	0.226491	1
ACTG1	0.00146951	0.126754	1
REL	0.00154106	-0.182218	1
PNISR	0.00157921	0.151263	1
CNN2	0.00166951	0.123804	1
ITFG2	0.00169253	0.152964	1
KLRG1	0.00174766	-0.133398	1
GADD45B	0.00176933	-0.136174	1
EOMES	0.00177618	0.167325	1
EIF3E	0.00187231	0.140999	1
SDCBP	0.00189277	-0.180631	1
SELPLG	0.00200659	0.166066	1
GNG2	0.00204333	-0.160299	1
HLA-DRA	0.00211812	-0.247211	1
RPS4Y1	0.002183	0.119436	1
CD52	0.00250393	0.154052	1
DDX3Y	0.00261728	-0.172468	1
GLIPR1	0.00271238	-0.147934	1
PHLDA1	0.00280142	-0.209152	1
MCUB	0.0028184	0.162064	1
CCNH	0.00293668	-0.177981	1
UCP2	0.00296768	0.156633	1
S100A11	0.00312389	0.126973	1
ORMDL1	0.00319038	0.16076	1
PLEKHF1	0.00334726	0.156368	1
SLA	0.00341085	-0.182867	1
TSPYL2	0.00342733	-0.174939	1
EML4	0.00355541	-0.151095	1
CD83	0.00357137	-0.13914	1
LENG8	0.00363354	0.151129	1
ENC1	0.00367277	-0.171685	1
LINC01934	0.00378534	0.143457	1
BRD4	0.00379977	-0.141482	1
CCNDBP1	0.0038265	-0.11061	1
SACM1L	0.00389153	-0.154543	1
FCRL3	0.00389192	0.143654	1
RORA	0.00389619	-0.167629	1
SEPT7	0.00389989	0.123197	1
NUTM2A-AS1	0.00403372	0.154059	1
SNRPA	0.00427421	0.16415	1
FASLG	0.00443081	-0.148522	1
PLA2G16	0.00445923	-0.120239	1
OCIAD2	0.00498547	0.138299	1
C11orf58	0.00517402	0.143382	1
MRPS21	0.00523021	0.160375	1
HSPA5	0.00550855	-0.172139	1
WARS2	0.00556606	-0.143193	1
HIST1H1D	0.00589216	0.206089	1
NLRP1	0.00592033	0.15247	1
RCSD1	0.0059233	0.135198	1
RGS2	0.00637245	-0.118188	1
GIMAP4	0.00658093	0.150138	1
TATDN1	0.00658689	0.112369	1
NDRG1	0.00696384	-0.141904	1
PRMT2	0.00703485	0.160451	1
TMEM173	0.0072196	-0.130256	1
RASA2	0.00768874	-0.153991	1
IVNS1ABP	0.00777818	-0.118786	1
RBM22	0.0079669	0.144097	1
PTPN22	0.00814161	-0.170727	1
LMNA	0.00832909	-0.18689	1
ATP5F1A	0.00846133	0.134288	1
SEC11C	0.00883996	-0.15463	1
DDX3X	0.00885569	-0.145988	1
GOLGA4	0.0088626	0.161704	1
SRSF2	0.00890895	-0.140337	1
EZR	0.00925765	-0.127992	1
ELF1	0.00964454	-0.148529	1
FLOT2	0.00978268	-0.122661	1
PSMD14	0.010021	-0.150058	1
B3GNT2	0.0104872	-0.139634	1
HIST1H1E	0.0108145	0.143595	1
ATP2B1-AS1	0.010823	-0.134308	1
GPS2	0.010951	0.13059	1
NDUFB1	0.0115013	0.152851	1
EIF5	0.0115253	-0.13398	1
ZEB2	0.0115334	-0.160885	1
UBB	0.0116497	-0.111888	1
LYAR	0.0117225	0.142242	1
CCDC91	0.0118642	-0.108709	1
IL27RA	0.0120574	0.132562	1
MRPL4	0.012125	0.130423	1
CD8B	0.0121615	0.105063	1
MAPRE2	0.0124497	-0.155024	1
EIF4A3	0.0124645	-0.107122	1
ANXA11	0.0125945	0.132295	1
GPX4	0.0126046	0.137302	1
DNAJB9	0.0126663	-0.148986	1
TUBB	0.0127269	0.138593	1
AC026979.2	0.0127555	-0.146164	1
UBL5	0.0128018	0.107033	1
ST6GAL1	0.0129339	0.127989	1
IFNG-AS1	0.0130518	0.150007	1
ATG4B	0.0130577	0.122467	1
ZNF706	0.013098	0.136382	1
EVI2A	0.0136436	-0.142834	1
NAP1L4	0.0137602	0.14906	1
COX17	0.0140438	-0.155327	1
COMT	0.0140558	-0.138089	1
ISCA1	0.0142984	-0.150265	1
ARHGAP9	0.0143557	-0.154211	1
DENR	0.0144204	0.140614	1
KIF2A	0.0146808	0.144079	1
HLA-DPA1	0.015131	-0.143728	1
GADD45A	0.015162	-0.132729	1
SLC7A5	0.015252	-0.111345	1
HIST1H2AC	0.0153437	0.139757	1
PITPNC1	0.0155536	-0.149431	1
USP34	0.0161386	0.135387	1
SYTL3	0.0166681	-0.16926	1
ME2	0.0182754	0.109597	1
KRT10	0.0182796	0.135389	1
METRNL	0.0184004	-0.147411	1
AAK1	0.0186035	0.117114	1
CLK1	0.0186414	-0.146017	1
ANP32B	0.0187676	0.13772	1
TSSC4	0.01913	0.129034	1
PPP1R14B	0.0192135	0.149729	1
NFKBIB	0.0197424	-0.114868	1
DNAJB11	0.0198454	-0.121385	1
ARHGAP4	0.0199739	0.128009	1
ACAA1	0.0200048	0.123773	1
SELENOK	0.0200968	-0.121694	1
ACAA2	0.0201752	-0.111939	1
MAP3K5	0.0202916	-0.119496	1
LIX1L	0.021109	0.115132	1
C12orf75	0.0211392	-0.113945	1
PNP	0.0216265	-0.128634	1
RILPL2	0.0216694	-0.146616	1
CPT1A	0.0222468	-0.105143	1
STMN1	0.0223698	0.1379	1
PNKD	0.0224402	0.145904	1
CCDC25	0.0228485	0.11847	1
IMP3	0.0228829	0.141013	1
CXCR3	0.0229132	0.138565	1
KCNAB2	0.0231632	-0.115167	1
ST13	0.0235529	0.111943	1
FLT3LG	0.024229	0.130911	1
ARHGAP30	0.025306	-0.116104	1
TRABD	0.0262565	0.130616	1
SH3BP5	0.0262833	0.11269	1
SOCS3	0.0263172	-0.139129	1
POP5	0.0263831	-0.123961	1
SYNE2	0.0264016	0.112244	1
CTSW	0.0269267	0.115882	1
PIK3CG	0.0271144	-0.117662	1
DDIT4	0.0274887	0.155522	1
ABHD17A	0.0276232	0.115342	1
GPBP1L1	0.0278583	-0.122628	1
ZRANB2	0.0279065	0.132484	1
BAZ1A	0.0283744	-0.133296	1
ARFGAP3	0.0286182	-0.107528	1
SAMD9L	0.0289715	0.117768	1
MRPL10	0.0293368	-0.116887	1
CCM2	0.0294996	0.126139	1
AREG	0.0301101	-0.129336	1
RNF125	0.0304904	-0.134287	1
PIAS1	0.0306852	0.12044	1
CUL3	0.0315452	-0.126589	1
RNF220	0.0315805	0.111616	1
MRPS18B	0.0320558	0.102009	1
SPN	0.0321171	0.129848	1
HSPD1	0.0322047	0.100836	1
SLC38A2	0.0322279	-0.127475	1
HNRNPA0	0.0327522	-0.113292	1
NDUFA1	0.0332996	0.121129	1
VPS37B	0.0335969	-0.105583	1
CIB1	0.03382	0.127454	1
ATP8A1	0.0341693	-0.136356	1
DBF4	0.034247	0.113836	1
TESPA1	0.034387	0.102574	1
TMED4	0.0346394	0.134023	1
GCHFR	0.0346432	0.130518	1
AC016831.7	0.0349431	-0.136888	1
DOCK10	0.03555	-0.121716	1
RNF19A	0.0376072	-0.134143	1
PHPT1	0.0376886	0.130678	1
CDK9	0.0400128	0.12644	1
RHOH	0.0401123	-0.105803	1
ARHGDIA	0.0404854	-0.104504	1
NAE1	0.0405185	0.107906	1
SMDT1	0.0405274	0.108581	1
PSMB9	0.0406249	0.110635	1
SMIM27	0.0410857	0.102702	1
DUSP5	0.0413692	-0.131232	1
AAMP	0.0422256	0.104579	1
CBLB	0.0424187	-0.122753	1
PLEK	0.0424973	-0.165105	1
RSL1D1	0.0426437	0.126614	1
LMBRD1	0.0426671	0.109472	1
AC044849.1	0.042733	-0.119372	1
BLVRA	0.0432391	-0.10255	1
C19orf70	0.0438151	0.116683	1
UFC1	0.0440733	0.12801	1
MYO1G	0.045061	0.113564	1
MRPL28	0.0453647	0.111597	1
ARRDC1	0.0465503	0.103673	1
FRG1	0.0475268	0.11648	1
ANXA2R	0.0484852	0.121946	1
PAG1	0.0485637	-0.102214	1
TOB1	0.0499593	-0.110713	1
OAT	0.0503468	-0.102819	1
NDFIP1	0.0508055	0.103344	1
ATP6V1E1	0.0509081	0.120397	1
PHB2	0.0513557	0.119761	1
MT2A	0.0524622	0.123347	1
ARL4C	0.0527926	-0.107374	1
COX20	0.0534667	0.126456	1
GNG5	0.0537633	0.10914	1
SUPT16H	0.0538221	-0.116612	1
GTF2B	0.053952	-0.130272	1
UPP1	0.0540947	0.123414	1
MRPL51	0.0547159	0.100109	1
ZFAS1	0.0549463	0.112115	1
NUDT22	0.0549471	0.101704	1
MRPS12	0.0554042	0.102515	1
TMEM106B	0.0554662	0.10817	1
C9orf78	0.0555467	0.110334	1
PPCS	0.0556252	0.117951	1
MAX	0.0569531	0.106977	1
WDR43	0.0592825	0.104787	1
CDC25B	0.0595496	0.108892	1
BCL7C	0.0608229	0.101269	1
ANKRD11	0.0609995	0.120156	1
MACF1	0.0612521	-0.111396	1
DDX18	0.0620786	0.113027	1
BCCIP	0.0622502	0.105234	1
SBDS	0.0624771	-0.114002	1
WDR74	0.0626529	-0.102503	1
AKIRIN1	0.0626679	-0.110668	1
SPAG9	0.0630331	0.106184	1
PPP1CB	0.063265	-0.10342	1
MLLT3	0.0635131	0.111632	1
LUC7L3	0.0639818	0.118619	1
CDK17	0.0643155	-0.114127	1
SNX6	0.0645573	0.106925	1
CD82	0.0650499	0.111678	1
RNASET2	0.0653762	0.113663	1
ZFAND5	0.0666664	-0.114145	1
PBRM1	0.0670252	-0.101188	1
ERBIN	0.0672892	-0.106869	1
CDKN2D	0.067885	-0.105387	1
AL118516.1	0.0680726	-0.128515	1
AKIRIN2	0.068232	-0.118873	1
SNRPF	0.0687785	0.122118	1
HLA-DQA1	0.0690476	-0.109531	1
SELENOF	0.0696823	-0.109428	1
HNRNPLL	0.0698688	-0.123109	1
SRP19	0.0699997	0.111357	1
LYPLA2	0.071022	0.103214	1
RPN2	0.072181	-0.112566	1
PTEN	0.0734817	0.102695	1
SDHA	0.0737504	0.105198	1
EIF2S3	0.0743833	0.109489	1
ADGRE5	0.0750391	-0.120394	1
KAT8	0.0765406	0.108487	1
STK17B	0.0769869	-0.115652	1
PFDN2	0.0775078	-0.112486	1
PTPN6	0.07935	0.114556	1
SURF4	0.0797345	-0.11312	1
SIT1	0.0797429	0.114564	1
PPP3CA	0.0799253	-0.106031	1
IFNGR1	0.0814771	-0.116094	1
CYP4V2	0.0828451	0.102673	1
SELENOM	0.083965	0.106726	1
HIST1H3A	0.084071	-0.110798	1
PMAIP1	0.0893698	-0.114969	1
ARPC1B	0.0901512	0.102397	1
PRKDC	0.0903006	0.106681	1
NUDCD3	0.0924266	0.10546	1
PSMA4	0.0927229	-0.101314	1
SNX2	0.0933743	-0.110115	1
PPP2CA	0.0943249	-0.101244	1
TRAF3IP3	0.0952665	0.104569	1
DDX24	0.0959448	-0.115711	1
NR1H2	0.0980276	-0.124409	1
ICE1	0.100296	0.1055	1
SF3B5	0.10163	-0.101004	1
ZNHIT1	0.102997	-0.110855	1
MMP24OS	0.107472	-0.111214	1
FABP5	0.107705	-0.113342	1
ODC1	0.10929	-0.108447	1
ST8SIA4	0.112239	-0.118376	1
CSKMT	0.116539	-0.104183	1
TGS1	0.116547	0.102109	1
SNW1	0.119686	0.102292	1
OS9	0.122625	0.103625	1
GBP1	0.127293	0.117065	1
PDCD10	0.127991	0.102872	1
COPB1	0.128972	-0.100138	1
BZW1	0.133045	-0.102657	1
IRF1	0.139915	0.101592	1
REX1BD	0.144629	0.100301	1
CASK	0.155587	-0.107611	1
YBX3	0.159979	-0.115655	1
C16orf54	0.160862	-0.102139	1
AC245014.3	0.169677	-0.102814	1
ITGB1	0.188446	0.103446	1
TRIP11	0.200384	0.103849	1
TRGV10	0.216073	-0.125475	1
R3HDM2	0.273075	-0.100366	1
MTRNR2L8	0.474886	0.208856	1
