# Supplementary material for: Tissue-resident memory T cells in epicardial adipose tissue comprise transcriptionally distinct subsets that are modulated in atrial fibrillation
Source: Nat Cardiovasc Res. 2024 Aug 23;3(9):1067–82. doi: 10.1038/s44161-024-00532-x (PMC11399095; doi:10.1038/s44161-024-00532-x)
Supplement: Supplementary file 10 — List of genes in the GeoMX platform [file 44161_2024_532_MOESM10_ESM.xlsx]

## Sheet: All genes
Supplementary Table 9. List of genes in GeoMX platform
Probe	TargetName	Probe	TargetName	Probe	TargetName
45635	GAL	36351	ARHGEF37	35973	GALNS
44966	SOX8	49247	RAD17	37716	CYLD
51991	MT1F	41444	PFN2	36849	RWDD1
44061	IFNA13	40024	ENTPD3	40068	CSE1L
37833	ZNF682	13128	RPS5	41202	KCNN4
46738	IGLL1	35075	SMC4	41808	TGFB2
48999	LRG1	49019	CCND1	48623	USP30
37275	ARF1	46318	LMBR1L	35678	CYP17A1
42479	CNN2	42869	MMP14	51701	TCL1A
50037	C11orf65	38280	ACTN2	37222	LRIT2
46187	SSH3	13311	SOX10	49053	WNT16
42151	TNFRSF6B	38649	RUNDC3B	34650	AOX1
45092	EPM2AIP1	49525	JPT2	13190	SELENOV
40133	IDH3B	46884	NIPAL3	44040	SNRNP27
37183	C1QTNF12	38312	SMTNL1	47947	ERMP1
43313	ERAL1	42215	HERC1	38736	ATL2
39147	TMEM114	36258	PDHB	38145	TOX2
50330	RGS20	50387	SPAG1	44235	RNF139
48744	CCNB3	36231	ITGA4	51011	TMPRSS12
42216	PHOX2B	49273	ZNF721	44141	POLR3A
35574	ZNF658	36267	POLR2B	41136	HSD17B2
35767	KRT9	42788	ROCK2	48520	MAML2
42321	FCGRT	38866	PRELID3A	50524	ARL10
46699	GPCPD1	45656	RDH11	51006	TMEM31
46280	XKR8	50527	PNPLA1	37058	RNASE13
44279	OGFR	48248	RNF208	45459	RAB11FIP5
48622	DHX37	45138	DCLRE1A	50137	DYNLT2B
38481	CTNNA3	42240	HIP1R	35978	HBD
40044	CHL1	46279	VAC14	50192	TMEM268
35633	APOH	35695	F11	48420	ARID5B
50954	GPR141	49621	RBM11	38130	PNPLA7
38829	ZBTB42	47854	ASB7	44890	IL36B
45553	CPAMD8	46275	AGGF1	41072	GLRX
47086	WNK3	48710	UBASH3B	46653	C11orf71
49892	ERP27	45243	ZNF423	44600	PYCR2
41285	MBP	12845	PDK3	39356	DEFB133
46760	SAR1A	38982	ZFTA	45760	DDX41
40170	NOXO1	39102	BORCS8	44644	MRM2
44333	TPX2	41954	ZYX	41516	MAPK8
47802	ZNF329	46835	UTP3	11339	AHSA1
45005	SDC3	44728	LAT2	46721	SLC7A10
48083	PDCD1LG2	43880	NUDC	39766	CCNH
39590	BACH1	49819	FAM110B	40597	ZNF141
43516	PCNT	13358	SSR1	38299	TMC5
37348	DBX1	46426	ARHGAP12	49492	NFKBID
47399	PRDM16	34883	CEACAM20	42434	MTRF1
37523	DEFB114	43731	HMGN4	37269	ABCC5
12533	MICB	44721	ATAD2	38799	IFFO2
35518	DFFB	40660	DNAH14	37261	PUM1
46777	PMEPA1	39666	CRB1	35215	IFRD1
41953	ZP2	47532	ILRUN	45976	TAS2R16
48740	NLRP1	40975	CYB561	43457	MEP1B
44500	PRDM4	44359	FBXL6	13713	ZNF443
49310	RNASE8	50896	KRTAP13-1	40269	ZNF541
44283	PHLDA1	44287	LAMB4	48813	TIGD7
37252	ADIG	12913	PNMA6F	47190	ZNF273
43393	CALCOCO2	49806	NFAM1	39175	ZNF727
47738	GLB1L	37377	PLPP4	3806	IDO1
40579	DAB2	47948	PAQR6	40421	PPP2R2D
41878	UBE2B	36239	MAOB	49870	ZNF585B
46193	TTC12	34790	HNF1B	39484	ZNF555
13007	PYDC5	35969	F2	34544	TRIM49B
51395	FITM1	52038	PSG3	40947	SLC31A1
48644	ATP5MK	48949	PGLYRP2	44472	OR1C1
46492	HJURP	48014	NYNRIN	39809	B4GALT3
40878	CAMLG	35963	CYP11B2	45032	ZNF646
34589	TPTE	36741	NEURL4	48244	INO80B
40340	GOLGA8N	46302	FIGN	51623	GLYCTK
38322	SYNDIG1L	40384	SLC44A1	44397	RAB3GAP1
39717	DHFR2	47080	PLXNA4	41719	SNAPC1
48663	MFSD2A	38196	EIF5AL1	34353	MYDGF
12239	HLA-DQA2	11694	COL8A1	44701	TMEM14A
46565	BATF3	50748	LARP1B	45201	PLCH1
34617	RGCC	35585	MUC16	46960	ZNF512B
39031	SHISA9	38296	CORO1C	46520	EAF2
40300	CHRDL2	11541	CCDC142	42112	BECN1
51930	CSAG1	48970	TSGA13	43068	GPR37
45022	ULK2	52036	PSG11	2101	CST2
38221	RAP1GDS1	46176	MRPL16	51226	KLRG2
51967	GUCA1ANB	45502	LRRTM2	51712	TMEM134
49332	ZNF845	39971	ARFIP2	50323	SNX14
36214	HTR1D	45992	GALNT7	38807	CFAP97D1
40148	PRB4	41902	VGF	39394	PLA2G7
36529	DBX2	38476	TMEM129	46523	BRK1
39173	NUP210L	40124	OR2L5	36671	OR6K6
43919	SRCAP	39787	SUN2	47901	MFSD13A
43179	CHAF1A	36978	PIK3R6	34986	FUT3
42810	NRG2	48131	OSBP2	34787	PPP1R16A
36810	SLC25A25	45514	TOR1AIP1	13438	TGFBI
49911	CLDND2	48769	ZCCHC3	41402	PEBP1
49255	RAD1	44230	RASSF8	47059	CNTN3
46213	FAM118A	46114	QRICH1	45684	GOLT1B
43340	YAF2	38028	GAB3	50910	KRTAP13-2
42584	MYBPC2	41609	REV3L	44108	SLC35D2
50830	PRR30	50689	CCDC125	49379	BATF2
49017	CATSPER1	48023	TEDC2	50194	NUDT10
41162	IL15RA	11353	ALMS1	47687	TRIM48
37097	RGMB	37416	C12orf40	38057	WDR62
46443	CCDC91	44806	ETHE1	34916	ANGPT1
45098	LRIG2	41117	HLA-DQB1	34629	KRT7
46613	HOXA10	6750	PYCR1	42014	GPR65
44541	ZNF281	37664	AGTRAP	50955	KCNQ1
45297	RCOR1	50826	TFAP2E	35971	FSHB
35733	GUSB	45510	POLDIP2	13402	TAS2R14
50264	MFSD4B	36945	SPANXN1	41536	PSMA5
39317	TMEM41B	43177	MED16	50483	FAM217A
37344	NANOS2	44879	DKKL1	47848	ADGB
13701	ZNF280C	45444	AHCTF1	35279	PELP1
40172	ARSG	37758	IQCJ	50795	ZNF831
50473	CCDC171	45262	CLASP2	42055	BLZF1
38627	CRISP1	37262	MYADM	50618	PLEKHA7
49854	TAS1R3	35503	PM20D2	48384	TEX35
51432	SPACA5	44224	IRAK3	51632	LRRC74B
51312	PEDS1	46066	AGO4	11728	CRX
42943	HS3ST1	45016	EDEM1	37830	UBXN11
44986	MEA1	12864	PGP	50696	CCKBR
51002	GKN2	42543	FOXE1	43438	CAPRIN1
44591	SNX15	44484	TTC33	35577	RBMS2
34895	CDKN2A	39172	FCRL1	39063	TTC28
51031	FAM131C	39169	PLA2G4C	50222	LRRC57
34805	ESPL1	36986	TDRD6	47311	CCDC90B
46210	PAK1IP1	37750	KDM5A	49237	GIPC3
49307	RHBDL3	43759	LAMTOR5	45493	ACOT11
48429	MINDY4	51792	SLC39A11	43522	HS3ST4
44824	PPP1R15A	38594	ERICH4	50471	KLHDC8B
43375	NUTF2	43776	CCT4	45440	PLEKHG4
48268	AIF1L	38990	MTHFD2L	46479	SLC35C1
13248	SLC25A52	39992	CCER2	42343	LBP
12212	H4C6	38021	CUBN	34697	OSR2
34901	PALD1	40714	FZD2	48013	ZC3H12A
36968	RPS6	41727	SNTA1	47269	PRDM13
35895	G6PD	34834	PLCB3	42199	ST3GAL5
40940	COL4A1	47431	DUS1L	50086	DENND6A
37372	NPS	47341	HLX	41343	MYL4
51423	FAM151B	51415	CERS6	36107	CACNA1B
51949	FCAR	51534	C8orf86	38706	NEDD1
36111	CACNB2	40166	UNC45B	35494	IRF1
38352	PPIL6	49682	RILPL2	36163	FOLR3
35492	NEIL1	46677	DLL4	47052	STIM2
47805	OGFOD2	37710	RO60	35303	RFC2
51599	CIRBP	35539	NUDT4	52077	TNFSF18
48968	SMYD4	45583	ZBTB7B	50119	GPC2
49030	WFIKKN1	41466	PLS1	35994	REN
13697	ZNF253	41217	KRT8	42597	NDUFS6
43697	MOGS	43706	PCGF3	46985	CASKIN2
42447	ATP2A1	34350	PAGE4	43152	CNOT9
43705	CNKSR1	35773	SGCB	47518	MFSD1
39510	CCK	40032	CD70	45179	SPAST
48683	ZNF382	42140	CRADD	48126	RAI1
49026	FAM167A	39085	TNFSF13B	42911	SEL1L
40690	EPAS1	47704	LENG1	44759	IMPA2
46362	GOLPH3L	37170	ODF3B	41577	PZP
49714	HMGB4	36011	FCGR1A	41248	LRCH4
41312	MMP15	43350	AASS	49128	PEX11G
43441	SMAD5	46139	TBC1D22B	46746	SLAMF8
38796	SGMS2	49955	CARNMT1	42369	GFI1B
38252	MYO1H	52057	SNAP47	44346	FAM50B
40522	SNF8	13069	RFXAP	38254	CXXC1
47037	WDFY1	37395	PLD3	50974	RXFP4
51891	ACSBG1	36044	IGF1	46089	OTUB1
36911	ZNF121	43666	DNAJC3	37820	QSER1
43198	HMX2	50477	CABCOCO1	42118	HYAL2
39587	PLCXD2	36607	OR4L1	44184	ZNF80
13122	RPS11	50226	TMEM151A	38108	TAS2R30
38082	AANAT	39223	MAFF	37415	VSTM4
46048	CACFD1	41658	CXCL5	13271	SLC6A14
38073	LNP1	49718	EFCAB11	42804	BAG5
44174	NR1H2	40296	ANXA11	49494	MTFMT
49871	SYT11	50106	PATL1	35232	STYX
35830	POU3F4	12194	H3C4	37849	PRCD
44214	CEP250	38628	TMEM131L	40518	C2orf81
50763	OR10A5	39042	ETV3	51493	KBTBD12
42539	GPC5	44476	OR2A5	49110	CBLN4
51320	BPGM	34530	ADSS2	39054	OTUD1
51004	TCTE1	43832	GLRA3	40696	FABP1
34765	SLK	41038	FGFR4	36434	EXOSC3
47390	MRPS14	51808	HSF1	39620	HYI
47885	MOB3B	45424	ZNF10	44429	KCNH3
13642	WNT7A	37179	TM9SF1	47044	PITPNM2
42805	BAG4	42050	BARX2	42031	PARG
12240	HLA-DQB2	35589	DST	12483	MAGEC1
37686	RUFY1	49588	ZNF480	37599	SAPCD1
42273	RHOB	36205	GSTT2	41803	TFF3
42104	EIF3F	38522	TSPAN14	48076	BPIFB2
38550	SLFN14	42629	SMS	46109	CC2D1A
42266	CHI3L2	44002	BTG3	35748	SGSH
36960	ERMN	38771	PUF60	44300	SHOC2
39512	SAMD8	48218	RNF146	39064	NR1D2
44034	SPINK5	41892	UQCRC1	39202	SLC25A13
35719	GIPR	38543	ROBO2	44896	GPR162
50243	PUSL1	13138	RSKR	47556	ELOVL1
12402	KRTAP10-1	44627	DNMT3L	37016	TIAM2
37622	IZUMO4	13127	RPS4Y2	47566	METTL4
51394	STMN1	37702	SYPL2	46047	MIOX
46125	SMPD4	45454	NOL11	51330	ARHGAP27
37514	EIF3B	44008	TMED2	36230	IMPDH2
13293	SMUG1	39332	BIRC2	48386	FAM186B
44999	LPIN2	34409	CYP11A1	43128	SELENOP
39676	PPIE	35854	SLC4A1	45843	TRIAP1
42607	PEX14	39391	CD300LG	40719	GATM
45223	ENDOD1	39068	ZNF200	37493	SORBS1
38878	SLC35B3	47435	DMRTA1	46799	PRDM8
36153	DCK	46795	PARP6	36371	OR2T27
47893	NAA40	42342	IREB2	11999	FOS
37878	N4BP2L1	11737	CST5	46640	FBXO42
41621	RING1	39117	GORAB	50949	ZNF875
39856	PPP5C	50913	KRTAP23-1	48349	KRTAP17-1
38789	FZR1	36876	CISD2	50405	SCUBE1
37802	TNFRSF1A	49437	GALM	41161	IL13
47630	EBF1	36337	PDE9A	44749	SSU72
44339	CDC42EP4	48737	SEC23B	50414	SMG7
46470	CSGALNACT1	45620	GET4	40858	BNC1
44347	DDAH1	47138	LZTS1	38616	RAD51AP1
46667	DDIT4	49146	ZNF280A	43187	UBA2
11543	ODAD3	37509	PXYLP1	38557	GASK1A
51759	MRPL28	45328	PRUNE2	47520	HIPK2
42223	CDK5R2	11810	DIAPH2	49365	FAM83F
45556	BRPF3	38402	CCDC17	47640	YIPF2
37009	HACD4	36369	DENND6B	47026	PCDH10
45172	PLEKHA6	42128	TRADD	48789	SLC22A16
51475	MBNL1	42145	ADAM21	46811	SLC17A7
34607	NCOA4	36488	SP5	41584	RABIF
12611	MTRNR2L6	36832	FSD2	35502	NCOA7
49404	TMC1	43436	CD5L	48555	KBTBD8
43214	IRS1	51168	SMYD1	37404	TRMT11
35697	F5	50583	PPP4R2	44507	PITPNC1
50305	HTRA4	37950	UNCX	44189	RNF112
39105	IRGM	41269	MAFK	34578	HIRIP3
45072	DHCR24	47553	SNURF	42365	TANK
48036	CCDC92	34737	BEND3	43162	GABBR2
44272	DMBT1	45597	PLA1A	39408	AQP8
13488	TMEM265	45167	FASTKD2	50856	ZNF827
42891	PIP4K2A	11856	EDDM13	49081	ABCA6
42771	KCNK6	38995	BTN3A1	40241	RMND1
41746	SPTAN1	47607	COA7	45427	DCAF12
49048	KRT3	42502	DNM1	38902	C17orf49
49653	YPEL4	39104	SH2B1	44170	TCHH
44939	APOBEC3C	35788	MYBPC3	45417	TAFA5
48032	FHOD3	48562	BOK	39094	FAM228B
40802	AMBP	35591	ZNF600	38983	FNDC7
48597	CARD6	43044	GNAT2	49381	ZMYND19
44117	CNTRL	41753	TRIM21	50577	FBXO36
34880	SH2D4A	45939	REEP2	41811	TGM4
36808	RAB37	48624	FUT10	46612	UTS2R
44134	RPP14	49822	DMBX1	38767	NHS
35647	SERPING1	50455	CNKSR3	44771	HSD17B8
38548	CALHM3	45751	TRAPPC2L	34659	GAA
47979	ZNF556	51327	C19orf48	49474	CRB3
36314	SPINK14	36663	SP140	35183	BIRC3
38085	ABCF1	34908	TMEM243	38503	KRTAP20-3
49734	CCSAP	40962	CRYBB1	37343	KCTD21
50008	KANSL1L	48319	ESYT3	34367	ACKR1
51735	OR5AL1	51471	NPSR1	43680	ST3GAL4
40553	SFXN1	38019	DMRTC1B	37244	MTCP1
40312	NUP54	48095	ITIH5	46180	TMEM127
41838	TNNC1	50158	PRSS33	36989	TECRL
34838	RUFY4	34480	DUX4	35375	RAPH1
50498	SLC39A5	47019	GPHN	46763	C1GALT1
37423	MASP1	43770	AKAP3	39957	TTC34
40954	CPB1	44705	OGN	44662	BAZ2B
48717	DISP1	48212	ADAMTS10	45258	TOGARAM1
40625	SERTM2	37417	TIPRL	44720	PRDX3
48469	YIPF4	47521	CCDC136	47002	SORCS2
51007	ERICH6B	35637	ASPA	36680	OR7G2
38123	CHCHD4	42044	YBX3	39401	RIMS1
38469	HMOX2	45141	FILIP1L	51987	MARCHF7
42161	RGS9	48003	TRIM46	40904	CD79A
39254	FBXL17	45792	TAOK3	51414	MRFAP1L1
35324	ERO1A	42182	SAP30	34664	MYLIP
50785	LCE3B	34839	ALDOA	49650	C9orf72
38142	HEPHL1	50575	BPIFB6	37874	TMTC4
38174	NUTM2A	46350	SLC4A1AP	45962	CRK
39253	PCYT1B	47023	DOCK6	37197	TAF9
47014	USP35	47952	DENND2D	35291	MCOLN3
36686	OR8K3	37891	CNGA3	43541	PKDREJ
45365	TRIM37	36571	OR13C8	47907	ZNF669
46461	ABCF3	43732	TRIM38	47505	CSHL1
40362	MRAP	46226	TMEM255A	43455	MAP3K5
34720	RHOC	43839	NCOA2	35713	GALT
37121	ZC2HC1B	49025	TAAR8	44934	UBE2S
35311	XKR5	42454	BNIP3L	45980	TBX22
45222	ZHX3	46694	KLHL4	36359	C4orf3
35656	CD3G	49887	NXPE1	47482	GALNT17
35545	CCDC30	50535	FUNDC1	50556	TPPP2
43704	NCOR2	38505	ZEB1	50631	CNTN4
43579	MS4A3	35614	A2M	40064	ARHGAP22
48462	HSDL2	47307	SAV1	44322	APPL1
48849	SIGLEC12	42793	AKAP5	38274	PGPEP1L
47427	MOAP1	13339	SPON1	39145	GRAMD2B
35447	SPIB	49380	NUS1	51754	NOP14
42108	EIF3J	37674	PCDH17	39385	TBC1D17
38973	DOK3	47591	RSRC2	38356	TASOR
48546	ACTRT3	45623	DERA	34941	DNAJC4
34388	OR8U1	44280	AP4E1	49901	ZG16
42168	TNFRSF10B	38317	FBXO45	11279	ABCA2
50368	RDH10	47159	XK	41722	SNCG
49304	KCNK10	50379	KCNQ4	12513	MED24
11420	AZGP1	12649	NANOGNB	49153	TMC2
11307	ADAM23	40727	B4GALT1	36308	RPL37
40738	GSTA4	45214	ZNF292	40861	POLR3D
45834	TPRA1	39646	UNKL	34994	LRRC4B
39241	CAND2	44182	ZNF135	42799	SCAMP1
38906	TMOD2	47720	NDUFS7	36965	RIPPLY2
38421	LCA5	47767	FAM118B	36150	CYP27A1
41752	SRY	35468	PLCB4	47288	TICAM2
38389	DHX36	43280	TBL1X	48714	LSM10
49709	CABP4	43021	NR2F6	40924	CEL
47064	COL20A1	43139	TNP2	11685	COL18A1
40618	CTXND1	36510	OR10AD1	51153	UTS2B
12396	KRT4	48702	SERAC1	44729	ZC3H7A
46842	PNPLA2	35080	BCL11B	49394	NRG4
45108	DDX46	39830	FAM161A	45692	CNR1
47619	AACS	35412	APAF1	4217	IL5
37176	KCNMA1	36537	DPP10	42999	CRKL
47836	ZNF768	46781	OLFML3	42615	PSPH
5542	NDUFA3	41075	GNA15	13415	TBX20
41370	NME3	40838	ATP5F1B	38837	TRAPPC3L
40551	ZNF396	36920	SPDYA	41691	SLC6A1
37595	INSYN1	41425	PDE6G	47567	RFX7
48676	ATAD1	39159	ANPEP	49878	TARS1
46212	TRMT61B	44837	SULT4A1	49771	GCNT2
36210	HPGD	36436	SFR1	51409	SERTM1
46015	RAB39A	40390	KIAA1958	34763	SNRPD2
45830	CABP2	11516	CABLES1	43594	NELL2
51899	ANKRD36	37481	DMAP1	48029	HKDC1
50433	USH1G	34582	PRKAR2B	42424	PMPCB
49567	SPATA4	39049	IPP	49617	CRYGN
35060	CFAP57	34910	IGSF8	38845	C4orf48
48037	ALPK1	35802	OAT	42444	ASCL1
44845	SACS	47810	ZDHHC14	48771	RHPN2
51013	FAM169B	47377	THADA	41401	P2RY11
40624	SMIM35	39280	ZNF44	37164	SPRR2G
48467	CARD19	37964	ARHGEF28	39260	MEIOB
40149	PPP1R1C	45449	NELFB	43189	CFL1
41927	ZFY	47128	PPM1A	52101	ZNF66
35297	CCL5	43801	PDPN	39871	XPNPEP3
51236	MXRA7	37124	NHSL2	40824	ARF5
35056	HTR2A	50705	TAS2R20	46208	HIF1AN
7	CCL3	43417	PRSS16	35306	FMN2
49964	KBTBD3	47024	ZNF471	43165	AKT3
41764	NEK4	42550	GALNT2	38549	NSDHL
50231	IP6K1	45387	SMG5	42090	SSNA1
47974	UBTD1	40106	SLC20A2	46393	UBA6
34579	TMEM101	51520	TNFAIP8L3	42877	SNU13
40821	AREG	45535	ZNF337	52011	OPN1LW
48752	SLC46A2	40685	EMP3	44486	GMEB2
45469	SEC31B	45398	RIMBP2	39555	SLAMF6
47280	TMEM35A	40213	ADGRE2	48139	TMPRSS5
36930	ACSL6	41484	POU5F1	37352	REP15
47034	CFAP97	38255	NRDC	41462	PLIN1
48310	GORASP1	44373	FOXE3	41001	DDR1
35125	MFGE8	47039	HOMEZ	51492	FAM43B
44743	STXBP6	35882	SLC25A20	43764	SPTLC1
41392	SLC22A18	49929	BBS5	43377	EIF1
12070	GMCL2	48030	WDR19	42685	SLC16A5
50401	DAOA	50693	NLRP10	35837	PEX2
45655	RBMX2	42760	POLR2D	45203	STK38L
37863	RTL8B	38265	PCTP	50922	OGT
51306	NDUFAF3	34904	FCGR2B	49225	DCANP1
45312	EXOC6B	39084	PHGR1	46365	SBNO1
49331	PKDCC	40797	ALCAM	34366	SYPL1
45757	POLK	39788	PACSIN1	44811	RTCB
35832	PROC	12722	NRARP	36390	PPARA
42783	RASAL2	48648	HPDL	36270	POR
38013	ZNF799	38497	PRG4	46827	LZTFL1
39760	TDRD5	39645	UCKL1	40211	ZFAND2B
43958	DNAJB2	44583	TRA2A	43944	NUDT3
41215	TNPO1	46009	SURF2	34780	CYHR1
46617	SH3BP1	35142	TMEM138	46991	SRGAP1
43252	POU3F2	40699	FAT2	38867	MORF4L2
51397	KRTAP26-1	42505	RCAN1	47603	ZSWIM4
51223	ATP13A5	50586	LRATD2	43571	HLA-DMA
48846	CDC14A	44356	FBXL2	48867	ZFHX2
11956	FAM90A26	37926	THSD7B	49840	ABHD11
39810	PGM3	36539	PLA2G6	43627	PDE6H
46851	PGLYRP4	41702	SLC22A1	43598	NFRKB
44099	NPIPA1	48981	WDFY2	44024	CCNI
35093	SLC30A5	13621	VMA21	43896	ARPP19
49143	SRXN1	51845	ESPN	34976	CFD
48122	DDX11	35659	CDKN1C	40773	TNFRSF9
43072	GRK5	39755	STPG1	35793	NAGA
42409	COX5A	46287	HELLS	40255	DUOXA1
11652	CLC	45767	CYB5R4	45046	SNPH
50440	KLF17	40299	DNM1L	47917	HDAC11
47400	FIGNL1	42195	HDAC3	44950	TRPM5
42023	PRSS12	12501	MARS1	46770	NMUR2
47165	NFS1	35010	EEF2KMT	12256	HOOK3
50312	RTP1	35097	RREB1	38338	KLHL33
45790	PLEKHO1	48009	SIKE1	47466	NOC3L
42542	FOXD1	49149	SSC4D	43090	UBE2K
46151	TMEM260	48659	ZC3H10	12071	GMPPB
50103	TBATA	34796	REXO5	49973	CEP128
40765	IGBP1	48067	CXXC4	45734	TLX2
12847	PDLIM4	4319	IRF8	37030	MYBPHL
50603	TSSK4	38295	ASH2L	41732	SORL1
42191	TMEM11	13634	WDR12	44152	WDR45
52008	NPRL3	42664	VNN2	35797	NDP
45331	ARAP2	38938	TMEM30A	46735	SLC2A4RG
51384	ACSL3	13211	SF3A3	42952	FGFBP1
37034	FYTTD1	43798	POLR3G	39323	MKS1
35367	KDSR	38851	RNASEH2B	36199	GRM8
47980	CSRNP3	46111	PPP1R14D	51181	CACNA1G
37705	GDAP1	48925	CCDC97	44660	BAZ1A
43595	NEUROD2	36612	OR4S1	44360	FBXW2
48660	ADGRG7	48587	SPZ1	37487	ITPRIPL2
43015	E2F1	50880	CD300E	47453	PDE4DIP
44314	FRAT2	35133	CSRNP1	44716	MRPL13
39082	SRRM5	35431	FBLN7	37912	ZNF99
34490	MDFIC2	50862	HNF4A	40548	PSTPIP1
36533	TRIM67	38574	PLD1	38666	EIF4E3
50003	LCA5L	49809	ZNRF2	44646	CDIP1
35042	DMPK	50852	SPATA31E1	49628	TRMT10B
48528	SLX4	46669	CRCT1	7141	SELE
51095	EML5	47113	SCUBE2	36385	OR13C4
47773	GALNT14	36252	PAM	44069	RXRG
51250	STIMATE	42957	CBLIF	35911	KRT2
41259	LUM	34801	GSDME	38171	SHISAL1
41253	LRP6	35523	APOBEC3F	41288	ADAM11
45555	ZNF777	38117	DLG1	34417	OR1L6
50908	KRTAP21-2	49609	CCDC12	50444	LSM11
50744	CATSPER3	40730	GNRH2	49385	CDAN1
39951	OSBPL1A	39256	RAB2B	38418	TENM2
12460	LRPAP1	38186	ULK3	41111	HLA-C
51634	EFCAB10	47309	MRPS35	43734	UBE2E3
13500	TMSB4X	48843	VPS13A	34603	TRMT2A
43954	FKTN	37724	TMEM80	44151	BVES
13155	SAMD9	34623	VARS1	44508	RGS17
50487	UMODL1	42758	SLC22A14	44933	HTATSF1
41794	TCF21	42631	SPOCK1	49363	KLHDC7B
36594	OR4C16	42860	KCND1	46792	SLC6A20
38998	CCDC153	36265	PNLIP	48689	SLC49A4
45687	DESI2	51519	CCDC9B	43931	USP19
44762	NDUFA8	47642	CYREN	42406	PRLHR
35705	FH	48882	IL33	48105	CPEB1
37831	TMPRSS13	44564	SAP30BP	41967	HMGA2
41169	IRF2	47339	GNGT1	41194	KCNF1
50227	MAMDC2	51695	RHNO1	48348	KRTAP9-2
35402	SERPINB9	41845	TPD52L2	39203	RNF170
36329	NDUFV3	51953	FOXL3	39295	SHISAL2B
38621	TTLL6	46340	KLHL11	37013	THEMIS
44920	BMP10	35337	ARFGEF3	45530	TES
36898	NEXMIF	47714	FSD1	52000	NBPF26
50332	SH2D3C	50351	SELENOH	46497	TBC1D2
50253	SLC16A11	41758	STAC	39907	RNF40
46608	MIS18A	48743	BBS4	44988	NPHS2
47949	DENND1C	39367	RAB35	40638	DHX15
49210	S100Z	45498	GLCE	48922	MMAB
45028	ADAMTSL2	44139	CD160	47162	SLC5A6
50534	C22orf39	45737	SDF4	39736	XIRP1
47705	C1orf35	40973	CTSE	37989	CPN2
37984	OOEP	34628	WDR90	38979	TTC26
41321	MSR1	38066	ZNF154	46566	DDX43
43424	EIF1B	45285	RTF1	44113	ABHD2
39476	ZFYVE28	38042	FAM86B1	39790	MYL6B
35892	CYB5R3	39192	ST6GALNAC3	38414	GALNT9
36257	PDE1B	46663	CCDC93	38343	EBF4
46214	CDC37L1	51545	FAM177B	48580	IL1F10
41751	SRPK1	11895	EPOP	39739	C15orf65
50180	TMEM74	36841	BRWD1	50506	DNAH17
44846	GAPDHS	42564	ONECUT1	50238	KCTD6
41898	VBP1	47246	MID1IP1	40707	FLNA
42561	NRG1	45125	FAM20B	12205	H4C13
39112	SLC13A2	51658	SNX7	48894	TPGS1
35053	WDR4	50364	CBWD2	43282	TCF20
35346	CDK5RAP1	38157	MS4A15	43203	HSPG2
34644	MAGIX	38451	CASK	44130	ADAMTS5
38089	MEX3A	40848	ADGRB1	48135	BHLHE41
37965	MBOAT1	37299	SLC6A9	49451	SDR16C5
12952	PRICKLE4	38334	ZFP57	37736	C2orf88
50956	AASDH	49759	SLC25A43	49662	KIF6
38847	TP53BP1	47509	ANAPC1	34759	ADRM1
40305	ERMARD	35677	CSTB	43538	SIRPB1
49098	CAPS	39279	PRR29	13255	SLC2A13
45143	CEP162	46512	PAG1	42525	EPHB3
51757	PLEKHA8	47396	CLSPN	45378	LARP1
49954	HGSNAT	49644	TET3	35598	ZNF85
41872	TNFRSF4	34453	TRIM69	13465	TMCO5A
44630	GREM1	41841	TNP1	11486	C1orf21
42617	MAP4K2	44033	KIF2C	45979	PDE11A
47772	HMBOX1	42465	CASP5	37587	SEC14L1
11771	CYYR1	38150	SEPTIN8	43095	KIF25
49222	PRRC1	42162	DLK1	40418	SERPINB11
51185	KCTD4	45228	GGA2	38631	ATG10
43236	LPA	43567	CD2BP2	48836	TP53INP1
41323	MST1R	34828	NCAPD3	42015	RAE1
51317	CXCL12	45288	GPD1L	36831	ZNF484
48677	PLXDC2	45374	FNBP4	51259	LRRK2
36937	SMPDL3B	48370	B3GNT5	48271	NUDT12
42275	ATIC	36673	OR6Q1	39445	PAGE3
5538	NDUFA2	39160	SLC25A4	40517	PRRG2
34693	BID	43337	ARIH1	38480	CDCA7L
48213	SLCO5A1	42980	BMI1	36730	HNRNPL
40413	LDB2	37330	SPAG16	40643	DHCR7
36786	NUMB	43277	TAF7	51261	ZC3H6
47428	TMBIM1	42272	AMY1A	49445	SLC7A13
49829	PEMT	43174	HCN4	37519	PDE4B
50232	BEST4	36691	OR9I1	35355	DPYD
48725	TMEM141	47517	ACBD3	36010	IL6R
49924	KLHDC7A	34574	KRT15	40836	ATP2B1
41480	POU2F1	49925	UBXN10	40531	SNCB
36703	OR4N4	38546	SYNPO2	51311	GGTLC2
40040	GULP1	39602	LGALS16	49749	NKX2-3
13313	SOX2	48655	TMEM25	39631	ERVV-2
35396	ISG20L2	39991	RANBP6	44628	OSGIN1
11592	CD300H	34712	PEX16	37814	ACSS2
34411	GHSR	39545	PUDP	50242	PSTK
35016	ZFYVE26	35515	FIP1L1	40912	CDH5
51416	LRR1	48456	SGIP1	43260	RTN2
36638	OR51F2	43605	NSF	35778	LYZ
41057	FYN	51823	KLHL14	34627	DOHH
49857	SNX11	41189	JUP	41040	FKBP3
34865	NISCH	38581	VWA5A	34622	SLC29A3
45185	CEP164	40729	GMDS	36747	OR10G2
38091	CCDC102B	48877	TMEM259	47310	NIF3L1
46993	UBR4	38536	C9orf57	41408	PAK1
41861	PHLDA2	35863	TH	44148	KAT7
34457	ELOA2	39802	POC1B	39976	PPP6R2
44799	EXOSC2	39581	CLDN11	41868	TULP2
46290	MAP7D1	41404	PCSK6	34448	HMGN2
49291	RAD52	44760	INSRR	47559	YTHDC2
40746	HCRTR1	42545	FLOT2	35707	FUCA1
36657	OR52I2	46937	CLK4	44023	RAB32
12407	KRTAP10-7	35366	KCTD13	46860	RHBG
41683	SIAH1	36469	TMEM200B	12491	MAOA
39868	RFC1	13118	RPL32	35471	ZNRF3
48457	GARNL3	36420	ATP5MC1	37012	BCL2L15
36693	LRRC52	49258	ZNF526	50671	ZADH2
45772	ANAPC7	37779	SST	44461	CFAP45
47222	ENOPH1	42345	CITED1	38008	CCDC150
46400	KIRREL1	37116	EPGN	34509	MTRES1
38680	SLC12A5	44547	ATXN10	41494	PPP2CA
50790	ACKR4	51049	WDR72	35193	CCNL1
46873	TMEM63C	47834	ANKRD55	37225	OS9
35675	CPT2	48671	ADO	50964	UBE2D2
36364	CC2D2B	46615	HOXC5	44766	SLC6A7
51068	TSGA10	49387	PRELID2	49296	NUP35
36699	OR1L1	39420	DTHD1	47812	SAP30L
44325	DNPEP	46703	FAM214A	11477	C17orf98
37796	TACR3	43894	ZBTB6	39059	FAM71E2
37510	ARL5A	51255	VWC2	40868	C5
44451	LSM5	50638	SYT9	41166	INSL4
45617	EEF1AKNMT	45303	PLEKHM2	42714	TIAF1
38069	TMEM213	47056	KLHL1	35592	ZNF468
40028	CD68	51037	BPIFB3	36884	ZNF761
34524	PHB	51047	TPRG1L	46880	CAMK1G
46510	FBXO6	34569	CTSL	44954	OR1D5
36794	ATP8B2	51739	ODAD4	42591	NDUFA10
43210	INPP5B	35397	KIFC3	50768	NMNAT3
37904	SLC45A1	35866	TPI1	43500	UQCRFS1
34334	PPP1R14A	49442	C7orf31	42695	HGS
43590	NCK1	48112	ASXL3	35938	THPO
48932	RFT1	34695	OSBPL5	37630	SLC4A8
13761	ZNF814	49250	UNC5A	38041	CEP57L1
51711	SEL1L2	50513	RNF149	48322	ROPN1L
48175	DDX17	40955	CPB2	47491	POLR1E
44138	NOX1	38035	CFAP94	34924	SEMA3F
47343	MCL1	50031	LINGO2	44976	UBXN4
42665	VNN1	46624	SNTG2	48387	ARMC2
51361	CDCP2	41330	MUC2	39789	CIDEC
35008	CCN4	51518	TOMM20L	45436	AASDHPPT
39817	CFAP46	40557	TMC7	41295	MFAP4
35611	IGHG3	43136	TECTA	36714	OR6K2
41207	KISS1	48087	TTYH3	47971	PHC3
43307	SOX13	12348	JPH4	48712	ALKBH6
41675	SRSF2	46130	PNRC2	48996	RPL39L
50065	SNX31	47976	NRSN2	48777	GGACT
50367	WFDC10B	13602	USP17L7	45135	PUM3
41490	PPP1CC	48290	NRIP2	41182	ITPKA
39409	DNAAF6	39313	PRKAR1B	42388	CYTH3
40652	LRGUK	36115	CALCB	39045	ZNF566
48685	FAM222A	38971	CFAP73	51299	SYT10
35709	FUT6	47142	RPL36A	36524	LIN28B
49096	SLC32A1	42330	GGT5	46828	CNNM1
44491	PFDN2	34744	CFAP54	41228	LAIR2
39641	CORO1A	42822	PDIA4	36889	SLC41A3
47511	SNRNP35	43943	PNPLA6	44421	HSPBP1
34692	COQ6	12419	KRTAP9-3	49986	RNF165
48481	CAPNS2	41796	TDGF1	49056	BSND
39354	ITIH1	34449	OR2T29	38055	ASRGL1
48185	STK33	51111	LRRC74A	13292	SMIM41
43259	DLL1	39579	MARF1	37373	OPN4
48278	TEX101	49912	ZNF285	51149	CATSPER4
47387	TNN	49821	MMP21	37358	PLEKHG1
13021	RAB7B	49712	CSNK1A1L	36667	OR56B1
37457	TMEM98	43929	TSPAN9	45815	MSRB1
43369	PRMT3	39901	METTL23	34719	PCDH12
47674	C1orf50	46867	PCBP4	47933	ACTR5
51569	FOXN4	37619	CHIC1	48757	KRTAP4-1
38368	ZNF276	51438	RASL11A	40615	ZNF534
49988	C19orf18	49511	AKAP4	50299	SLC24A4
41935	ZNF45	39804	CENPO	50246	ENPP6
46913	FGF23	50684	NLRP13	51472	NPHP1
37304	MINK1	44651	ARHGAP6	43178	PIGK
45822	NIN	50339	P2RX2	36728	OR4F6
51351	NANOS1	51021	SPATA46	47053	ZBTB2
41258	LTK	38882	ZNF780A	36313	PRSS58
43688	TLN1	49321	SAMD1	51034	ZNF713
36783	CACNA2D4	35956	AVP	41756	SSRP1
42485	COX15	41900	VDAC2	48217	SBF2
48760	ATCAY	39505	LDHB	49294	CSTL1
48632	INF2	36824	SDCBP	44493	PHLDA3
52058	SNRPN	45886	RNF181	40521	SNRPG
49388	CCDC167	40509	MEIOSIN	34576	MAGOHB
42968	APLNR	50553	SREK1IP1	44566	DDX25
47304	CDH26	35859	ABCC8	40179	RCC1
36225	IL2RB	39673	BFSP1	49267	ZNF418
44656	STOML2	48345	KRTAP1-5	36281	PTGER1
37412	CCDC78	49417	MYEOV	42032	CNTNAP1
43227	LAMC2	45279	TBC1D9	45516	CHTOP
41078	GNAQ	41316	MPV17	50165	KBTBD6
43842	IGF2BP1	40984	DEFA6	40112	SEC14L3
42449	BAD	43121	PRKCE	12033	GBP4
42372	CDKL1	45012	NUP93	41880	UBE2D3
41978	FZD1	48311	AGXT2	38656	ZNF502
36080	ADRB1	42889	PIK3CD	13057	RELN
47809	CENPU	48049	CEP63	45283	STAB1
42048	CAMK1	40883	RUNX1	41931	ZNF264
39122	MBOAT7	44739	THYN1	39347	PIGX
40261	SEC16A	48221	KRTAP1-1	42816	ATP5MJ
46050	BTG4	40268	MFF	50704	TAS2R19
36159	DRD3	12749	OBP2A	47615	TAS2R8
37357	PCARE	45727	HSFX1	36196	GRM5
49544	ZC3H18	48596	ABCC11	50133	AKNAD1
39718	THAP3	43617	PAX4	42150	NR5A2
46723	PRMT8	36378	TTC3	46618	NPAP1
48605	CCDC54	44440	FAIM2	50966	ZBTB12
48041	ATP10B	41080	GNB1	48302	FZD8
44698	MRTFB	38124	PTPRJ	49729	ZG16B
39893	SMIM18	52016	OR9G9	40259	C9orf153
36971	ACSM2A	51621	TMEM79	35669	COL1A2
50938	TMEM119	41865	TTK	41103	H2AX
51977	HNRNPCL4	46120	DPP8	36388	OR52N5
49664	C6orf136	41714	SMARCC1	43546	CACNG2
51873	DYNC2H1	38846	ATP13A2	50731	LYPD6B
43148	RND2	51513	GPR153	34563	ANAPC2
51463	SCIMP	36186	GRIK1	36879	C4orf46
41155	IGFBP6	44532	PRPF6	51697	CCDC200
49407	TRIM40	46644	SPIN2A	39026	SHISA7
48180	ZNF696	41638	RYK	43101	MAGEA11
34527	RHBDL1	36875	TRIM72	40908	CDC25A
49737	SPATA18	12234	HEXIM1	45192	MAST1
51101	RBM38	47506	TNS1	39335	FRAS1
45194	SORCS3	41203	KCNS1	46789	PRTFDC1
41519	MAP2K1	39390	EDN1	36432	ZFYVE27
35357	TIAM1	44513	SEC22A	36348	ANO7
40813	APOC1	39583	ZNF75D	37218	DAPL1
40123	OR2V1	35464	NBPF3	50016	TEX55
44874	CACNG4	46008	OTUD4	48950	PGLYRP3
13143	RTTN	36615	OR5A1	45738	OAZ3
46490	MUC4	39711	TRPC5OS	35562	ZNF677
43446	MAP1B	37294	FBXO48	34676	HRAS
40490	CLDN3	37396	MOXD1	37115	SEH1L
34658	C5orf46	41090	GRN	41537	PSMA6
47787	EFCAB1	41612	RFX1	34349	S100A8
43405	SF3B4	42054	FCN3	40771	IL12RB2
46303	FAM90A1	35478	MAP3K13	48954	GPRIN1
13184	SELENOF	37496	RGL3	49231	OTUD7A
49455	SPPL3	43240	MAB21L1	50436	ZNF57
44340	CHRM5	12992	PTCD3	47577	NT5DC2
45540	IFT172	11749	CTXN2	50151	MS4A1
43425	SPEG	52092	VTI1B	49711	PRAP1
34831	TNFRSF14	46141	TTC19	45111	TBC1D4
38725	ARHGAP26	42562	FOXA1	39660	FBXL5
44978	FAF2	38700	UPP2	51450	ARL9
41422	CDK18	48210	ADAMTS12	38290	SLFN11
50570	CLBA1	40359	PPP4R3A	46955	AMIGO1
7009	RPL23	41451	PIK3C2A	45929	NRN1
49875	ZNF561	39108	POP1	49908	SLC43A2
37579	VWA5B1	49102	B3GALT6	51360	TEAD4
40096	ANAPC10	50945	APOBEC3H	46367	C1orf112
43344	EBI3	38107	GCNT1	49121	TMEM41A
44664	OR12D2	12644	NACA2	47733	IRF2BPL
51911	B3GNT4	39937	CCNE1	45450	ZDHHC5
48830	KCNH7	41128	HOXB1	41971	DYSF
39124	PARP9	38529	KRTAP25-1	46353	EVA1B
46405	CCDC25	35084	ZNF143	46289	GPN2
45730	TRO	45869	ANKRD39	45520	PYGO1
51148	CSMD3	39586	NIT1	36014	IL10
42523	EPHB1	40395	DCDC2C	139	TARP
51868	NKX1-2	34751	RPS19BP1	35808	PCBD1
38391	SZRD1	37329	VEGFA	42234	MPZL1
44549	DNAJC15	42305	TIMM8A	12841	PDAP1
51820	TLK2	40080	PRELID3B	40278	KIAA2012
44870	TSPAN13	46183	NLRP2	48884	KRT71
51016	LYPD5	48839	MRFAP1	50541	PDZD9
35617	ACADS	46305	ELP3	37529	SIL1
43635	PIK3CB	51136	BTNL3	51973	HBA1
37864	ZAP70	47055	NYAP2	43957	HOXA2
38634	AFP	39591	BAK1	45753	TRIP4
35941	PEX1	42088	UNC5C	42852	IBSP
50812	STXBP4	36084	ALDH2	37186	SLX1A
44380	B3GAT3	39672	CEP152	52073	TEPP
36340	OR2Y1	36002	TSHB	40414	SEMA3B
46983	XPO5	42978	ATP5F1C	36904	THAP7
48838	ZNF160	34852	HCN3	44427	ZNF346
35885	CHM	45437	ZNF473	39828	PIGO
43967	SURF6	47217	SLC4A5	39098	ZBTB8B
48341	SNX25	51566	XKRX	36468	HMGXB4
45224	NMNAT2	51756	MYL7	37039	SLC9A4
41566	PTPRD	47001	KIAA1328	36074	ADORA3
39558	ASTN2	41109	HIVEP1	45601	TRIM33
42984	CALM3	51043	RFLNB	36188	GRIN1
46753	BDH2	42483	COX6C	38067	NFE4
35169	SVIP	41717	SMPD2	39343	ARHGAP25
44997	TTLL4	47522	SMYD3	41759	STAT3
42205	ZPR1	51053	HECTD2	37445	DEFB135
11605	CDK5	42250	RPL14	50687	AGR3
41991	ULK1	39414	PLB1	41371	NOVA2
35687	EDN3	42390	MED14	41826	TLR1
48223	RAB1B	51718	CLASRP	49605	PUS10
48547	CNFN	38315	DHRS7C	45184	BAHD1
11572	CCN3	40574	CTSO	36401	OR7G3
35610	IGHG2	46728	CYP26B1	51624	EFCAB5
13306	SNX18	49104	VSTM2L	45423	PARM1
47557	PORCN	11379	AP1S1	39428	ERICH5
38630	PEX5	46116	POMGNT1	49611	SPICE1
37040	SLC13A3	43087	HCLS1	44161	GUCA2B
39091	GLG1	37126	AADACL4	50810	TMEM26
36582	OR2F2	39270	APBB1	50946	SLC36A2
40569	POU6F1	41190	CD82	37029	SPRTN
39341	HPSE2	38012	DGKG	43565	LUC7L3
44855	FETUB	42681	NMI	45079	TSC22D2
47613	GPR87	50019	C4orf45	39618	CNOT4
47644	LRFN4	40333	RNF212B	46369	DPPA4
42087	HSD17B6	37751	CAPSL	42867	ATXN3
35792	MYOC	35816	PFKM	12260	HOXB8
51249	C3orf62	34587	TRNAU1AP	36255	PDE3B
48405	DSEL	38327	ACYP1	42592	NDUFB1
46194	TMEM132A	48513	CYSTM1	50724	NUDT14
35670	COL4A3	40872	CA5A	50218	BRWD3
40760	ICAM4	35528	ZBTB8OS	38053	ADGRA1
37079	SEC61G	35430	AP3S2	40116	SKOR1
39402	TSPAN3	49350	FAM71E1	36013	FCGR3A
41126	HOXA4	43084	HBZ	5567	NDUFB10
36506	NOMO3	48696	ZFYVE19	36819	UHRF1BP1L
41342	MYH9	35175	ADCY7	42770	NTN1
51094	RNF13	50198	KIF19	35511	ZNF805
35241	TMEM235	45985	USP18	12674	NDUFAF4
49285	RHOV	50600	TCERG1L	47357	ZNF711
34473	IK	46977	CFAP92	13301	SNRPE
47609	UBE2Z	42263	GPX5	41319	MSI1
50262	ZCCHC24	47057	SH3RF1	42981	CA3
43342	CLEC3A	50787	LCE3E	44330	STAP1
48753	MYO1G	50616	ZPLD1	38462	PIGG
41368	NID1	430	APOC3	48470	NOA1
46971	AHRR	37715	ANKZF1	47050	VPS18
43322	ARPC1B	48607	LOXL3	42011	AURKA
13113	RPL22	38215	SENP6	52043	RET
50046	MFSD6L	11354	ANAPC11	43286	NR2F1
51447	EEF1AKMT3	43714	FBLN5	48427	SLC49A3
13318	SPACA5B	40358	PNOC	38441	PARK7
42930	CBFA2T2	49981	C16orf89	39562	BEND2
40092	LTA4H	47519	SMURF2	49966	AMDHD1
37216	ARHGAP8	50752	ANGPTL5	41284	MAZ
47693	RETREG2	42519	ENDOG	41096	GTF3A
49187	DUSP19	44007	SERINC3	41889	UNG
37287	KALRN	50991	ZNF714	42300	CSRP1
50876	SMURF1	50277	VGLL2	44953	OR1A1
42534	ACSL4	38163	ZNF506	39942	MFAP3
46304	NECAP2	43461	KMT2A	49168	CST11
46466	MNS1	38396	FANCL	42676	EIF1AY
38625	ZNF385A	46707	SERTAD4	50521	ZNF660
40619	AKR1C1	38939	C2orf74	45986	KLHL3
36091	ALOX5	47391	STEEP1	45343	KIF13B
48869	LRRCC1	40504	PIGBOS1	48249	EMC6
37648	NRF1	45051	TOX	36236	KNG1
49642	TSPEAR	40489	C5orf60	46986	ARHGAP31
47379	HEATR6	36925	DSP	48044	PIGZ
43719	TIMM17A	36391	LHX8	41442	PFKFB1
47112	NCOA5	46964	PRR12	39479	ZNF641
38144	BET1L	51066	PRDM1	36659	OR52K2
51652	TMEM150A	13221	SHISA2	51044	SCRIB
51400	FAM47A	46557	MARK1	45586	ST8SIA3
38136	RBM47	46883	FAM219B	50099	SAMD9L
51728	SPATA9	35031	KIF24	7092	S100A12
51609	SPACA6	51183	HACD2	49752	ADGRA3
37006	NUGGC	42206	MCM3AP	41122	HMOX1
51582	ATP6V1H	49987	ERVV-1	43527	VPS26C
47012	NLGN2	37027	NCMAP	41565	PTPRA
34570	CBY2	38404	KANSL3	12175	H2BC8
38552	CPSF4L	51551	ERVFRD-1	50640	LYG2
49672	TMEM106A	51484	ACSM6	39806	SBK3
51029	GATD1	47935	MAP6D1	41028	FAU
44792	ADAM29	38387	C4orf47	46940	SPC25
46874	PHTF2	36263	PLAT	42248	MYOM2
41581	RAB5B	49960	FGFBP3	36437	RAB11FIP1
40570	MTA3	47902	CSPP1	35872	UROS
41423	PDC	41340	MYH6	46953	GATAD2B
46101	FBXL12	37987	CLEC2L	35356	CYBC1
44963	SLC2A8	38895	CHID1	41320	MSN
51878	SERPINA2	41707	SLIT3	42083	NPFF
51197	DENND2C	43863	B3GNT2	39446	MCFD2
35167	NCAPH	46155	LIME1	39574	C3orf20
48177	OR2H1	50836	NRBP2	51770	METTL6
39393	TTC39B	45139	N4BP2L2	40722	GDF1
39240	ARL13A	46474	NIPSNAP3B	35418	COMMD4
38212	RALYL	49354	MCRIP2	48431	ZCCHC7
40412	LACTBL1	47258	ZFYVE1	49864	PARS2
49830	AZIN1	38080	NDUFAF8	41943	ZNF136
38380	NCBP3	36121	CHRM3	41432	PDPK1
50679	CDK5RAP3	43750	CIB2	50256	NIM1K
35295	NTPCR	44265	OIP5	49715	VTI1A
42385	UBE2L6	49464	DNER	44092	ZNF19
43530	NMUR1	49656	MRGPRF	45934	MYOZ2
36684	OR8D4	48289	FERMT3	40631	OR2AJ1
48472	SLC25A33	47623	DDRGK1	36356	LCN9
45372	USP24	46344	SMG8	37460	TOM1L2
51736	OR4K3	42704	ZW10	34809	KCTD17
50174	STEAP2	43251	ATP8B1	37200	KHDC3L
34897	ZNF488	47725	PGS1	49177	ASB16
49002	AZIN2	51516	C10orf99	44913	DIMT1
42698	DGKI	43348	PLXNC1	41049	FNTA
34592	EPHA2	52065	SRRD	44872	UQCRQ
36675	OR6X1	38500	CHST8	50221	MCOLN2
42688	PRPF3	37249	FRMPD2	43818	REG1B
50283	CAMK1D	46538	TBX4	39469	KLHL7
41113	HLA-DOA	46692	FGF21	36769	OR11G2
39850	PPT2	46457	MIS18BP1	51102	CREB3L2
36101	BLVRA	47203	LSM2	51062	CREB5
40993	DR1	45263	CAMTA2	39888	TP53I3
50747	ERC1	43396	POP7	49996	TLCD4
51234	ZNF710	12157	H2AZ1	37051	XKR7
40047	SMIM22	44082	SPTBN2	50905	KRTAP19-7
34781	UBA7	38547	AEBP1	13185	SELENOK
49272	BMPER	47792	RHBDF2	38587	DNAJA4
44273	NSD2	45584	VILL	41461	PLEK
41287	MCM3	44998	MDC1	42210	PRPF4B
36938	CADPS2	51126	RNASE4	38351	ARHGEF25
47250	LY6G6D	12186	H3C1	43825	DYNLT1
38345	SLC35E2B	51396	LURAP1L	37322	TAF5L
42319	EFEMP1	50532	CRB2	36984	IBA57
48672	ZSCAN10	50694	NLRP14	44589	ZDHHC1
51048	RNF144B	41729	SOAT1	41792	NFE2L1
36796	IP6K2	12329	IQCA1L	35706	FSHR
40585	SLC46A3	44505	QPCT	36145	CYP2J2
41545	PSMC5	40173	IFT20	38359	TEN1
41101	GYS1	34518	POLR2J	37267	GOLGA8A
48378	WDR54	35999	SMPD1	36301	RPL26
50512	RIMKLA	48402	C4orf17	48995	APOA5
39878	DEFB4B	51903	APOBEC3B	48544	GHDC
49246	MYOF	44561	ZNF180	51750	MROH2A
35834	PTH	45657	LACTB2	40331	ADA2
48392	TKTL2	50457	MCMDC2	39081	ZFR2
49182	MUCL3	50041	SYNE3	45381	TNS2
35316	PHACTR2	49761	LRTOMT	46261	YEATS2
40397	CDC25C	47594	SOWAHC	37755	MSANTD1
46171	SARS2	38018	DNLZ	39820	BMP3
46533	TMEM126B	45253	FSTL4	51077	VIRMA
47597	ADAM19	39969	ELOVL5	38193	C12orf56
36964	FAM168B	46834	RPGRIP1	44657	ST6GALNAC6
48565	KRTAP4-4	40370	KLHL32	41669	SELENOW
44155	LSM6	48401	SLC41A2	40483	TSACC
48308	CACNG7	48652	LRCH3	36176	GAD2
39701	LRRC72	36419	CLDN18	46575	CMAS
49732	MRPL10	46189	C1orf56	47367	DEF6
47864	RERGL	35996	RYR1	42362	SLC7A4
50355	POLR1H	44490	PFAS	37727	ACBD5
47530	IPPK	13086	RIOX1	44719	NUP58
34906	NEK6	38395	PLAG1	42325	FGF12
50340	ZNF398	39786	ZSCAN9	34703	INTS11
44190	ZNF184	3967	IL12B	51682	C2orf92
44641	CEMIP2	51952	FOXH1	45159	ANKRD26
37875	FNDC3A	43143	XRCC2	39664	SMIM17
48287	CALN1	51232	TEX9	13232	SKA2
48039	NAA50	48703	TIGD5	37542	ZNF284
38699	MUC15	45144	ZNF652	39571	CARD8
50701	TAS2R41	47255	CFAP298	39399	SLC35A1
46954	MYORG	44555	CLCF1	42094	KCNK5
39913	CXADR	50013	XXYLT1	49060	PI4KA
39841	NIPSNAP1	37682	FABP6	48619	CBX2
39213	ZNF610	43245	MUSK	46514	EMC3
51671	FBXO22	44704	HIGD1A	42963	USP10
38263	GNAT3	12368	KIAA0408	12793	OR8U9
40021	AGAP1	47641	PRR14	38575	PLXNB1
40819	ARAF	12853	PERCC1	39685	RNF225
36558	OR10J3	51544	TEX19	45314	SIK2
36421	C4B	46622	TREM2	50022	SRFBP1
36915	SULT1C3	49382	TYW3	38880	CPSF7
40228	FBXO38	42332	GMFB	36414	EXOSC10
35943	NR0B1	42636	TCF15	40368	TMEM117
12838	PCGF2	43847	MTX2	40347	MICAL2
40059	CD6	42518	EML1	48336	SLC25A2
45293	DIP2A	36552	OR10A6	46263	GPATCH1
44931	GOLIM4	34893	DCAF8L2	45591	CDC40
44756	GABRP	49366	GPRASP2	42675	VCY
46547	SERINC2	40342	UBAP2	11945	FAM240A
47999	PIF1	49194	WAC	39959	ZNF385C
50738	OTOP1	38176	SGCE	47605	ZNF649
35153	GLB1L2	51517	OR10W1	38071	MAB21L4
45803	RSL24D1	37068	WDR31	43006	DCC
38205	MAGEB16	35807	PAX6	41450	PIGF
37454	PAIP2	44042	LILRB3	44758	HOXD9
43642	POLD2	34365	PSMB3	48282	MS4A8
40712	ADAM2	39204	SPG11	42462	CALR
49280	NEK7	47238	NTN4	36858	C3orf56
38427	FRMD1	49094	PIGU	37749	ERBB4
51426	SPINK6	42639	TGM2	13396	TAF15
47799	PLEKHF2	47678	WDR77	44153	FICD
36315	REEP3	45619	TRMT6	51753	ING5
48706	CGNL1	45507	DNM3	43720	ZER1
49075	SLC36A1	38156	GBX1	37732	SMIM8
40030	RCAN3	48376	KATNAL1	35360	SOCS7
49078	BANP	36047	SERPINA5	45341	EHBP1
43382	OLIG2	37414	CFAP206	39032	KIAA1671
1197	CCNA1	11457	BRICD5	49623	PROKR2
35775	LIG1	46920	NRIP3	36405	OR2L8
45835	WWOX	47389	CHP2	43206	IFNGR2
35434	TBL2	41701	SLC18A3	37822	CDC14B
51260	SLC27A1	50979	ZNF227	39567	KLHDC4
13707	ZNF428	45710	IRAK4	50833	NAT8L
11355	ANAPC15	36683	OR8B4	44006	PDIA5
44667	OR10H2	48664	SLC44A4	50957	DCDC1
37144	FIGNL2	42826	KLK4	39860	TNFSF15
51633	TINCR	46754	ANKS1B	36755	OR4K5
45592	PRLH	45938	FAM53C	43653	PPP2R5B
42144	TNFSF9	41437	PF4	37642	FAM133B
41659	XCL1	42290	CETN1	50349	UNC5B
36155	DDC	38045	NARF	39936	CCNA2
48263	ANO3	37606	DEDD	38102	SLC35G2
36939	ARMCX6	37298	RNASE12	43852	CELF1
43663	PKN2	12102	GSG1L2	39694	SMKR1
37795	TACR2	46421	TRAPPC14	37703	FAM228A
34462	LRRC45	11441	BEX5	38563	SLC9A3R2
49463	ARX	40611	TEX15	35049	MTMR11
42515	EFNA1	42071	LY6D	43347	CEBPZ
43477	MUC3A	51222	PAQR9	42009	FOXN1
43817	RASA2	38745	SYN3	35952	AQP2
13440	TGM1	37844	TAC4	42670	PIAS2
38828	TMEM151B	44255	STXBP3	40445	ZNF417
39670	TRABD2B	46452	TMEM144	42580	MGST3
39548	ATP6AP1	37286	FEZF1	48442	C2orf16
50070	METTL15	39375	CMSS1	39973	NAXD
41957	CXCR4	36400	OR2W3	52009	NSUN7
47874	SHCBP1	50784	LCE3A	34877	CENPF
49928	TBX15	49315	ABHD3	49552	GABPB2
42881	PCYT1A	51913	BCL9L	38450	KLLN
45631	NDUFA13	45296	LARP4B	41115	HLA-DPB1
40008	LAMTOR3	40584	KNDC1	36269	PON3
37887	HAP1	43930	USP20	42337	GZMB
46439	PBRM1	35939	UBE3A	48393	KBTBD7
47268	PRDM12	4774	LEP	39961	ZNF691
37374	SUN3	47957	WLS	35919	NCF2
41588	RAD51B	34392	S100A14	38673	DERL1
46990	RPTOR	46138	PXK	37324	CXorf65
38705	C1QTNF7	50480	RFX6	39033	DEPDC1B
49204	MADCAM1	36261	PLA2G1B	37184	GLTPD2
41318	MSH4	44543	ACAN	40622	FAAH2
38401	ZNF683	46499	EPB41L4B	47950	CEP76
38158	TMEM236	50965	KCNK18	50609	SEC14L4
48742	SYDE1	38781	METTL11B	44345	LMOD1
44365	FBXW8	35835	PTH1R	40637	DHX9
37151	FOXB2	34936	KCTD1	42739	VAMP3
34591	SAA2	51194	FOXR2	45234	CMTR1
51864	SYDE2	40497	TM2D3	42422	SLC25A27
39100	LMNTD1	35665	CLCN5	51041	GPX6
39773	SGO1	50382	KLHDC1	47879	TTC21B
45286	SLC35D1	50202	LSMEM2	36660	OR52L1
42393	CD83	48167	APOLD1	38908	API5
41074	GNA11	36948	LBX2	48196	UNC93B1
49118	TBX1	40905	CDA	41548	PSMD3
43088	NCKAP1L	35293	RHOH	40772	IL13RA1
49798	ANKS4B	36597	OR4C6	47279	LGR6
37234	CT83	43512	TAX1BP1	36719	OR9G4
48851	BIRC8	39610	COL11A1	50377	IFNL3
35047	LMAN2L	37484	EXOSC9	35426	NPIPB3
51325	CCNG1	35372	DACH1	41491	PPP1R3A
12538	MIF	42407	SLC9A3R1	45536	KIF26A
38397	PRRT4	42509	DVL1	44075	SKIV2L
50601	FRMD3	43010	DLX3	37526	SCML1
36512	OR52M1	51435	CAGE1	42953	THOC1
36282	PTGER2	47346	HAND2	42005	CUL4A
42257	BBOX1	43689	TNFAIP3	39570	PHF8
41851	CRISP2	41134	HPD	39530	PHETA1
41338	MYF6	35744	HPS1	42264	NFKB1
36380	OR2G3	36544	OR1B1	50737	PAK5
48741	PDGFB	38930	PDE2A	51573	TMED8
38181	KAT6A	39861	SPOCK3	48476	BTBD10
45690	CHMP3	12148	H2AC4	43459	MELTF
42324	FGF11	46805	MRPL1	44969	DNTTIP2
36137	CYP3A7	35638	ASS1	45735	UBAC1
49316	KLC4	13530	TRIM31	47571	LPIN3
36622	OR5D14	35460	PCDH15	45773	MYO15A
35968	F12	40613	DAZL	46206	GID8
39229	WWC1	34927	IQCM	34551	RBIS
48646	ZNF496	40532	DMAC1	42033	ENC1
51535	ALKAL1	38770	ATG7	44504	H2AZ2
35274	KCNMB4	47665	ASPSCR1	38220	SPATS2L
46482	METTL2B	48128	PTPRO	37601	IL18BP
35875	WT1	37209	SPRR2B	42474	CDH7
34660	ABCB8	46620	UBASH3A	42619	RAB5C
44344	COPG2	40657	DNAH5	49138	PRRC2A
12916	PODXL	40468	SMIM21	47405	MMP27
48796	CNP	47840	NARS2	50667	CCDC71L
44475	OR1Q1	48591	DPY30	50940	PRDX2
35565	FOXP1	49766	MAP3K7	48084	UBXN6
38191	LRRN3	35210	C2CD3	37436	RHOBTB1
48531	FAM120B	52023	PDZD8	52050	SET
40393	D2HGDH	48233	HDHD3	41888	UGDH
51765	PAEP	48880	CTTNBP2	52053	SLC19A1
48082	SOST	50195	ADAM33	46668	TOMM7
48291	CRISPLD2	45245	TTLL5	46741	UGGT1
50523	RNF175	38958	STOML3	44935	PRPF19
40152	CDKN2C	45509	ERC2	50474	ANKS6
40429	ERFE	47013	SEMA6A	47849	ZNF385D
36123	CHRNA2	40726	GFRA3	47070	CCDC180
39497	TCTN1	45177	ZHX2	43171	KCNE3
34400	TEX52	35698	F9	42448	KIF1A
34966	POLD1	35149	SPTBN1	40387	CRISPLD1
45971	POLA1	50075	FAM227B	47158	DAB1
44754	DSPP	42366	UCHL1	48149	RSPH6A
12941	PPP1R2B	45744	LSM7	47040	BEGAIN
12860	PGAM4	44413	HBP1	36928	ITPRIPL1
49088	PTP4A2	11403	ARPC5L	43728	ZNHIT1
49207	GPHA2	13490	TMEM271	13476	TMEM19
13507	TNNI3	34410	DUXB	42359	SLC1A1
40598	OR10AC1	40748	HDAC2	48283	SESN2
48327	RSPH3	50275	MED19	50891	KRT28
51017	MAMSTR	13484	TMEM238	44112	RTN4
48731	RECQL	44992	SH3PXD2A	40539	PARPBP
43887	CAPN9	45434	MXRA5	45317	RPRD2
51642	CREBZF	40951	COX7C	34813	AGAP9
48847	DMKN	40380	DUSP22	38044	ROR1
47033	CRAMP1	36489	MED15	51010	LHFPL5
45809	RHCG	49035	SCGB3A2	35114	ZSWIM6
44055	CRYGD	37920	DLGAP3	35370	TRAF3IP1
37020	RAP1B	43131	SLC20A1	36375	ARMH4
50557	GSC	40523	SPACA3	45942	TLR8
34687	HSD17B1	47871	ZNF408	34633	CTSH
40661	DNASE1L2	49456	IL31RA	45816	SRRM2
37217	RCCD1	45987	GALNT8	43905	SDCCAG8
37780	STIL	11851	DUXA	51110	SRRM4
44807	QPRT	35214	INO80D	39811	EBLN1
51862	MYH15	43856	CD226	50122	CDHR3
44881	DKK2	34822	PLPPR5	51139	CD247
39039	NGLY1	51893	ACTC1	48929	CREB3L1
45421	YIPF3	40733	GPER1	46394	VRTN
35077	MME	42559	HSD17B10	48805	KRTAP3-3
12068	GLUD2	37655	SERPINB7	12007	FUNDC2
48669	SPPL2A	47173	PMAIP1	37997	SPINK8
38316	PLA2G2C	40545	IL1R1	46798	FAM20C
49610	IL20RB	51371	ZNF254	51827	CYP4F12
45199	LIMCH1	40146	CDK9	34408	AGR2
46800	PRDM9	34726	MEX3D	36736	MTIF2
45546	NBEA	41982	H2BC21	51331	PRR19
34477	MRPS9	48414	SLC7A6OS	42707	DDX21
38439	HMSD	39779	CMTM2	48314	FRMD8
47981	MCF2L	34545	BBC3	36406	OR2T11
37070	TRIM61	44977	MDN1	44479	OR2F1
48943	MED8	41225	KRT86	47047	FAM234B
50865	SLC51B	36882	WDHD1	34935	ERLIN1
36139	CYP2C19	37341	CCM2	37410	DDX59
12168	H2BC18	45576	WARS2	38898	FAM111B
40192	TST	49133	SUN5	44201	ZMYM6
42041	DGKE	34675	RFPL3	51822	EME1
36919	SPDYC	50296	CPNE9	41556	PTMS
37520	CDKL5	40554	CST6	38259	FAM13B
49860	TICRR	40953	CPA2	40295	USP44
51478	BICDL1	35759	ITGB2	11474	C17orf113
43872	CNPY3	50942	FFAR4	39400	BEX2
39834	BMP4	39300	C5orf63	35891	CYBB
45852	ABI3	37907	PLIN4	34668	CLINT1
47593	INTS3	48127	SERPINB1	49720	FANK1
50774	PILRA	49236	LRPPRC	48951	CSMD2
48435	SETD3	47095	DDX55	45826	DCDC2
39866	RBM10	47868	FBXO31	48530	FBN3
41969	SLC7A5	51184	MMD2	51316	CLUL1
42355	PYY	38131	SIGLEC14	48990	RBP7
48625	PCGF1	38318	HMX3	45924	RSF1
41104	H3-3A	49792	ABTB2	38511	SULF1
34925	CAPG	37578	CATSPERZ	50873	KAAG1
48357	HDAC10	43338	NAMPT	11468	C11orf1
39821	GCFC2	43320	ARPC4	41572	PTPRZ1
44074	ST3GAL2	45561	SGSM3	43192	DXO
44029	SLC38A3	46417	ADI1	48779	ZNF628
51956	GCC2	37968	MYMK	49995	SAMD11
39442	GDPD2	43501	ZBTB16	37327	RAB12
47101	MEAK7	42986	CBFA2T3	40927	CENPE
11304	ACTL10	50342	SGK2	50136	CBARP
43364	LHFPL6	42794	CLTC	34899	TLR4
40799	ALOX5AP	36157	DRD1	36238	CYP4F3
45404	SUZ12	40913	CDH8	35433	PRSS23
48069	WNT10A	43885	KIF1C	47372	KCNK12
43197	HMGCS2	34479	EIF6	11926	FAM106A
49322	DCAF15	45614	POMP	42395	KLF4
45663	COQ4	51288	TBC1D8B	43358	RCL1
11905	ERP44	49514	KCNH5	39382	C3orf80
47131	SCN2A	42295	PLK3	39177	BEND4
41017	EPHX2	44827	CADM1	44022	COPS6
35590	ZNF850	39277	DHX16	50697	PATJ
48500	ELOF1	51127	VAPA	34974	REELD1
37190	MPG	35658	CDK4	44569	PRSS50
37399	SEMA5B	40671	S1PR1	43416	NET1
43469	MT1H	45911	TM7SF3	38559	CLEC12B
46486	STK32B	48818	PURB	45090	C2CD5
47996	C3orf36	42740	SNAP29	45249	SARM1
6499	PRDX5	40945	COL9A2	39896	SLC35F4
34580	RPL31	48172	ZNF442	45180	FOXJ3
46590	ELMOD1	51474	ADAM15	35982	HOXD13
41778	SYT5	45686	VPS36	35249	ISY1
35043	BRD2	39657	TTC27	47918	PLBD1
47194	TMX4	42554	GP5	43526	SNAPC5
46307	WDR74	12456	LPL	42579	MCM2
45642	CRLF3	38059	TDRKH	41391	ORC5
48858	MICALL1	47798	PPP1R3B	43992	RALBP1
42611	PIK3C2G	41630	RPA2	47441	TCTA
45762	SNX9	49815	NUDT2	48150	SYNC
48649	PHF5A	36853	NWD1	43575	TMEM50B
35609	IGHG4	51863	HSPA12A	47643	GDAP1L1
47318	AXL	36190	GRIN2B	35924	PCSK1
46607	HMX1	38413	PLIN2	47233	PRUNE1
48773	DNAJC5B	40036	C14orf132	44647	RAB3IL1
43667	PROP1	47544	MPHOSPH9	41644	SALL1
39707	MPC1L	39387	GAREM2	50208	ANKFN1
50292	DNAJB13	47413	GAL3ST2	50989	FAM216B
44284	MMRN1	39723	ZFP91	48700	ABHD13
46757	PNO1	48931	ZNF830	40207	SYT6
39163	SEPTIN12	51303	CYSRT1	35039	LPXN
35979	HEXA	50499	KSR2	12405	KRTAP10-5
40074	RAB34	37933	SNED1	43782	TXNRD2
40141	FASTK	12160	H2BC11	13571	TXNDC15
48837	KNSTRN	44685	MRPS28	50543	TTC9C
40737	GRID2	41389	OR3A1	36017	IL1RN
44081	SPP2	49012	TMEM203	43356	CHST4
44537	USP21	44891	IL37	47513	FANCF
42148	CDS2	45388	MAU2	38161	ZNF862
36343	ETFRF1	34327	H4C12	37492	KCNIP3
44404	SIRT5	41303	CD99	46854	LPAR5
47031	TMEM181	42394	ZNF235	11548	CCDC194
46146	SEMA4C	34466	DPCD	44109	TLE4
13469	TMEM107	49439	FAM3D	12862	PGAP6
45093	RUSC2	49065	UBE2J2	51473	OR10A4
50186	ZNF75A	36636	OR51D1	50867	STT3B
45903	ZNF581	40612	C10orf90	44521	SLC13A4
46548	YOD1	42644	TOP3A	13334	SPEGNB
48163	TXNDC5	38225	TROAP	42571	FOXK2
51732	SPX	36407	OR4D5	49252	MYOZ3
11421	B3GNT6	39225	POC1A	40314	CRNKL1
35715	GCDH	51933	CYFIP1	42284	S100G
40159	FAM153B	49298	DTX3L	40101	CNOT10
47811	MSANTD2	40664	DOK1	46380	TRIM62
42204	CDC16	34460	TAF6L	38423	FAM124B
49557	RFTN2	40865	KLF5	48189	URM1
49519	RPIA	39075	YPEL3	42764	SNRNP40
38927	LEUTX	51039	DDX53	35179	F2R
44026	COPS5	48051	FAM214B	45708	KCTD3
48354	MRPS24	43466	MT1A	34402	TLE7
37557	FER1L6	39572	FBXL20	46131	MTMR10
36543	ANKRD34B	37800	TF	45495	OSBPL3
46201	PINX1	50091	DNAJC18	38660	LSMEM1
8338	TTC30A	49011	HTRA3	35557	ZNF763
46934	RHOJ	43426	TRAIP	11804	DGKK
37385	CYB5RL	40332	PRAC2	36167	GABRA4
41235	LBR	39274	PPP6R3	50465	GABRG1
37726	GSDMB	37162	DCUN1D2	45373	FAM189A1
44439	AP2A2	42885	PFN1	36463	SMAD2
43283	TDO2	41439	CFP	43157	PDLIM7
48539	MRPL41	44027	METAP2	51069	ERG
36410	OR6S1	37499	RPL38	49651	SUSD3
37418	ALDH3A2	43239	LYL1	39133	CCDC168
36192	GRINA	43142	WNT1	39813	PLSCR2
50393	MMAA	46435	EXOC2	44869	LAMP3
47863	CCDC82	40567	ZNF208	39731	SIGLEC9
35681	CYP2D6	40217	ZNF266	50307	ZNF367
37452	MYCL	47443	RAB38	47712	SLC27A3
44690	SLC27A6	50104	STT3A	50806	SLC5A12
43220	KLC1	37233	HFM1	51174	WDR86
42497	DBN1	40422	MILR1	51861	PGM5
44166	SSR3	11972	FCGBP	39815	NAA80
47797	ARHGAP10	49357	KIF12	51587	PRR27
51773	RBM26	36980	C22orf42	39681	ANKRD28
34704	SETDB1	12275	HSPA5	42176	IL18R1
35953	ARSA	43580	CSF2RA	47941	SLC35E1
38910	AMELY	34803	NDNF	35534	TMEM225B
45926	SLC15A3	35177	ORC6	37220	ERMAP
12098	GRPR	46190	INTS8	47501	NDST4
46797	ATXN7L3	45935	KCNK9	38679	ARFRP1
38206	FAM166B	38825	FAM47E	46248	TMEM248
39864	RBAK	45633	MRPS17	37483	ALDH1L2
42017	CILP	37024	METTL21C	44751	AP2A1
39997	CNTN5	50223	CNEP1R1	41972	TRRAP
52087	UPK3BL2	45858	HIGD1B	38104	GPR89A
43868	GMEB1	37946	INTS1	47299	MMP26
42387	MFHAS1	45915	PEX5L	40447	HELQ
43813	LGALS8	41240	LECT2	50360	RAB39B
35155	RTKN2	39433	FAM133A	50591	ADCK5
35657	CD40LG	42286	CDH12	41550	PSMD7
36233	ITGB7	46814	COQ9	49559	TMEM182
50548	RTP5	36757	OR13G1	50561	SLC41A1
46173	RNF125	50837	RSPO2	46441	KLHL26
36300	RPL24	49959	APOBEC3D	36517	RTL4
38835	ALOX12B	42557	ARHGAP35	36725	OR5AK2
44544	FLRT2	49375	IQCD	37823	FSCN2
43625	PDE4D	47711	EFHD2	40010	FANCC
46598	RC3H2	45771	ANAPC5	41840	TNNI2
51954	FRG2C	41963	PDHX	42396	COPS2
44798	HABP4	46449	SHTN1	49486	DAGLB
45329	CLEC16A	35199	HERC3	34472	POLR1D
49245	KCNG3	47618	TAS2R10	41125	HNRNPK
36374	PIM3	39121	CLDN14	37653	ACTR3B
50087	SLC10A4	40371	ADAT2	42283	CA8
51696	DIS3L2	41505	PRKACA	48763	ACP4
47870	SPRING1	40968	CCN2	44310	DPF3
40856	BLK	13746	ZNF724	39029	SLC39A12
44753	CD5	36962	SYTL3	41081	GNB3
40769	CXCR2	38175	COMMD7	37145	LDLRAD2
45729	MMP17	38039	ZNF133	52104	ZNF701
40054	UXS1	35913	LORICRIN	43879	SLC12A7
39230	RSPH4A	41824	ICAM5	40366	SMPDL3A
40119	HARS1	46389	PARVA	38752	KCP
47587	RTN4R	52031	PPT1	13723	ZNF543
45170	NLGN1	48403	PCBD2	38321	SYCE2
46580	FBXO11	38407	ADCY9	37634	MEOX1
34565	SCNN1B	39061	TMEM205	46355	RESF1
48153	ITFG1	43599	NKX6-1	37620	ACBD7
49374	ARL11	47273	SENP2	50124	SCUBE3
42924	SSPN	43622	PCSK5	49807	SLC5A8
47344	NR0B2	50128	YTHDF3	39286	MRGPRG
11836	DPYSL2	45736	CERCAM	36610	OR4N2
43717	IFI30	41039	FHIT	40118	SERINC4
34661	FAM237B	35099	LRP11	51643	THUMPD2
44570	PCSK1N	50478	CCDC83	48071	ULBP1
48202	C6orf62	48390	QRICH2	42289	CDR1
46467	BLOC1S4	44043	LILRA2	42747	SLC22A6
45334	ADGRF5	46704	SUSD2	41131	HOXB5
50762	ZNF598	50453	FAM117B	48832	ATP23
43743	CREB3	44324	POLR1G	34391	PIGY
50510	SIGLECL1	36065	ACHE	44425	LILRA4
13687	ZNF117	50178	ODF4	35173	SLC15A2
49845	HUS1B	43394	TIMM17B	41252	LRP5
48364	SLC4A11	48441	ZMYND15	46222	C14orf119
49773	SPESP1	34930	PKM	50454	SLC38A9
47471	LMBR1	51408	SYNJ1	43715	LYPLA1
51469	LMOD2	40956	CPS1	34823	FAM178B
13315	SOX4	47616	TAS2R7	41961	RASSF7
50173	FDCSP	38949	CHRDL1	38629	SATB1
50563	VN1R2	41694	SLC9A1	43223	LAD1
43693	VRK2	41979	FZD6	41665	SECTM1
36992	ZIK1	50097	SENP5	35855	SLC5A1
37774	NUTM2G	51971	H3-3B	47408	RBKS
38655	PHLDB2	39727	DPYSL3	36603	OR4K14
35549	ZNF181	13413	TBRG1	52068	SYCP2L
41528	PRSS3	34741	GTPBP8	45667	EXOSC1
38942	EFCAB8	45974	TAS2R3	47283	TRIB2
46870	SCYL3	45115	WASHC5	38210	C7orf57
43319	ARPC5	41929	ZNF267	34953	FAT1
42558	GTF2A2	44358	FBXL4	45664	UTP11
40451	WNT8A	46720	RPRM	40629	OR10G6
36903	CST9	37596	SPRED3	11397	ARHGDIG
38670	PRR23A	38820	BTBD19	49324	TIMM29
48844	B3GNT9	49256	TTN	49446	HIGD2A
37353	RGS7BP	36168	GABRA5	35384	DHFR
37005	C6orf58	47474	IKZF4	51061	SCARF2
46632	YIPF1	43924	PGRMC1	48670	SLC7A3
42684	ATP6V0D1	50080	FAM76A	50936	TMCO4
36815	TCEAL6	52045	RPEL1	37617	HRCT1
37737	RIOX2	47555	CYP3A43	46191	TMEM70
47925	ATP8B4	49434	MITD1	37035	MAGEA10
44941	KIR2DS1	51897	AKR1C2	13235	SLAMF7
36037	ORM2	49195	IRAG1	35604	ZNF738
38743	LRP5L	37784	DBNDD2	49846	OTOS
45335	CSTF2T	47369	GPR88	39201	MGAT4A
36162	EPO	38541	TOMM40	12192	H3C2
41159	IL6ST	48116	DUSP16	49521	ZNF700
35819	PHKB	34729	KLRC3	37959	C2orf78
40866	BTN1A1	46752	WRNIP1	40285	HERC4
38881	BBX	44228	RPL35	43908	WNK2
42976	ATF1	45577	FCN2	39557	GHRH
39454	RNF166	48614	CINP	38996	SMCO2
42811	IGDCC3	36852	TRPM3	40779	EIF3E
43046	GNG5	50047	ZNF709	43633	SERPINI2
36113	CACNB4	46333	CENPQ	39359	CD244
40252	CHGA	45015	EMC2	37625	FKRP
39987	PLD2	13112	RPL13A	51821	MSI2
45862	DTL	50402	CTAG2	35529	NEK10
51726	ATP6V0E2	39680	TEX22	49137	PTPN13
42154	NAPG	13028	RAP2B	39626	SRSF10
38613	CBLC	35603	ZNF431	35094	CDH24
35145	EPHA10	42231	CDKL2	51706	FMC1
13543	TRPV5	41774	SYCP1	12126	H1-3
43317	USH1C	49006	TSSK2	43679	ITSN2
45950	SPG21	50357	CAMK2A	41651	SCNN1D
11582	CCR8	51790	ARF3	47157	NMT1
51597	NBDY	44418	HS2ST1	38864	NEDD9
44031	SDS	39191	EPS15	41045	FMO1
47900	RNF122	35087	ANTXRL	42028	PKP4
12661	NCAPD2	40842	ATP6V1B1	38125	CEACAM21
49838	TNFRSF18	47030	KCNT1	37899	CT47A10
43146	ARHGEF5	42169	TNFRSF10A	48388	HORMAD1
13067	RFPL4AL1	42658	USP11	43796	ARID3B
46162	WRAP73	11454	BOP1	35432	AP1G2
38831	RGSL1	43993	APOBEC2	45770	PADI3
43036	MSTN	41654	CCL11	50035	MOSPD2
45157	AAK1	37506	FAM220A	37902	AATK
45948	ZNF644	42938	XYLB	13156	SAMM50
49318	KIAA2013	42495	CTNNA2	51429	MUSTN1
40288	RUSC1	35890	CTSK	45071	IST1
46011	OR7A5	49189	RAB40A	39006	TMEM247
48490	PDCD2L	34511	MAJIN	43027	EYA2
41854	TRHR	45791	CDH9	36993	FAM102B
41416	PCDH7	42069	TMEFF1	36235	KLKB1
41428	PDGFRB	42833	CDH6	39116	OR56A5
47133	DEFA5	42441	ARR3	12199	H3Y1
44422	HYAL4	12417	KRTAP6-1	38702	RIC3
39494	MRRF	40673	EEF1G	45626	APIP
45219	FRYL	36184	GRIA3	51144	LRRC56
35648	C2	40375	SCML4	36874	TAGLN3
37193	PURG	49193	ASB15	12884	PIMREG
48239	MRPS15	46388	MOB1A	49200	ATP6V1G2
39881	NXN	35543	ZNF782	43211	INPP5D
39934	SERPINH1	13213	SFT2D3	34920	DCLK2
44648	FADS1	45366	SMCHD1	48656	HAVCR2
51937	DCAF1	40564	DNAJC13	48526	L3MBTL3
49213	XAGE2	48205	C1QTNF3	50204	TMEM174
51352	KCNRG	49230	RAET1L	48061	WDCP
46638	KCTD5	49707	MAP2K7	51522	RGS9BP
11914	EVI2A	44204	POMT1	50642	KLB
38598	GUCY1A1	36051	IFNAR1	48727	TMEM241
34609	RMC1	46453	RIOK2	50544	HARBI1
42754	KIF3B	36927	TCP1	46142	NSD3
35440	GCLM	47440	IFIH1	45442	CCDC28A
48047	NINL	41386	OMG	34730	LUC7L2
42200	IER3	47730	ATP10A	39228	KDM4E
36891	SEPTIN2	47114	AMY2B	37721	ZC2HC1C
43439	SMAD1	12532	MICALL2	51427	FAM9B
34499	DGAT2	43324	TSPAN5	45460	HEATR5A
37351	RSPO4	48046	ELL3	37718	RUFY2
36057	GSR	47788	PANK3	42724	AIMP1
45616	NOP58	46406	NEIL3	40601	CYP2D7
42368	KDM5C	37938	SLC38A8	35253	MCTP1
47174	POLR2L	46635	GFOD1	12137	H2AC13
11451	BNIP3	37643	FOXL2NB	45825	DDX47
49139	TRPV1	34889	HLA-F	45123	ATP2C2
40790	ACVR2A	44984	HOXC4	50750	EOLA1
48799	SURF4	39643	DIDO1	41568	PTPRG
49452	MAPK10	42991	CDX4	42373	STK19
35180	MVB12B	42435	TRAF4	48810	UCN2
50712	PPFIA1	39561	CLTA	52032	PRAMEF18
42120	S1PR4	38766	NFE2	49359	GLCCI1
41698	SLC34A1	50627	P2RX5	45541	AAAS
45359	SYNM	13126	RPS23	50300	PIGP
51824	RFPL4A	41015	ENPEP	39464	GLRA4
49598	CIART	41592	RANBP1	40626	PVALEF
51342	PFN4	51507	FREM2	36720	OR2AT4
35178	MANEAL	39078	C16orf82	41348	PPP1R12B
41747	SQLE	47137	SSX5	46306	NETO2
44676	VCL	50565	VN1R5	47833	VPS37B
43363	LHFPL2	51628	C3orf49	36640	OR51L1
43990	MALT1	49433	ANKRD54	41809	TGFB3
37169	LHX9	41857	TRPM2	45973	RWDD2B
41775	SYK	40335	LRRC63	49684	SKA3
11725	CRTAP	42268	AQP4	47078	RDH14
35484	COPS7B	47608	PYCR3	43737	HOXB13
44202	ABCA8	49678	UPRT	49186	ASB5
35796	NCF1	43624	PDE4A	46895	ANK1
48074	ZBTB46	51604	TAZ	35363	ABCC9
11783	DCTN3	37654	CHTF8	38950	BANF1
41862	GFUS	13418	TCP11X2	35227	SLC25A14
46123	AMBRA1	13286	SMIM32	51358	EGFR
49937	SMIM43	36963	ZNF648	48588	GLYR1
37773	SLC6A4	44889	RSPH14	44695	UNC50
38814	SYT2	43023	ETS1	38608	IFT22
45002	ZNF432	47928	PRR5L	44233	SEC63
43234	LMO2	49458	MAPK15	39360	AFF1
39762	EIF3C	37476	ZNF404	49000	CDK10
45652	ZC2HC1A	44309	CD93	40187	JAM2
47111	EPG5	41375	NPPB	37123	PPP1R42
51993	MTREX	36715	OR10A7	43740	MIR9-1HG
45526	TCTN3	35881	BLMH	51782	TDRD10
45188	TRAK1	42357	RBP2	35459	SKP1
39990	PTCRA	38772	TRMT1	13769	ZNF90
11982	FGG	37906	OC90	51772	MAPK9
37604	SNAPC3	39782	ZNF615	36059	FASLG
13120	RPP21	43834	IFT88	37588	CCNL2
38346	MECP2	38369	LIMA1	39143	MYOCD
43882	RBBP9	44718	DUOX2	36844	SETD4
43038	GEM	12183	H3-4	36803	LRRC37A2
50337	CBLB	51082	IKZF3	38483	STXBP2
36430	LCLAT1	38155	MORN4	49790	MGST1
42190	GMPS	36820	RPS4X	50134	VXN
13569	TUFM	44067	RORB	37668	DMRTC2
44335	CASP14	52081	TRNT1	41790	TCF3
48933	RCSD1	34521	NR2E3	38204	C7orf25
49692	JAG2	46782	MRPS22	40095	STPG3
44586	FAM216A	42469	CBLN1	45233	TRAK2
41587	RAD51C	45893	CLEC1A	48984	LRRC3B
36835	PPDPFL	41635	RPS27A	41618	RGS16
36541	LINGO4	36870	MOG	45281	SNX13
34868	MMP28	48788	CCDC65	36341	OR9A2
44435	CABIN1	34968	POTEG	38453	SLC12A3
43463	MMP11	46915	DCUN1D1	48980	ARHGAP33
49562	FAM131A	38726	C11orf68	48870	DCLK3
35023	EPB41L5	38097	ASIC2	13317	SOX9
38624	SUN1	44987	S100A6	35264	ATAD5
45265	PLXND1	42870	ABCC1	38523	BSPH1
51337	HOMER2	34923	ENPP2	50953	GPR142
38458	THTPA	43570	ECI2	50866	RNF113B
37528	HEPN1	35977	HBB	41964	CUL5
47931	AGO3	36899	SLC7A2	43067	GPR35
36749	OR4B1	48554	UNC80	43161	MAPK8IP1
36616	OR5AN1	45958	ESF1	34879	IGSF1
44849	LHX6	37609	SLC22A10	38002	C4orf51
42398	TRIP12	39198	C15orf40	46722	FGF20
38454	SLC25A19	45906	GNG13	49032	CATSPER2
36633	OR51A2	12840	PCNA	12471	LUZP6
50076	UBE2E2	36240	NQO1	35141	FAHD2B
34612	NAGPA	48589	RNASE7	39432	ASMT
39900	ODAPH	41002	EDN2	40614	MGAT4C
34688	NDUFB8	39088	ZNF529	39827	C18orf21
49940	EGFLAM	49338	FAM114A1	37661	CLDND1
48482	WDR83	49261	RAVER1	35683	DLD
39355	MPP1	47955	FBXO17	37188	LLGL2
47187	PSIP1	34971	RAB27B	40167	FBXW10
39153	KDM4C	39311	ARHGAP4	42135	RNGTT
45085	JAKMIP2	51190	GOLT1A	42419	HOMER1
39426	BACH2	35269	DDA1	39659	RAB42
43255	PTPRCAP	38926	GAS2	52100	ZNF564
34779	CDK20	35836	PTS	40176	ZNF839
50176	GPR156	45594	ZMYND10	42653	CDK2AP1
37922	UNC13A	48187	OR2A4	34933	SRP14
44594	PRRC2B	35601	ZNF737	52028	POLR2J3
45309	MAST4	38794	SUPT20HL1	38987	RIIAD1
12322	INHBB	46245	SLC52A1	45278	SEPTIN6
36156	DIO1	42844	EIF4G1	36748	OR5B3
45763	VPS29	50054	CCDC116	41020	ESD
48206	OR14J1	51182	ANKRD46	46489	COPRS
35007	PDCD10	48747	TSLP	36202	GSTM2
43569	PRAME	43272	SOX3	45885	RANGRF
41211	KPNA1	37273	S100A13	35066	RECQL4
43066	GPR34	47125	MST1	40214	PCED1A
34442	FKBP1A	35893	EGR2	37141	VSIG8
34808	CENPT	51974	HEPACAM	35245	SEC22B
13380	SULT1A4	12993	PTEN	36522	TMEM220
40978	ECI1	40635	GOLGA8S	42045	COPS3
42552	GNG4	39839	UBE2E1	43797	POLR3F
36782	CHEK2	43615	ORC2	13176	SCX
50257	PRSS35	48568	FNDC1	41286	MC1R
40928	CEACAM4	35176	COMMD9	41289	ME1
43655	PPP2R5E	43558	PRG3	45537	ABCA12
51630	HAUS1	41715	SMARCD1	37280	MSS51
43359	ZNF256	48031	CHD9	42458	BST2
39771	MAG	44450	PLA2G15	50358	LACTB
39858	ARHGAP19	43488	SOX1	36053	ITGAM
50212	TXLNB	50764	RASSF3	40437	ACKR2
50729	ARMCX2	49818	AKAP9	38667	ZNF213
47438	XYLT1	36326	C16orf87	40485	CLDN4
49142	NRSN1	41650	SCN9A	44823	EDC4
47752	TTC13	40593	OR51J1	36031	IGFBP2
49076	MYL1	37177	ME3	44785	B3GNT3
38199	CKMT2	51498	CLEC9A	36325	STX16
40283	CHUK	50361	SALL3	51070	ADAMTS9
50842	MTDH	44734	FXYD5	48517	ZNF528
43428	BCKDK	38730	FOXI3	40711	FRZB
41817	THRSP	48601	INSM2	40723	GDI1
47352	HSPA2	13448	TIMM10	48982	DNTTIP1
39967	ANKRD6	35196	COL25A1	49276	RAD51
35640	ATP7A	45920	COA4	51810	XKR9
37400	ELP6	13620	VKORC1	39686	GIMD1
42548	FUT7	41278	MARK3	40943	COL6A2
38297	PCDH19	34439	OR4E1	41827	TLR2
49622	NAXE	51752	GOLGA6L2	42078	RUVBL1
36125	CHRNA4	48300	MAP2	40751	MR1
46826	SLC17A6	44183	ZNF79	50935	ASPHD1
42890	PIK3R2	50617	TAAR9	46521	PRR13
44126	DNAJB4	48073	WDR82	13139	RSL1D1
45107	TOX4	45840	TRAT1	47091	KIAA1586
46462	UFSP2	42416	MED27	46368	ATAD3A
49004	MED12L	47088	ZBTB26	49984	KLHL10
47122	PDLIM1	47135	KRT34	40533	SLC6A5
36396	OR10G9	36909	CFAP58	46415	TMEM39A
51147	EBAG9	47264	ADAMTS2	36290	RPL4
34602	SBSN	48606	GJA10	39134	MANSC4
37047	OLA1	39515	ARL1	38301	ZFYVE16
38566	ATP6V0A1	50154	PTK7	51460	CNOT1
51254	GJB7	153	TRBC1	44348	SERGEF
35092	FOCAD	12475	LYZL6	47459	ROBO3
38749	PHF21B	13479	TMEM210	34681	FAM72B
38711	ZSCAN31	34339	MRNIP	42279	BCL2L2
39803	PTPN7	35915	MAT1A	36474	MTFP1
37759	GTPBP10	45570	GEMIN4	45024	USP6NL
36896	LGMN	36864	C2CD4B	35117	MCHR2
39745	CPNE1	49805	ZNF23	47461	ABCG5
35030	TLCD1	51277	TDRD1	49503	AKAP1
41362	NFIX	46508	RNF130	49504	LGI3
38956	TMX2	49383	ICA1L	13210	SETSIP
50615	H4-16	46246	SCYL2	43460	MIPEP
46423	GBP3	43656	PRB2	44053	CALM1
38719	HSF2	50120	BRAT1	44579	GNL2
45571	CALY	48570	NTNG2	48534	ZNF527
49516	MATK	41129	HOXB2	42480	COL6A3
42732	SRSF11	5552	NDUFA6	40082	THEGL
43793	ST6GALNAC2	36940	HS3ST6	38009	MGA
52070	TAF1	11612	CEBPB	45235	HECW1
11928	FAM110D	39849	COX16	49232	COX7B2
44100	MAGED1	35732	GUCY2D	49217	DPP6
46531	TMEM165	49199	KLHL6	44466	NNT
48934	SCGB3A1	40776	ING2	49396	PGAM5
34864	PLEKHN1	51382	INKA1	40526	SFTPC
42942	GOLGA5	35101	TNK2	43767	CXCL13
39535	STX3	48733	SMIM3	43535	SMYD5
51751	MUC5AC	45713	SARAF	44407	SNW1
49546	CYB5D2	44020	ADIRF	47793	TMEM204
46729	CHST7	50485	PRR14L	47673	DCTPP1
49070	EVA1C	41783	TAL1	41276	MAN2A1
44625	PNMA3	41950	ZNF207	39797	CRABP2
36299	RPL17	46070	KCTD9	43867	FUT9
37898	LDB3	39663	C19orf84	41834	TRAPPC10
41481	POU2F2	39123	FAN1	40689	EP300
7321	SIGLEC8	36933	SH3D19	34734	NASP
40694	EXTL3	41069	GFAP	38969	LIPT2
43819	RELB	38943	ARL5C	39970	NDRG4
39470	ENDOU	39963	SNAP91	47554	PER2
41926	ZFP37	46543	LRRC59	47027	CCDC191
46346	ANTXR1	13554	TTLL3	48353	NDRG3
44185	ZNF81	44046	DSTN	47504	VPS16
36328	UBE2W	38862	ST6GAL2	41099	GYPB
50811	OAF	47890	EFCC1	35540	KLF8
45756	HECA	38640	PSMG3	39857	ZNF664
45462	TPGS2	39740	ASCC1	34646	BDKRB2
44119	RAPGEF4	49660	MARCHF8	41214	KPNA4
50017	SCFD2	49097	BPIFA2	51404	IQCF2
44981	CRYGA	41599	RBBP8	35162	EPHB6
50261	SVEP1	44336	CASP8AP2	51362	LRRC10
42420	CHST3	36440	ANXA2	37065	ROPN1B
12267	HS3ST3A1	34413	C8orf89	35586	ZNF723
41784	TAPBP	52034	PRSS27	37848	UBXN2B
42733	KCNB2	40795	CRYBG1	39635	CFAP99
12058	GJA3	45035	SART3	37307	FNBP1L
51206	C19orf54	45149	NAV3	50851	IQUB
37208	GOPC	49719	CTU1	43037	GDF9
12406	KRTAP10-6	12105	GSTM1	36064	ABAT
12646	NADSYN1	41470	PMP2	41354	NDUFB5
48868	CNTNAP4	42001	DYRK3	51801	C6orf201
36881	LAMTOR4	41261	LY6H	49694	ZBTB47
40005	CEP295NL	45533	RIBC2	51528	GBP7
39674	PTPRU	46865	DDX24	40168	ITPA
51014	UBALD2	41677	SGTA	42623	SCN2B
13356	SRSF3	50105	TBCEL	47296	ADAM30
41264	SH2D1A	43233	LMNB1	40736	GPR39
43017	EFNA4	35186	PQBP1	50028	IQCE
46987	SERINC1	12926	POMZP3	45910	GOLM1
46778	ARNTL2	46177	SDHAF2	38507	UBP1
41567	PTPRF	45339	BICD2	40104	COX14
40250	STX4	43035	GCHFR	45552	WWC3
42297	CRY1	46572	RNF114	44826	SMPX
47297	PLAC1	37669	TENT4B	40309	LCTL
35163	APOL3	39262	MROH9	47018	KLHL8
50205	ZNF524	50030	ATP6V0D2	51912	B9D1
49015	MRPL53	48620	FAM167B	42989	CD80
38016	PRAMEF12	39899	NR1H4	49295	IL17D
50507	ZNF547	34829	POLR3E	40014	TNFSF8
45239	AVL9	37745	TMPRSS7	38646	C7orf50
41922	YWHAB	42540	FGL1	51104	ZNF804A
36247	OPRK1	12690	NHLRC4	42667	MGAM
39386	FREM3	45116	KLHL21	44993	CTR9
38110	BSX	44983	GRIK4	46856	CHRNA10
49658	DDIAS	39748	MYO16	46602	SLC25A40
13658	ZBED2	41623	RNASE2	37684	ASB1
35512	RNF144A	40899	CD48	45528	KIFBP
39822	SAFB	42853	ICA1	41056	FUT5
47580	MRPL44	35672	COMP	42529	ESRRA
11703	COQ10A	43560	ATP8A1	48902	HLA-DPA1
37271	HNMT	42475	CEACAM5	41365	NFYA
42427	RAB3D	39164	ANXA6	43390	RCAN2
44254	GPN1	51212	ZNF621	47888	CATSPERB
47362	TIA1	45574	TACR1	45542	MTG2
44245	PRR4	42628	SLC9A5	48701	LTV1
34757	C4orf54	48316	C1QTNF2	48362	TM2D1
47216	CLDN6	37688	SIDT2	37590	PNCK
43661	PRKCD	41059	GABPA	35172	FANCM
49702	DNAJB7	50126	CNPY4	45759	DCTN4
35315	TDRD12	34951	ST7	35174	NCR3LG1
45705	TELO2	51923	CDKN2B	35566	CCDC57
39595	DNAJC19	47672	ASB8	47922	ZNF671
39364	TRPC7	50835	TSPAN33	43696	MAP3K12
43608	DDR2	42577	KIF11	37245	TSHR
12854	PET117	12566	MPV17L2	51103	DND1
39152	GMNC	44087	UPK1B	51366	TRIM41
42125	B3GALT2	40717	GALR1	42086	TP63
51648	TEX49	45765	AADAT	40999	E2F4
35348	TATDN3	37069	OPCML	44597	SNX8
36604	OR1I1	48295	MARVELD1	46247	PDPR
51284	PHLDB3	40402	E4F1	47074	PHRF1
51353	MOB4	46264	PACS1	48550	JAGN1
45091	KIAA0753	38863	SLC10A3	37166	FLG2
40381	RNPS1	51436	EMC10	34562	PLPPR4
48551	ZC3H8	39473	TECPR2	41360	NEO1
35701	FAH	36917	RAB19	47734	HOXD1
48627	ZNF607	49723	OMA1	49804	HMGA1
41595	RARS1	51841	MYRFL	36914	TMCO2
46924	CBX8	41908	VSNL1	41776	SYN2
40494	SETD7	41187	JAK1	40051	PKD2L1
50209	FBXO39	38542	INPP1	50486	EPHX4
48682	TMEM87B	11426	BAGE3	41771	SURF1
40920	CD52	46525	CISD1	43190	CCR4
40871	CA1	34964	KCNG1	35222	BASP1
34817	LEMD2	43291	VDAC3	49769	WFDC5
42514	PHC2	50335	MLX	45892	SCLY
36447	GPR139	35780	MEFV	44761	TM4SF1
43613	OAS3	35205	MTERF4	43137	TFF2
37963	LRRC14B	41341	MYH8	48434	METTL25
36520	FIGLA	49505	ORMDL3	574	ATOX1
38663	LRRC8D	37117	AWAT1	44565	PPARGC1A
40198	ASCL5	37657	SLAIN1	35940	BARD1
40162	SLC7A8	35423	TRIM13	13443	THBS1
51308	MDFIC	13036	RBBP4	44654	NCKAP1
36068	ADH4	48463	HAGHL	41876	UBA52
51374	TRIM7	49794	ZNF511	36285	PTGFR
35390	SNX1	38455	TNNT1	48343	SPATA16
45190	EFR3B	37944	SERPINA11	45781	BIRC6
40138	LRRC4C	45031	TMEM63A	37333	ARHGAP30
51443	CCDC18	49448	DIABLO	43528	TCIRG1
40315	C9orf43	40009	RGL2	34721	MYMX
11827	DOCK7	37558	ZNF718	44064	PRKDC
37232	ATP6AP1L	47329	ATG101	45832	RAB9B
37647	MUC17	41911	WEE1	47104	RNF213
11305	ACTL8	50310	POGLUT3	49495	ADAD1
11669	CMTM8	41336	MYC	34614	ADAMTS15
42320	FCER1G	44575	FLRT1	38592	C15orf62
37517	CNGA4	40680	EIF4B	36706	OR5M11
49775	SPANXA2	48826	IDI2	44979	PSME4
46392	RNPEPL1	45458	PTPN23	48439	MEX3B
40987	DLAT	40487	STK38	44653	RAX
42624	SCO1	38058	TCF4	52048	SCARA3
51673	SNX10	41839	TNNI1	36286	PTGIR
37813	UGT2B15	47359	NR1I2	35926	PHEX
39700	MKRN2OS	40706	FOXO3	41186	IVD
48549	GON7	36665	OR52W1	48145	SLC25A32
43973	YWHAE	47695	PHF23	44057	FMO3
43154	RASSF9	38924	HRH4	44256	FKBP9
47182	RTN1	48156	STMN4	45565	PLA2G3
46825	RALGAPA2	45479	KRT23	34424	GNLY
42119	GALNT4	13230	SIX1	48927	ZNF486
46143	CHD7	40958	CRHBP	45585	RBPJ
40373	MAEL	38583	YAP1	35769	LAMB3
51667	DBF4B	50775	SNAI3	35428	CCDC163
49889	DEPDC4	39965	ZNF790	47722	NPPC
45807	POLR3K	39119	HSDL1	51431	FAM180A
35942	TWIST1	40242	MEGF8	46857	PCDH9
45290	ZCCHC14	41198	KCNJ15	51098	KIF1B
38376	SEZ6L2	42464	CASP3	12051	GIMAP5
37877	KIAA1191	41409	PAK2	48755	OR2B2
47260	BARX1	13705	ZNF347	42918	SLC15A1
39419	SPATA22	39023	SLC1A5	40687	EN2
48881	PDE5A	45946	KRCC1	40524	BET1
42807	GMFG	51490	ERICH1	38493	BAAT
49750	ZNF519	44353	EHF	38141	RASGRP2
48977	GBP5	47739	KREMEN2	43412	PURA
34340	COPS9	46844	MAN1C1	46244	ZCWPW1
47418	ELSPBP1	44903	KLHL20	45925	CD320
43204	IFI27	46228	FBXO34	51629	AP5M1
42046	CHST1	51526	RNF207	50389	SUGP1
47550	P2RY12	48519	HHIPL1	38642	SLC6A6
40063	PSMC3IP	13355	SRP9	36023	C7
48816	ZNF670	40513	BLOC1S6	35761	JAK3
42565	HNRNPAB	42127	NOL4	41148	ID2
13604	USP27X	38177	DZANK1	39722	BIK
51882	ATP6V1C2	46458	TMEM74B	37495	C18orf32
35537	MAF	40484	OXLD1	39004	TOPAZ1
36033	HGF	40109	MINAR2	41511	PRKD1
47436	MRPL46	34987	PRC1	39220	LRRD1
36585	OR2M5	40775	IMPG1	39994	PES1
39115	SEMA7A	50380	MSH5	41220	KRT33B
36449	PTRH1	51171	BCLAF3	50608	ZDHHC22
37465	RHOT1	36397	OR5A2	42165	TNFRSF11A
48199	TRMT1L	40157	ZNF211	37571	SPATA6L
46682	HES2	50290	HS3ST5	51570	KRBA2
44001	HNRNPA0	49531	L3HYPDH	51702	ZNF837
47124	LEFTY1	36677	OR7A10	41977	CDC45
37624	STRN4	37342	TCAIM	49991	FAM187B
45712	HSPB11	41918	XPNPEP2	13186	SELENOM
45740	ACTL6B	44295	RALY	44663	SPANXA1
48794	WNT3A	49450	ESAM	42585	MYT1
44241	GPR45	48222	MED25	51214	RPL7L1
43674	S100A1	43145	MALL	37910	C12orf71
38793	HSD17B13	41435	PER1	44876	KCNMB3
48629	KMT5C	49760	FAM241B	39582	TUT7
41150	IFNA8	48350	HASPIN	48955	STK11IP
43644	POLR2I	48938	NALCN	50670	C16orf54
51130	RNF126	44546	STK39	49970	RDH12
51343	C9orf50	37337	RPS24	45456	SOSTDC1
38116	HDAC7	37448	EXTL2	40035	TNIP1
35664	CLCN1	50142	TAB3	11711	CPE
38717	MKNK1	45225	PIKFYVE	12499	MARCKS
39777	ZNF549	45944	TDP2	38821	ACAD10
40185	PKIB	43640	PLTP	45605	WDPCP
39831	CFHR4	44902	PDCD4	41184	ITPR2
51980	IFNA5	40578	CYLC2	40731	GP2
47514	ELOVL4	52007	NPIPB2	38806	C19orf38
40369	SPATA6	48296	L3MBTL2	45272	ANKLE2
13042	RBM8A	38347	NAA16	46027	HAO1
11596	CDC42EP1	48132	NRBF2	38570	SHC1
39752	NADK	42766	FAM189A2	12039	GDF10
47804	FASTKD1	5606	NECTIN2	46149	BTBD2
37063	ANO9	38281	GIGYF2	50897	KRTAP13-4
51379	SERTAD3	12773	OR2T3	48728	MT4
45008	PHF14	48380	RBM48	44757	HOXC11
35325	STK25	51731	STOX2	45610	GSTK1
49378	CTHRC1	49289	SMTN	49155	WFDC10A
48758	KRTAP4-7	36825	ZSCAN2	43186	AP1M2
50555	SCARA5	11297	ACP2	50628	XG
35267	GUCD1	42220	ST13	49800	PIDD1
49606	KLHL23	43851	KHDRBS1	37459	CSTF1
45453	ZNF521	44928	ANGPTL3	36296	RPL18A
49147	B3GAT2	43258	RNASE6	34913	TNFSF13
46100	DEF8	51920	CCL4L2	51271	KRTAP10-11
45529	TRPC4AP	44777	LIMD1	34863	GPX2
13129	RPS7	44947	TMOD3	51533	GFRAL
51018	IZUMO1	49551	HSPB6	45474	TIPARP
51877	GRID2IP	46281	NODAL	42271	AMPD2
48157	VOPP1	46061	ALKBH4	36294	RPL7A
35352	TRPC3	34407	OR4C45	46519	CENPN
12404	KRTAP10-2	38101	SPRR3	46506	DOK5
40636	DDX3X	41988	PLA2G10	47366	KLK14
43614	OMP	36958	PKD1	47676	LBHD1
44697	C19orf53	37366	ZNF16	37916	CCDC88C
48678	CEP89	43385	PRKD3	42159	RIOK3
8380	TXK	50983	KRT40	40911	CDH4
48602	PPP1R9B	50475	DIPK2A	43935	ACTL7B
35305	KCND2	46342	MRM3	50589	MCEMP1
51859	SAGE1	47666	METTL16	50447	MPP7
36223	IGF1R	51553	C11orf87	42377	PKMYT1
50384	EIF2B4	43483	PRCC	51762	DAZAP1
48063	FLAD1	49578	DNHD1	49286	MED22
36220	HTR6	39499	BRD7	46145	SPDL1
46739	ACRV1	49436	TRIM43	50629	GIMAP8
42109	VAMP8	37777	SRD5A1	48768	ALG2
49119	DPH6	45431	EP400	46073	MBTD1
45197	PCNX1	45342	WSCD1	35877	XPA
47658	C7orf26	38495	BEX4	35476	WDR27
35746	HSD17B3	43980	SYNGAP1	39007	IQCF5
38997	SLC36A3	36823	CLEC6A	35035	ACAP3
42858	KCNC3	43012	DLX6	12409	KRTAP12-2
42726	MAPKAPK2	49507	RHOXF1	36893	TMEM64
35533	MIA2	49341	REEP6	51764	DESI1
48576	IMMP2L	47680	SMIM7	42638	TGFBR1
34476	TKTL1	34887	OASL	47475	IKZF5
13116	RPL27A	50585	DYNLT2	11499	C2orf72
45347	SATB2	43937	MMP24	51497	RNF214
40970	CTRB1	49395	HDGFL1	39453	TENT4A
46956	TBC1D24	44945	MYBBP1A	48408	WDR75
48294	SLC25A18	41091	GRIK5	39003	PALM3
35341	CLN5	39456	KXD1	40887	CCNF
40949	COX7A1	49328	ZNF251	41447	PGF
41201	KCNN3	39972	ENOX1	46175	LPCAT2
35624	ADRB3	36504	OR4K1	48921	TSSK3
42350	OAZ1	48234	PITPNM3	41065	GATA1
42573	ILK	49077	SCAMP4	47581	VPS33A
44567	GLS2	40234	ORAI2	46370	BBS7
43897	ZNF234	43238	CD180	48173	OR5V1
38980	NKIRAS2	51683	SMIM31	42445	GET3
37585	AP1S3	12207	H4C2	50766	GSDMA
46359	MAP1S	36292	RPL6	47141	TLX3
41157	IHH	48662	ZBTB45	35762	ANOS1
41709	SLPI	37756	SHISAL2A	40641	ANKRD40CL
36531	RNASEK	36402	OR11L1	45425	TECPR1
39746	CAPN1	42255	MAP7	47243	RBM25
35467	PRRG4	45559	GPKOW	35187	CWC25
43781	MAB21L2	12809	OXA1L	41637	RXRA
44110	NUDT21	50804	NOTUM	35912	LAMA2
42593	NDUFB2	34766	PRXL2B	35734	HADHA
36124	CHRNA3	49062	OLFM2	50530	C8orf58
40067	PROZ	45062	MTSS1	49903	PAQR4
37317	CTRB2	49922	ZNF684	45173	ENPP4
35747	HSD3B2	41992	BCAR3	37279	VNN3
44905	CNTN6	48133	S1PR5	44844	HIBCH
41616	RGS7	47691	APOO	41345	MYOD1
43379	FLOT1	345	AMH	34429	LIN37
41672	SFRP2	41191	KCNA4	41180	ITIH3
36966	C10orf62	43607	NTN3	45252	NRXN2
47844	TTLL7	37083	GRP	49762	ZNF485
47507	EBF2	39615	CDRT15L2	45563	BICRA
46981	ZNF608	35085	NOS3	51091	PRSS48
49968	FBXL14	47146	DHH	47247	ABRACL
49823	ANKRD18A	48307	CACNG8	37026	C1orf189
12037	GCNT4	43202	HSPA1L	37498	FAM102A
49176	SPSB4	46657	DHX29	46272	KDM4D
48335	AGAP3	48458	SLC37A3	46847	CLDN2
38183	BCAS3	48226	FAHD1	46659	HMGCLL1
45607	TXNDC11	47191	COTL1	47202	G6PC2
48772	STON2	51099	RNF19A	51036	OPRL1
41768	SULT2A1	51009	VSTM2A	35828	PON2
49900	AGBL1	52079	TRAPPC2B	48106	ZFP2
35453	TMEM59	51161	CAV2	43372	MPHOSPH6
46032	PARP14	51720	C1QTNF9B	38597	EIF4E
45140	PITRM1	43024	ETS2	51502	CYP4V2
44582	MYLPF	50746	PLA2G4D	41142	HTN1
36116	CCKAR	42814	SPAG7	37102	RNASE10
44362	FBXO2	37253	SLC26A10	34929	MGAM2
51892	ACSM2B	47638	COLEC11	39425	RMDN2
46276	RBM22	48192	SNX27	40879	CAPN2
47100	DENND1A	11427	BAGE5	12015	G0S2
12216	H4C9	44434	PXDN	49891	C12orf54
39522	PPP2R2A	45301	ARL6IP1	50968	BCL6B
41144	IARS1	47503	GIGYF1	45941	ARMCX1
50236	DEFB125	43982	INMT	12613	MTRNR2L7
50297	CPNE7	47927	ZNF613	34597	NUBP1
49042	OR6C3	38976	CD209	43269	SMO
38531	MAPKBP1	38870	HES4	34504	EPS8L2
42656	NPHS1	12705	NOL12	40628	OR10D3
35314	ING1	36453	OR8D1	42572	ILF2
36709	OR4A5	40405	SLCO6A1	43824	SLC16A2
47585	HAPLN4	48417	PPP1R1B	40007	TEX264
43297	REEP5	38084	C5orf49	41188	JUN
40992	DPT	40264	GPSM3	45102	TOMM70
38811	ZNF841	13288	SMIM34A	35319	PSPC1
11777	DCAF13	47633	HOXA6	39361	FAM104B
50584	TMEM167A	50814	EXOC3L1	44368	FBXO8
38951	TLE6	34912	ABCC2	47196	ABHD16A
46982	INTS2	49874	ORAI3	46414	INAVA
41272	MAGEB3	41337	MYD88	48251	KATNAL2
41352	NDUFA4	50064	ZNF366	47920	TGS1
40310	LIAS	36584	OR2M2	47241	DNASE2B
41273	MAGEB4	36381	OR2G2	40058	SLC24A1
43612	NR4A2	46502	RRN3	45448	CNOT6
37876	ETV4	41179	ITIH2	38672	HOGA1
43784	DRAP1	36641	OR51M1	49160	GPR78
45913	NUP62	42841	EPYC	46819	PAPPA2
45081	ARHGEF17	45682	MRPS23	45087	PLEKHM1
46436	TMEM40	49165	ISM1	35407	IGFN1
37321	CLLU1-AS1	36906	ADGRL1	46205	PRPF40A
41415	PCDH1	37120	FAM53A	39027	FAM200B
44808	BRD4	48055	EDEM3	36197	GRM6
51059	SNX20	34515	TBXT	44052	ZFHX3
36140	CYP2C8	45544	SENP3	37937	TTC36
38853	EMC8	48598	TRIM63	51210	VSTM1
47539	LMF1	42992	CEBPD	50662	EXOC8
37440	PJA1	39747	ATP6V1F	36784	VPS54
48309	TEKT3	44468	NUFIP1	44115	CNMD
39076	C17orf107	51703	MRPS2	35662	LYST
50604	ZNF575	12760	OPN1MW	38353	DDX54
45206	CEP170B	12500	MARCOL	44990	ARHGEF10
43623	CDK16	47946	SYNDIG1	41976	CDC7
41725	SNRPC	51688	NFU1	46056	RNF111
47192	CROT	50319	KCNJ1	36244	NPY1R
36379	OR52N1	43129	SIX3	51058	ASIC4
51402	ELP5	37816	FAM107A	37753	NGDN
13055	REL	43016	S1PR3	35152	SMIM38
42426	BAG2	48436	USP48	47360	FXYD7
47789	MCPH1	38088	ACACB	44159	CLTCL1
40142	CDK6	46378	KLHDC8A	48080	WDR61
51985	LRP2BP	13323	SPATA13	36611	OR4N5
37406	CRELD1	49604	ANKAR	36951	C12orf29
36094	ATP1A2	45416	BRI3	50327	ADGRG5
44708	NOB1	43345	ADGRG2	49579	GLT1D1
34540	TEKT4	50508	ZNF776	35284	ITGAL
37794	SULT1C2	45672	WASHC3	13435	TEX53
36342	OR2A14	40328	ADCY1	48822	DGCR6L
45021	ST18	51836	C5orf58	41723	FSCN1
47729	PSTPIP2	45082	DNAJC6	48840	NLRP12
47499	TLNRD1	50939	SPATA12	43996	AFG3L2
49270	ZFP82	39255	CCDC120	37150	RFPL4B
46919	TMEM9B	41414	PBX2	40376	TUBGCP4
44037	KLK11	50899	KRTAP6-3	34319	NegProbe-WTX
39735	STON1	40201	MCU	34320	NegProbe-WTX
44578	POLM	49969	RAD9B	34321	NegProbe-WTX
36445	OR8K1	45733	NOL7	34315	NegProbe-WTX
47568	CDCP1	48904	LUZP1	34302	NegProbe-WTX
37636	SWI5	36352	SPATA31D1	34303	NegProbe-WTX
49690	FAM200A	35517	ZNF587B	34304	NegProbe-WTX
44604	EPN1	46051	ZC3H7B	34305	NegProbe-WTX
42840	DOCK3	41560	PTPN4	34306	NegProbe-WTX
45273	DCUN1D4	36368	TOMM5	34238	NegProbe-WTX
37725	SUMF2	12673	NDUFA9	34222	NegProbe-WTX
36289	RARB	47682	ZNF426	34223	NegProbe-WTX
49624	SMCR8	49368	CCDC124	34224	NegProbe-WTX
49239	WIPF2	38202	FBXL19	34225	NegProbe-WTX
35972	FUT2	38491	MET	34226	NegProbe-WTX
41313	MMP19	47110	IGDCC4	34227	NegProbe-WTX
36888	STEAP3	38632	ZCCHC9	34228	NegProbe-WTX
41257	LTF	45960	GYPC	34229	NegProbe-WTX
51451	MAMDC4	48666	SYAP1	34230	NegProbe-WTX
45864	TMEM9	50459	MAGEB6	34231	NegProbe-WTX
46483	CHDH	36923	CD200R1L	34232	NegProbe-WTX
42522	EPHA5	41690	SLC5A2	34233	NegProbe-WTX
42635	TBX6	45794	DCXR	34234	NegProbe-WTX
34816	ITGAE	51367	TCF7	34235	NegProbe-WTX
46341	RMDN3	38804	TMEM108	34236	NegProbe-WTX
43739	SEC23A	47062	CCDC146	34221	NegProbe-WTX
51452	CRIP3	34683	FOSB	34220	NegProbe-WTX
41813	TGM3	3491	HAMP	34219	NegProbe-WTX
49124	RSAD2	46167	DUSP23	34210	NegProbe-WTX
51368	SLC28A1	45883	NT5C3A	34204	NegProbe-WTX
40420	CYB561D2	37312	CELF4	34205	NegProbe-WTX
41141	FOXN2	49842	EPN2	34206	NegProbe-WTX
50410	RUNDC1	36472	ARHGEF35	34207	NegProbe-WTX
45588	PCF11	37389	TP53BP2	34208	NegProbe-WTX
11349	ALDH7A1	40846	AUH	34209	NegProbe-WTX
39030	C12orf75	40086	TMEM250	34211	NegProbe-WTX
46680	VSIG10	49130	CFAP36	34218	NegProbe-WTX
41223	KRT83	12225	HDAC1	34212	NegProbe-WTX
45634	MRPS7	46090	FERMT1	34213	NegProbe-WTX
49241	SHANK2	36462	OR56A3	34214	NegProbe-WTX
35785	MTTP	49016	TADA1	34215	NegProbe-WTX
51439	TMIGD1	44267	MGLL	34216	NegProbe-WTX
46221	MARCHF1	42903	RAC3	34217	NegProbe-WTX
37306	YIPF5	42763	STOML1	34237	NegProbe-WTX
49220	MOB3A	12146	H2AC21	34296	NegProbe-WTX
50420	FAM149B1	35263	PTPRE	34297	NegProbe-WTX
37949	LRRIQ4	47152	HCN1	34298	NegProbe-WTX
47756	CDC73	47371	KCNK13	34299	NegProbe-WTX
36322	TSR3	51938	DEFB112	34300	NegProbe-WTX
47395	FKBPL	12543	MLLT11	34301	NegProbe-WTX
43933	EDDM3A	47148	KRTAP5-8	34314	NegProbe-WTX
34884	FKBP7	46831	TRIM49	34203	NegProbe-WTX
11440	BEX1	11848	DUX1	34239	NegProbe-WTX
48856	MYO1C	40623	TMEM164	34275	NegProbe-WTX
34635	HTRA2	36349	OR6V1	34240	NegProbe-WTX
44619	PADI1	40297	LILRB4	34259	NegProbe-WTX
35323	VSIG1	45494	PLEKHG3	34260	NegProbe-WTX
40083	DNAAF10	47546	IQCH	34261	NegProbe-WTX
12288	IFITM10	35020	ITGA7	34262	NegProbe-WTX
36393	ATP5F1A	43876	TBR1	34263	NegProbe-WTX
48304	KCNA7	39247	SMIM6	34264	NegProbe-WTX
36877	UMOD	34631	ALAS1	34265	NegProbe-WTX
46216	MCUB	41655	CCL17	34266	NegProbe-WTX
50049	ZNF383	36473	ATP5PF	34267	NegProbe-WTX
46594	MAML3	39749	DCAF6	34268	NegProbe-WTX
50442	MROH2B	35860	SERPINA7	34269	NegProbe-WTX
50651	PAN3	48592	MYPN	34270	NegProbe-WTX
44932	P2RY10	50458	CLVS1	34271	NegProbe-WTX
41308	MMP7	35454	SPRYD7	34272	NegProbe-WTX
41243	LIG4	49530	SFXN5	34273	NegProbe-WTX
36802	DIPK1A	51152	ARSK	34258	NegProbe-WTX
51219	C11orf53	50381	IL15	34257	NegProbe-WTX
50846	GPAT4	13614	VASN	34256	NegProbe-WTX
43572	KRT1	5313	MPO	34247	NegProbe-WTX
43062	LPAR4	42476	CEBPA	34241	NegProbe-WTX
51549	MAP6	46516	CENPJ	34242	NegProbe-WTX
50435	WDR88	44540	YWHAG	34243	NegProbe-WTX
34632	CSAG3	48704	PRPF38A	34244	NegProbe-WTX
44576	FLRT3	12757	ONECUT2	34245	NegProbe-WTX
37513	GGPS1	35838	QDPR	34246	NegProbe-WTX
35285	HOOK2	48451	MRI1	34248	NegProbe-WTX
38684	AHI1	42439	ARHGAP1	34255	NegProbe-WTX
43092	HSPA1B	50970	ZSCAN22	34249	NegProbe-WTX
41242	LIG3	41917	WNT9B	34250	NegProbe-WTX
44329	ARL2BP	36513	OR13A1	34251	NegProbe-WTX
40796	AKT2	50083	TEX37	34252	NegProbe-WTX
36494	HBM	48347	KRTAP3-2	34253	NegProbe-WTX
39578	RNF32	42576	KIF5C	34254	NegProbe-WTX
39024	CRHR1	50101	TEX47	34202	NegProbe-WTX
47668	FASTKD3	37808	TYMS	34201	NegProbe-WTX
47068	CIP2A	34784	F8A1	34200	NegProbe-WTX
5597	NDUFS8	42185	FGF17	34192	NegProbe-WTX
50395	OTX2	36441	BTBD7	34186	NegProbe-WTX
48803	OR51B2	44681	REM1	34187	NegProbe-WTX
39938	CCNT1	38580	ERAP2	34188	NegProbe-WTX
37382	SPDYE2	44258	PHB2	34189	NegProbe-WTX
34825	CSNKA2IP	44775	KSR1	34190	NegProbe-WTX
46724	CABP5	50386	CAMKK1	34191	NegProbe-WTX
40990	DLX4	46437	ACOXL	34193	NegProbe-WTX
40708	FLT3LG	48948	LRRC37B	34184	NegProbe-WTX
47116	AQP9	43326	CTDSP2	34194	NegProbe-WTX
44502	PRND	11866	EIF2S3	34195	NegProbe-WTX
48518	MSANTD4	40281	CIB1	34196	NegProbe-WTX
45142	SCAF8	40012	HDLBP	34197	NegProbe-WTX
38452	KHDC1L	41339	MYH3	34198	NegProbe-WTX
40784	AARS1	35506	ABCD4	34199	NegProbe-WTX
40801	ALPP	38859	TMEM169	34185	NegProbe-WTX
39873	ZNF568	50549	FAM126B	34183	NegProbe-WTX
39447	CCDC148	40890	CD1C	34274	NegProbe-WTX
12055	GIPC1	45952	TNFRSF12A	34276	NegProbe-WTX
34420	UBE2A	39520	HDX	34277	NegProbe-WTX
45695	ZNF589	13064	RFC4	34307	NegProbe-WTX
40542	PCNP	43799	IVNS1ABP	34308	NegProbe-WTX
51602	CHRAC1	35984	KCNJ11	34309	NegProbe-WTX
51230	GALNT18	48865	TNKS1BP1	34310	NegProbe-WTX
47732	WNT2B	46052	BMP2K	34295	NegProbe-WTX
42173	CREG1	36910	WDR89	34294	NegProbe-WTX
37272	SPRR2E	49941	UGT3A1	34293	NegProbe-WTX
39421	PPP1R32	37297	BCL7A	34284	NegProbe-WTX
37394	SCMH1	45782	FAM8A1	34278	NegProbe-WTX
39440	DRP2	47972	MINDY3	34279	NegProbe-WTX
39819	NPL	44533	TNPO3	34280	NegProbe-WTX
38677	DEK	51413	CAMSAP2	34281	NegProbe-WTX
50933	UBXN2A	50050	ZNF781	34282	NegProbe-WTX
51333	CCDC137	46133	SLC66A1	34283	NegProbe-WTX
36499	OR52B2	43433	ACAT2	34285	NegProbe-WTX
36183	GRIA1	51156	QRFPR	34292	NegProbe-WTX
37214	DNTT	51134	SLC10A6	34286	NegProbe-WTX
34399	UNC119	41534	PSMA2	34287	NegProbe-WTX
43848	YKT6	46656	ZDHHC13	34288	NegProbe-WTX
43308	ABCB6	49989	ZNF560	34289	NegProbe-WTX
47249	MYOZ1	42596	NDUFS5	34290	NegProbe-WTX
44791	C11orf58	42959	HR	34291	NegProbe-WTX
47790	MAP7D3	46974	RIMKLB	34311	NegProbe-WTX
44282	PAXIP1	37534	DEFB107A	34312	NegProbe-WTX
43256	RBL2	41064	GAS1	34313	NegProbe-WTX
38865	CTIF	41812	TGFBR3	34316	NegProbe-WTX
34846	PCDH18	47965	ZCCHC4	34317	NegProbe-WTX
42103	EIF3D	43386	GPA33	34318	NegProbe-WTX
49942	JMY	43471	MT3	39397	CUL7
39669	MATR3	35159	FANCD2	47415	SAMSN1
47365	MTBP	39478	ZNF668	49923	C1orf216
38172	C2orf80	49420	R3HDM4	46098	MFSD6
40078	E2F8	49832	RPP25L	13239	SLC22A13
45504	FAM169A	46328	ELAC2	37742	EIF4G2
44635	VPREB3	44114	WWP1	35286	STAT5A
[truncated: 4,498 more rows]
