# Supplementary material for: Tissue-resident memory T cells in epicardial adipose tissue comprise transcriptionally distinct subsets that are modulated in atrial fibrillation
Source: Nat Cardiovasc Res. 2024 Aug 23;3(9):1067–82. doi: 10.1038/s44161-024-00532-x (PMC11399095; doi:10.1038/s44161-024-00532-x)
Supplement: Supplementary file 11 — DEG deep in the tissue and border zone in the EAT [file 44161_2024_532_MOESM11_ESM.xlsx]

## Sheet: Sheet1
Supplementary Table 10. DEG deep in the tissue and borderzone in the EAT.
Differential expression was performed using the linear mixed-effect model showing the average log-fold changes and p-values
Target name	Log2	Pvalue
IGHG3	2.33315	0.00333497
IGHG4	2.30054	0.024429
IGKC	2.26051	0.0448889
IGHG2	2.10605	0.00455801
ADIPOQ	1.65909	0.00507225
IGHG1	1.64909	0.266753
FABP4	1.62283	0.000992312
PALM2AKAP2	1.60005	0.000387379
OR2B6	1.58665	0.000438211
PLIN1	1.57564	0.00742315
GPAM	1.57161	0.0126591
IGF2	1.49448	0.00146156
RGS5	1.42795	0.000588018
TRARG1	1.42145	0.00409954
AGPAT2	1.38767	0.00418327
PRKAR2B	1.38026	0.0126591
MT1X	1.3421	0.00311266
RFXAP	1.31949	0.0319395
GPD1	1.3144	0.00736465
CYSTM1	1.31286	0.00165172
TNS1	1.29552	0.0150299
IGHM	1.29407	0.0347821
ENPP2	1.29099	0.0021619
RBP4	1.27967	0.0279923
G0S2	1.26087	0.0137996
CD36	1.24531	0.00345403
GNG11	1.24441	0.00375952
PLAAT3	1.21406	0.0162234
PPP1R1A	1.21384	0.00614131
SLC25A16	1.19346	0.000591552
ITIH5	1.19149	0.00535716
SLAIN2	1.18783	0.00166207
ZSWIM8	1.18423	0.00574338
SNCG	1.17941	0.00567039
LYPLA1	1.17702	0.000522566
SH3GLB1	1.17276	0.0010358
STMN1	1.16434	0.00459493
COL4A2	1.1605	0.000791067
YWHAG	1.15869	0.00375952
LPL	1.14866	0.00961425
HLX	1.14701	0.00124126
OGA	1.1356	0.000350287
F3	1.12876	0.00144166
LIPE	1.12639	0.0114387
UGP2	1.12573	0.00666006
ACTR3	1.12438	0.0733597
ADM	1.12405	0.00163851
PECAM1	1.11826	0.0207164
RPS13	1.10125	0.0162499
MCAM	1.09005	0.0125932
SH3D19	1.06952	0.00456806
BTNL9	1.06901	0.0119009
ELMOD3	1.0665	0.0173628
CIDEA	1.0558	0.0245352
MTURN	1.0523	0.00803969
PLIN4	1.0454	0.00346206
THRSP	1.04297	0.069363
TULP2	1.03445	0.136805
CRISPLD2	1.03301	0.0369176
FOS	1.02901	0.138474
FKBP1A	1.02559	0.024429
CCR6	1.02432	0.00781191
CIDEC	1.02186	0.0105485
GPX4	1.02165	0.0177834
MT2A	1.02065	0.0103954
DACH1	1.01755	0.0107732
SSTR2	1.01579	0.00471962
ITGB1	1.0143	0.00229777
WFDC11	1.00784	0.095135
GNAQ	1.0031	0.00981238
ERV3-1	1.00248	0.00371661
THBS4	0.995432	0.0363932
BST2	0.994902	0.0107732
ALDH1L1	0.992822	0.00148165
TGFBR2	0.987035	0.0279139
PPARG	0.986292	0.0453148
CEBPA	0.98123	0.0310238
SYCE2	0.980261	0.0410872
ANO8	0.977445	0.0130137
ESYT1	0.975682	0.00506136
KCMF1	0.968662	0.00657916
ARMCX6	0.967501	0.0114145
CHMP1A	0.966493	0.00183312
GPS1	0.966469	0.0103954
TTC23L	0.961282	0.00339994
FUT2	0.957139	0.0355142
ITGA7	0.954528	0.00251966
TSKU	0.953025	0.0190507
ADH1B	0.951587	0.00560145
SOX18	0.950545	0.101537
PTPRS	0.948332	0.0192892
PNPLA2	0.946477	0.00168726
STX11	0.944013	0.00488881
PDXDC1	0.942176	0.00248862
RNASEL	0.941798	0.243983
CD3G	0.940998	0.0257834
APOD	0.940722	0.0897525
CAVIN1	0.93673	0.0224065
NBAS	0.936255	0.00932958
HADHB	0.935785	0.0349647
CAV1	0.935166	0.0287399
ODAM	0.929064	0.0857663
MPP7	0.926078	0.11284
MEX3B	0.924284	0.117827
PARVA	0.923312	0.00802407
ADIRF	0.922766	0.0246416
KIF22	0.922208	0.034145
RC3H1	0.918697	0.00934725
HSDL2	0.917818	0.0413402
OR10P1	0.91283	0.204583
TREML2	0.911986	0.085846
NIPA2	0.909275	0.0103003
NAGS	0.905298	0.0127865
RNASE1	0.902843	0.0115206
COQ8A	0.902216	0.00665394
MGST1	0.901813	0.206837
SAP18	0.899382	0.00305393
TLN2	0.897914	0.02214
FAHD2B	0.8979	0.010813
MDH1	0.896791	0.0192294
MICOS10	0.895839	0.0136827
MOB3A	0.89502	0.00478267
ERN1	0.894152	0.00845069
XRCC6	0.891179	0.0381648
HACD2	0.890801	0.0201515
RPS6KA4	0.885842	0.0371566
MDC1	0.884645	0.0929384
RBM42	0.882098	0.00291715
OR13F1	0.880234	0.194131
ECM2	0.879097	0.0639784
GABRE	0.878696	0.0086876
PIK3CB	0.877146	0.0211516
PDIA4	0.876867	0.277988
CAT	0.874897	0.0144611
CCL14	0.873675	0.0731452
DGAT2	0.872995	0.0739318
FA2H	0.872069	0.00610488
RPLP2	0.871877	0.0227076
HDAC1	0.870091	0.00910142
SCPEP1	0.869546	0.0158552
MAP3K20	0.869008	0.0170294
A2M	0.864375	0.0446762
PRDX6	0.862254	0.000383503
GPR107	0.859414	0.0621306
PARP6	0.858333	0.237564
ZNF333	0.857211	0.031293
RTN4	0.855167	0.0310238
LASP1	0.854007	0.0334193
CAV2	0.853393	0.0596095
CEPT1	0.851346	0.154234
LOXL3	0.849367	0.0153096
CS	0.849263	0.154234
MYO1C	0.848305	0.0079462
SPATA33	0.848301	0.228005
FOXM1	0.848171	0.00287474
RLN3	0.847121	0.00481057
ANO2	0.844881	0.051316
PLA2G10	0.844759	0.00913634
TMEM167B	0.844409	0.0548817
MAGEA3	0.842246	0.105162
C1D	0.840447	0.0111136
GPR146	0.838757	0.0232365
RNF103	0.836482	0.0579003
PRKACA	0.836014	0.00805533
USP10	0.835152	0.0538517
MGLL	0.834678	0.0360199
ISG15	0.834498	0.0126736
HADH	0.834103	0.0485094
PLIN5	0.833197	0.0737172
ACO1	0.831195	0.0241113
KANK2	0.830826	0.0102623
MAGEB16	0.828758	0.0246068
EIF1	0.828537	0.0485652
SLC51A	0.827693	0.0133055
EBAG9	0.825913	0.0344632
METAP2	0.821536	0.0430886
COL4A1	0.819311	0.0177834
RUNDC1	0.818844	0.369078
LRP1B	0.816161	0.0577109
TMEM131L	0.816142	0.016425
TNFAIP2	0.815496	0.0357438
ARMCX5	0.813525	0.0325899
DUSP6	0.813035	0.309147
PPM1F	0.812811	0.012606
PFN1	0.811886	0.0332442
STK40	0.810282	0.0278748
SPRR4	0.81006	0.290372
SCN10A	0.809583	0.226377
TMEM254	0.809352	0.0301532
AIDA	0.809209	0.00791516
YPEL5	0.808822	0.0282277
TTK	0.808284	0.0182839
ZNF148	0.808248	0.0237599
ATP5PB	0.80635	0.0359738
OR5M9	0.806009	0.0087388
OSTN	0.80511	0.187467
TEF	0.804867	0.0124268
SLC35F1	0.80444	0.0283141
MTCH1	0.803612	0.0387441
CACNG7	0.803563	0.245807
STIP1	0.802946	0.0830679
SIGLEC16	0.802349	0.051956
SNU13	0.802161	0.0103206
H2BW2	0.799823	0.0931034
MYBPHL	0.799652	0.0294541
CALM1	0.798643	0.00272796
DOCK11	0.797578	0.0222398
VKORC1L1	0.797252	0.0375399
RELL1	0.797231	0.0637801
MKNK2	0.79667	0.0189616
TRIM8	0.794813	0.0333755
KIF27	0.794194	0.0141925
AOC3	0.793812	0.000564198
FOXN3	0.793573	0.00224053
HCAR2	0.793049	0.0133809
NOTCH2	0.792614	0.0253768
CFP	0.791106	0.127568
HAX1	0.789097	0.0513742
OR13C4	0.788837	0.925932
FOXI3	0.788522	0.11867
UCP3	0.787851	0.1011
COA5	0.787777	0.100685
SPARC	0.787124	0.0150299
ATP5F1B	0.785388	0.0264535
IGHA1	0.785062	0.146279
HTR1E	0.784818	0.0868031
ARMH1	0.784577	0.0086703
ITGA11	0.784336	0.0178762
ZUP1	0.782344	0.0255244
TMCO3	0.782001	0.0169188
UBE2J1	0.780683	0.0356704
MCL1	0.780379	0.0832218
ZNF275	0.779782	0.451443
PFKFB3	0.779455	0.0562191
ETHE1	0.775546	0.0356978
PWP1	0.775216	0.0234105
MTR	0.772872	0.0820675
TF	0.772455	0.171333
RETSAT	0.771803	0.00733549
TMEM214	0.770887	0.072002
ETFDH	0.770819	0.00840636
KCNIP2	0.770704	0.241556
STAT3	0.77068	0.0361581
ZNF599	0.76989	0.010477
VSIR	0.769484	0.0250825
LAMC1	0.768608	0.0191698
TADA2A	0.767277	0.0770465
RPRM	0.767086	0.924465
ASPH	0.765976	0.00611601
NDUFV3	0.764714	0.0325899
WDR86	0.764555	0.0306933
HINT1	0.763933	0.0359738
FAN1	0.763688	0.0293722
VLDLR	0.763585	0.0159338
TPD52L2	0.763267	0.0241465
PIN1	0.762476	0.00970143
HNRNPLL	0.761655	0.0247894
NUDT6	0.760347	0.00519764
GYPC	0.759288	0.028582
NCL	0.757362	0.0287794
GSTA4	0.75696	0.00901441
GLOD5	0.756074	0.049001
ACSL1	0.756044	0.166015
COMMD8	0.755703	0.00704239
ADORA1	0.755511	0.0675748
ASCL2	0.753924	0.439547
STPG2	0.753845	0.0466218
ENTPD2	0.753554	0.0168912
PTEN	0.753462	0.00643222
NCOA4	0.752897	0.0261177
NFIC	0.752594	0.0479527
ADPRH	0.752556	0.0380204
GPT2	0.751794	0.0159912
REV1	0.751688	0.020214
PC	0.751686	0.0377319
MAN1A1	0.751657	0.0475082
RPS20	0.751598	0.0227076
RHOQ	0.750126	0.0227412
PDYN	0.749849	0.0316805
TMEM37	0.749393	0.0521891
IFRD1	0.74834	0.0645579
IRF9	0.748306	0.0423521
SCRN2	0.748021	0.0181378
BLVRB	0.747755	0.023167
TSHR	0.746942	0.12728
ZNF706	0.74657	0.00872025
DCTN1	0.746551	0.0376358
RPL29	0.746218	0.0265283
TBL1XR1	0.745735	0.0199645
MRAS	0.745635	0.0949181
COX7A2	0.745513	0.0634498
PPP2CA	0.745339	0.0245339
TEX38	0.742499	0.103045
PLEKHA7	0.740993	0.0484829
ETFA	0.739818	0.0174746
TIGAR	0.739393	0.0777599
CDC42EP1	0.739132	0.0143877
LAMP5	0.737679	0.00233298
TACC1	0.736638	0.0640445
PRXL2A	0.736373	0.017699
IMMP2L	0.735086	0.0577109
DAZAP2	0.734681	0.0581531
PLA2G4F	0.734068	0.27907
ZFP36	0.733952	0.131206
TFAP4	0.733916	0.115557
INTS11	0.732525	0.0510256
CPSF3	0.732299	0.0945058
PIGR	0.731756	0.0479085
NEK6	0.731238	0.0539728
IGFBP5	0.730561	0.0265658
SLITRK1	0.730044	0.0977851
PDE3B	0.728474	0.00427663
UBE4A	0.728098	0.0297825
YJU2	0.72782	0.0326334
EMC4	0.726639	0.0197163
STARD9	0.726205	0.0315512
SLTM	0.726058	0.0363932
RAB21	0.725383	0.0894338
ATP6V1A	0.72403	0.080067
NR1D2	0.723939	0.0441986
CDK13	0.723909	0.0162618
MACIR	0.723505	0.0852877
SEC24D	0.723126	0.13847
SERPINH1	0.722537	0.0782336
DUSP29	0.722514	0.0393769
PXN	0.72248	0.010587
LEP	0.722387	0.0520143
TXNL4B	0.722148	0.0139262
BOLA3	0.721076	0.0278357
MAP3K10	0.720987	0.0763048
PFDN2	0.720946	0.0402298
CCDC106	0.719644	0.03048
PEPD	0.718965	0.200602
HOXC10	0.718555	0.289641
NOB1	0.718531	0.36411
B4GALT3	0.718516	0.0301945
KISS1R	0.718469	0.182263
GABARAP	0.716951	0.0904695
NEUROD6	0.71683	0.535518
SMIM21	0.716666	0.382944
NEK4	0.716442	0.0199957
GRIK2	0.715769	0.0649685
PRKCD	0.714916	0.0225451
DMBT1	0.713555	0.384266
ELOB	0.713473	0.0736457
PGK2	0.713161	0.642975
CLDN5	0.713095	0.071288
EDDM3B	0.71217	0.17036
NTAN1	0.711702	0.00830845
RDH16	0.711023	0.0507355
CEMIP2	0.709989	0.00615264
NDUFB1	0.709978	0.0481752
EIF3D	0.709463	0.0644895
INF2	0.709019	0.0428252
YME1L1	0.708989	0.12824
PXDN	0.708546	0.121286
SLC30A3	0.708408	0.0387277
MCMBP	0.707736	0.021941
PLIN2	0.707458	0.0425097
LGALS1	0.705227	0.0604347
TNFAIP8L1	0.704838	0.0879991
PSMD7	0.704817	0.0253031
GREM1	0.704086	0.147376
DUT	0.70359	0.0440926
NXF5	0.702754	0.00955446
PRDX5	0.702671	0.0448889
CAMKV	0.702091	0.437598
RARS2	0.701767	0.0472309
COX16	0.701608	0.0466771
MYRF	0.701501	0.15926
ARHGEF6	0.700744	0.00816268
SCAMP2	0.700666	0.00904916
NPIPB6	0.700512	0.00185883
B2M	0.700067	0.0150548
ATN1	0.700008	0.0592925
UNC13D	0.699822	0.0535494
CDC16	0.699005	0.250852
PAQR4	0.698763	0.336982
LGALS12	0.69804	0.130155
YWHAZ	0.697749	0.0451017
RPS12	0.69751	0.0336385
RELA	0.697421	0.101196
CCHCR1	0.697367	0.239449
USP25	0.697242	0.109118
BCAM	0.696084	0.059039
POLR2C	0.695773	0.133744
AIRE	0.695264	0.0583428
BNIP3	0.694057	0.0475082
OR4D9	0.693427	0.0180505
ZNF622	0.693341	0.0633178
TMIGD2	0.693261	0.0478511
PRKAR1A	0.693244	0.0125276
EIF4EBP2	0.693156	0.145978
BCL9L	0.693112	0.0596729
FFAR4	0.692828	0.0465112
FURIN	0.692716	0.0735027
ARHGEF7	0.692464	0.062592
DMD	0.692378	0.0230976
TMEM14C	0.691964	0.0836835
TNIP1	0.691591	0.018167
EIF5A	0.6901	0.0603711
CYP2A6	0.688886	0.0234497
LSM12	0.688717	0.0372045
OR5K3	0.688	0.0940935
TPM4	0.687711	0.102643
ISG20	0.687111	0.226144
OR5AC2	0.686281	0.113293
MYO1F	0.686265	0.136608
SLC1A4	0.685721	0.0631198
DCST2	0.685453	0.319194
TPO	0.684931	0.475242
PALM3	0.683552	0.0792978
SMCHD1	0.68313	0.0542149
CCL21	0.683068	0.11284
USP12	0.682915	0.0209234
KRTAP1-3	0.682094	0.286077
TMEM19	0.68208	0.0611433
KIF5A	0.682001	0.639191
DNM2	0.681643	0.0142806
POU4F2	0.681356	0.0265936
FBXO25	0.681289	0.0104966
RRP8	0.681078	0.094011
IRAK2	0.680715	0.0417232
CACNA1G	0.680664	0.0578372
TMEM14B	0.680654	0.1142
KLF6	0.680197	0.050214
MID1IP1	0.680173	0.0473973
COPRS	0.679875	0.0945058
MACROD1	0.679495	0.0492316
ABCC10	0.679259	0.225444
PARK7	0.679238	0.165282
CUL4B	0.678907	0.0860055
FSTL1	0.678731	0.0959894
MFSD9	0.678498	0.431152
KIAA0408	0.678155	0.265325
C3orf18	0.677639	0.160217
CASP2	0.677091	0.0567647
WDR27	0.676801	0.105602
AKAP8L	0.676409	0.0259318
LBX1	0.676384	0.082837
DUSP4	0.675418	0.143556
RASD1	0.674263	0.163916
VSIG10	0.673753	0.101452
APOBEC1	0.673062	0.0496357
CAPZA2	0.673023	0.0545785
MT1M	0.671846	0.00379405
TBC1D8B	0.671774	0.118389
YBX1	0.670866	0.0309406
ACVR1C	0.670479	0.0777884
SNAP91	0.670042	0.0438198
HMX2	0.670004	0.0371088
GNAS	0.66982	0.156394
TM9SF4	0.66977	0.250137
SLC5A3	0.669558	0.0521623
GGCX	0.669158	0.0499247
UTP18	0.669012	0.119605
UROS	0.66896	0.0592925
GOLGA7	0.668313	0.051316
AARD	0.668261	0.113565
FOXB2	0.667928	0.0238452
LRRC58	0.667925	0.0495779
FAIM	0.667817	0.0457939
RPL41	0.66778	0.0246061
OSR1	0.667711	0.0237599
H2BC6	0.666839	0.0368699
ADHFE1	0.666222	0.0954126
DHRS3	0.665944	0.184778
KALRN	0.665267	0.0483679
EIF5	0.665235	0.093846
TK2	0.664956	0.0821444
BHLHE40	0.664884	0.105426
TSPAN13	0.664627	0.136805
FRMD8	0.66453	0.0229244
RPIA	0.663491	0.0777599
SEC16A	0.663154	0.0388274
STAU1	0.662961	0.0838374
GCNT7	0.662853	0.0604205
SFXN1	0.662646	0.0771948
LOXL2	0.662459	0.0375399
TBC1D2B	0.661892	0.138278
WBP1L	0.661837	0.164022
TBKBP1	0.661355	0.053489
CYB5R4	0.661282	0.00981238
BCAS2	0.661069	0.128719
CCDC66	0.66043	0.0592291
OR5H2	0.660316	0.0993214
HNRNPA2B1	0.659607	0.0336824
CYTH1	0.659436	0.0501561
RNF112	0.659097	0.0296182
AARS1	0.659093	0.0188726
PIK3AP1	0.65852	0.0770465
PEX5	0.658085	0.402067
ALG5	0.658061	0.0621306
RECQL	0.657764	0.153615
LRR1	0.657681	0.0711453
MEX3D	0.656377	0.0546997
HECTD1	0.656039	0.0582796
TM6SF2	0.656035	0.0471754
ADH1A	0.656014	0.0735742
MAPT	0.655996	0.0585326
FAM107A	0.655954	0.111932
H2BC4	0.655891	0.0433523
MMUT	0.655838	0.113747
TP53I11	0.655807	0.0125387
C1orf198	0.655605	0.0620648
ADCY6	0.655231	0.0517231
UHRF1	0.654618	0.093186
MAML3	0.654618	0.0726749
PRMT6	0.653649	0.215268
ANXA5	0.653643	0.0447825
NKG7	0.653408	0.0324595
TXN	0.653174	0.130538
PPP6R1	0.652699	0.0635159
HADHA	0.652407	0.122497
ZMAT1	0.652256	0.0323293
CLEC4M	0.65154	0.053187
MDP1	0.651188	0.0262477
SUSD4	0.650482	0.0579003
RTF2	0.650224	0.0594826
CTCF	0.650012	0.181934
TXNDC9	0.649276	0.0481381
NOL3	0.648617	0.0673687
SELENOP	0.647966	0.0903898
GPR137	0.647777	0.136214
HYLS1	0.647367	0.380032
NDRG2	0.647148	0.0332879
RPL28	0.64668	0.0645735
TAPT1	0.6464	0.0251927
PRRC2B	0.646106	0.0388408
MRPL42	0.645751	0.300486
EFS	0.64569	0.0761565
QARS1	0.645455	0.0296182
NCR3LG1	0.644846	0.0307787
SAR1A	0.644544	0.106922
VIPR1	0.644366	0.0341904
SDHAF3	0.64432	0.0152838
STK39	0.644093	0.0265551
COX14	0.642821	0.0501561
C1orf122	0.640828	0.0539728
UBP1	0.639991	0.0501561
NCS1	0.639399	0.301848
MYO5A	0.639181	0.107101
IFI6	0.639148	0.263047
ZNF697	0.638788	0.0722163
PIGZ	0.638704	0.0507216
RPL18A	0.63794	0.20605
BTG1	0.637912	0.217329
SLC25A10	0.637564	0.12728
LRRC4C	0.637527	0.17973
DHCR24	0.637493	0.100685
PTPN22	0.637436	0.418552
CTTN	0.637427	0.0517231
PLXND1	0.637408	0.0147073
RPL4	0.637118	0.0454214
SYMPK	0.636883	0.0623283
CPXM1	0.636413	0.0832987
MASP2	0.636036	0.0436016
SYNJ1	0.635842	0.0437221
ARF6	0.635671	0.163074
CH25H	0.635553	0.453638
MTRF1L	0.635188	0.0479527
OR9G9	0.634959	0.023585
POGZ	0.634116	0.0321651
RNF213	0.63404	0.0507935
TSPAN15	0.633847	0.100259
C17orf98	0.633631	0.380398
LDLRAD3	0.633471	0.0804517
LGMN	0.633468	0.123241
YY1AP1	0.633449	0.0719306
NEDD1	0.633336	0.0322426
RAD23A	0.632825	0.083772
IDH3B	0.631506	0.204131
POLR2L	0.631385	0.206275
ADRM1	0.631111	0.0441456
ANXA1	0.630931	0.139454
UBASH3B	0.630369	0.0943409
HSD17B2	0.630294	0.354978
APPL2	0.630124	0.291223
TRBC1	0.629317	0.109839
AVPR1A	0.629283	0.0261327
FHIP2B	0.629204	0.075341
ATP6V0E1	0.629155	0.0388408
PTDSS1	0.629056	0.277988
KCNG3	0.62876	0.849061
CST8	0.628563	0.141731
FXR2	0.628446	0.0369654
QPCT	0.628407	0.00847053
IFI27	0.627989	0.154338
LPIN3	0.627889	0.143859
DEFB130A	0.627776	0.36679
NOTCH4	0.627371	0.193869
FHL1	0.627091	0.207061
CPB1	0.626514	0.0950005
RPS23	0.626399	0.0452082
PDCD6IP	0.625991	0.128528
STEAP4	0.625578	0.146078
SMARCE1	0.62545	0.147184
MAOA	0.625219	0.109118
GUCY1A2	0.624839	0.0621306
LRRC74B	0.624624	0.111386
EGFLAM	0.62436	0.00809575
IGFBP4	0.624003	0.0105485
ATP5F1C	0.623934	0.155161
TXNDC15	0.623798	0.0406328
SLC25A6	0.62379	0.130442
CCL3L3	0.623551	0.0542755
SNRPA1	0.623439	0.1142
RPS11	0.62316	0.0645735
CIP2A	0.622979	0.874862
GJA4	0.622961	0.100089
HIPK2	0.622747	0.138866
SNX5	0.622473	0.0187247
LAMA4	0.622319	0.0487882
LEFTY2	0.622072	0.0469538
DOK1	0.621841	0.0197163
RPS15A	0.621141	0.0602441
ACP5	0.620666	0.0459041
UBALD2	0.620196	0.0655849
ABTB1	0.619394	0.0399785
PHF7	0.618851	0.087122
TUBB6	0.618825	0.114018
PPP2R1B	0.618725	0.146279
CFAP20	0.618663	0.153306
DDX4	0.618559	0.165387
RPS6	0.618529	0.028819
CD79A	0.618117	0.133152
FOXJ1	0.617756	0.112113
RPS27A	0.617747	0.0311072
KLHDC8B	0.61771	0.0764531
ZNF689	0.617123	0.211803
INPPL1	0.617009	0.10745
RHOB	0.616522	0.0450485
SCRT1	0.616477	0.073489
UBXN7	0.616259	0.0425097
INAVA	0.616158	0.0931034
SPINK5	0.616049	0.105602
PTP4A1	0.615646	0.0479527
RNF11	0.614824	0.0833757
DHX9	0.614456	0.156394
ZDHHC12	0.614287	0.108855
PPP1R11	0.61424	0.0504456
CDH5	0.613847	0.154028
MTMR10	0.613716	0.101452
CCDC141	0.613174	0.0230283
DAGLB	0.612739	0.0990655
SWSAP1	0.612666	0.0664077
PSG11	0.612606	0.192866
CISH	0.612014	0.0715736
ISOC1	0.611822	0.0674374
SHANK3	0.61136	0.239097
RPL31	0.610736	0.0208427
SSR3	0.610699	0.067094
CFD	0.610104	0.102643
TSR1	0.609675	0.12054
TSEN15	0.609436	0.137395
STRAP	0.609221	0.0574584
SRGN	0.609122	0.0304012
COX7B	0.609114	0.053489
E2F1	0.609063	0.475242
PTPRN2	0.608786	0.0217426
GRK3	0.608765	0.0375399
EIF3A	0.608659	0.0282277
CCDC115	0.608549	0.0103206
AAMP	0.608444	0.0475082
ADIPOR2	0.608154	0.153512
AKR1A1	0.607835	0.0673
ZNF781	0.607601	0.106483
NDUFA4	0.607391	0.0686748
LYZL4	0.607354	0.0468985
MALL	0.607263	0.101282
GANAB	0.606514	0.0557322
ALOX12B	0.606487	0.0298004
DHX37	0.606191	0.0234105
OR5AU1	0.605828	0.107626
AGO1	0.605721	0.0621306
GRN	0.60539	0.154956
OR9K2	0.605302	0.0420374
POLR3F	0.604929	0.0249358
SLC25A46	0.604845	0.180061
SEC61A1	0.604718	0.082837
MIDN	0.604653	0.0240934
CD80	0.604373	0.180392
LGALS3BP	0.604	0.0655164
C1orf216	0.603693	0.265563
LEPROTL1	0.603496	0.0424046
HMGB2	0.603378	0.0717878
SHISA4	0.603047	0.0708598
DDIT4	0.603034	0.10824
MPST	0.602816	0.0633838
CD300C	0.602591	0.476017
HOMER3	0.602052	0.0550031
ZNF646	0.601932	0.0342813
CHCHD10	0.601872	0.164757
SLC31A2	0.601781	0.0559466
GNAL	0.601698	0.224976
IMPDH1	0.601671	0.154544
PNLIPRP3	0.601592	0.20447
P3H3	0.601403	0.0266706
PUM1	0.601401	0.183687
MOGS	0.601192	0.119231
KLHL31	0.600829	0.0560095
PER1	0.60023	0.239684
IMMT	0.600152	0.113384
COX4I1	0.599973	0.0904695
TIMELESS	0.599923	0.0610776
NIT2	0.598682	0.101196
CDCA7L	0.598316	0.0761565
COX5A	0.598157	0.153512
ATP5MJ	0.597805	0.138474
DLL4	0.597549	0.1006
OR4D2	0.597452	0.113837
ARHGEF17	0.597202	0.0885571
PHPT1	0.597058	0.106834
SYNGR2	0.597044	0.100515
TBC1D14	0.596872	0.113384
PPIB	0.596649	0.0789016
BTAF1	0.596235	0.0878396
PGS1	0.595872	0.0819136
TMEM30A	0.595514	0.010587
ATF5	0.595438	0.192531
MRPS14	0.594448	0.260143
ZBED6	0.594262	0.107713
ITGA1	0.59369	0.0701466
COPS7A	0.592799	0.0404312
SPOCK2	0.592323	0.0910392
STXBP1	0.592281	0.107538
SEPTIN2	0.592192	0.0915348
SOCS1	0.592162	0.152789
SLC22A8	0.592134	0.0670253
SKA2	0.592097	0.277264
OR56B4	0.592094	0.0604862
UBA2	0.592081	0.0935985
POLDIP2	0.59165	0.0802978
ARL1	0.590917	0.0496357
RALBP1	0.590763	0.0427726
NABP1	0.59075	0.174344
CCDC175	0.590474	0.113384
MAP3K4	0.590316	0.533669
CDK16	0.590164	0.0347365
HBEGF	0.589664	0.0937635
PLGLB2	0.589188	0.191636
DYNC1LI1	0.589149	0.134043
BLVRA	0.58885	0.103663
LDHB	0.588705	0.123427
TNPO1	0.58867	0.106746
SAMD14	0.588412	0.46555
MGAT3	0.588246	0.044421
PRPF40A	0.587966	0.100174
AIF1L	0.587914	0.0546391
ADSL	0.587829	0.0741555
PRAMEF6	0.587344	0.0676435
FAM50A	0.587257	0.276175
DHX15	0.587151	0.0520725
KDM5A	0.587145	0.0757116
ARHGAP6	0.58707	0.162546
ABHD14B	0.58687	0.0167535
TAS2R10	0.586792	0.0692202
CTAG1B	0.58671	0.127376
PRM2	0.586075	0.180944
AKAP7	0.584927	0.0831448
TXLNG	0.58466	0.100174
AHDC1	0.584341	0.122218
AQP7	0.584057	0.147585
PLOD1	0.583829	0.146078
EAF1	0.583463	0.133152
KNL1	0.583373	0.302957
GLUL	0.58335	0.130824
MRPL37	0.582641	0.0306506
VPS25	0.582601	0.11867
CAMK2N1	0.582366	0.13916
MEST	0.582305	0.0237249
VAMP3	0.582023	0.13582
CTNNB1	0.581631	0.101792
OGDH	0.58152	0.0939285
BCL2L1	0.580767	0.11429
RAB11FIP5	0.580629	0.08276
RNASE4	0.580558	0.0221733
DNAJB9	0.580557	0.0880788
LRRC19	0.580231	0.129294
OR13A1	0.579431	0.0709312
TSPAN5	0.579392	0.0931034
ADCY4	0.579029	0.0743036
CTSC	0.578694	0.0242523
GAST	0.577814	0.368839
MMAA	0.577739	0.400286
EEF1D	0.577546	0.068606
BRD2	0.577151	0.0492893
ZNF133	0.576718	0.0312071
ABLIM1	0.576527	0.18314
FOSB	0.576364	0.0305226
UQCRC2	0.576225	0.04457
SRP68	0.575607	0.0714308
NFE4	0.575282	0.112477
KCTD20	0.575151	0.214348
LRRC37A2	0.574952	0.401356
IFITM1	0.57477	0.205148
HHLA3	0.574507	0.104633
MGAT4A	0.574326	0.0717164
ST13	0.574105	0.145877
AGO4	0.574097	0.112477
SGPL1	0.574065	0.0135189
ALDH2	0.57379	0.109469
NRARP	0.573771	0.0806056
FABP5	0.573698	0.123613
KANK4	0.573589	0.103221
SLC25A1	0.573548	0.129294
HSD17B12	0.573265	0.129198
HUWE1	0.573198	0.0866436
KHDC1	0.573155	0.0311213
FAM124B	0.57292	0.0702892
RPL39	0.57261	0.0362504
CEP68	0.572241	0.155087
RBM18	0.572112	0.223214
NSD3	0.5717	0.0945058
TAF4	0.571627	0.161383
DPYSL4	0.571537	0.351833
NR2F6	0.571473	0.145172
STK32B	0.571285	0.137198
GAREM2	0.571087	0.0651739
CDKN2AIPNL	0.570475	0.0940935
MED15	0.570255	0.12082
IGLL5	0.569983	0.113565
FCER2	0.569951	0.532006
HOOK1	0.569851	0.0353978
ACAA2	0.568621	0.0277966
HSPB6	0.568049	0.173487
TRPC5OS	0.568038	0.0809133
TBC1D8	0.567932	0.399569
MRI1	0.567903	0.0246433
CCDC27	0.567047	0.147376
PDZD8	0.566961	0.0461799
KIAA0753	0.566912	0.0538517
TAS2R13	0.566372	0.51521
TMEM265	0.566336	0.0598955
ABLIM3	0.566274	0.0554282
NRBP1	0.56626	0.112295
FAM186A	0.565862	0.453408
TMED2	0.565773	0.101537
NMBR	0.565344	0.105866
CCL2	0.56526	0.173701
EXOSC7	0.564576	0.0131171
OTOG	0.564473	0.0559466
EGR4	0.564072	0.203224
ATP5MC3	0.563316	0.4057
OR4B1	0.56331	0.261962
TRAPPC1	0.562803	0.112295
ALG9	0.562236	0.140918
RPN1	0.562214	0.235547
EPB41L2	0.562094	0.121473
RPL32	0.562014	0.0453681
RPL19	0.561951	0.0562191
THBS2	0.561921	0.251328
MMP27	0.561904	0.095135
ZNF799	0.561802	0.0887165
GNMT	0.561582	0.352317
DHFR	0.561352	0.0730023
ACOT12	0.56127	0.493014
ALPG	0.561245	0.16339
ABCD3	0.560327	0.0589757
TLE2	0.560283	0.168733
KRTAP4-4	0.559996	0.0812211
NMU	0.55977	0.0863246
POLA2	0.559282	0.144264
UBE2W	0.559048	0.0605518
RIPPLY2	0.558892	0.116607
PRSS54	0.558286	0.0428252
TMOD2	0.55817	0.264009
BRINP3	0.558126	0.273126
RPS28	0.557917	0.0846838
ABHD5	0.557287	0.154956
SDC4	0.557171	0.0879194
RAN	0.557139	0.398969
GSTO1	0.557102	0.0405823
SGK1	0.556644	0.121752
NDUFA1	0.556484	0.0346909
BTBD10	0.556357	0.0665449
RARG	0.555506	0.193089
ACSS1	0.555379	0.0360606
TXNRD3	0.555198	0.512236
RTCA	0.555075	0.320414
EPHX1	0.55466	0.00878707
HBA2	0.554319	0.152582
TEDC1	0.553669	0.112386
DGAT1	0.553504	0.153615
CCL8	0.553447	0.536028
ABCE1	0.553411	0.154338
FBXL5	0.553339	0.439204
GPR21	0.552479	0.0988949
GNL1	0.552383	0.135722
ZNFX1	0.552132	0.205487
CFC1	0.551967	0.30406
DCK	0.551558	0.0812211
PRPF8	0.551378	0.496698
GTPBP6	0.551322	0.0967598
SLC16A2	0.551197	0.082914
OR2J1	0.550963	0.153306
DLGAP1	0.550597	0.0859258
PODN	0.550007	0.106483
IDO2	0.550005	0.129294
EEA1	0.549991	0.144869
CITED2	0.549688	0.121845
PTP4A2	0.549654	0.0894338
MRPS16	0.549476	0.0732882
NUDCD3	0.549411	0.227773
L2HGDH	0.549322	0.109748
ZNF267	0.549291	0.221916
CACNG6	0.54832	0.0822214
PAG1	0.548162	0.102868
COX7A1	0.548151	0.174987
PROP1	0.548068	0.280828
KRT39	0.547197	0.0968453
FUNDC2	0.54681	0.0506018
RPL37A	0.546663	0.131588
SLC25A40	0.546198	0.180613
NPPC	0.546065	0.136116
KRTAP10-1	0.545385	0.114471
CCNG1	0.544987	0.0674374
SEPTIN11	0.544721	0.0414415
LBX2	0.544597	0.221205
ABCC9	0.54457	0.403481
SAA4	0.54454	0.192978
PHYHIPL	0.544486	0.0990655
TFR2	0.54448	0.114924
CENPO	0.544474	0.0777884
TMEM230	0.544404	0.265205
PTPN11	0.544169	0.137002
PIGN	0.544	0.781075
ACACB	0.543882	0.123427
TNS3	0.5436	0.105338
DLC1	0.543113	0.179177
PRKAG2	0.542658	0.198996
PRKAG1	0.542557	0.13006
RNF125	0.542131	0.0460695
ADH5	0.542088	0.0336017
SFRP1	0.541879	0.138376
UBA52	0.541867	0.139258
TM9SF3	0.541784	0.0528249
ALG1L	0.541726	0.202997
SSR1	0.54156	0.021941
CTRC	0.541237	0.273616
SLX4IP	0.541048	0.122311
CALCR	0.540936	0.0816058
TSKS	0.540922	0.08276
GRSF1	0.540871	0.360278
CRYAB	0.540857	0.05628
SLC25A3	0.540779	0.184451
FAM184B	0.540744	0.0737112
SLC6A14	0.540696	0.300114
LINGO3	0.540502	0.290372
STPG1	0.539953	0.286819
AADACL3	0.539821	0.0707172
KASH5	0.539639	0.0601579
CCL4L2	0.539562	0.2599
SPART	0.539522	0.12776
PI4KB	0.539345	0.0774916
LMF1	0.539042	0.12054
EIF2S3	0.538349	0.087441
CLEC17A	0.53828	0.0583428
CRAT	0.537743	0.0236199
RING1	0.537741	0.165387
ADD3	0.53744	0.093681
ITPK1	0.537257	0.121193
ZNF438	0.537191	0.0990655
TCF7L1	0.536844	0.263047
ZNF197	0.536747	0.0521623
RBMXL2	0.536737	0.171873
HP1BP3	0.536344	0.107186
BCL3	0.536304	0.307463
CCNK	0.536301	0.0177026
METTL8	0.536152	0.119699
MAST2	0.535774	0.214924
S100Z	0.535663	0.12054
BRWD3	0.535602	0.0846495
PCBP2	0.53543	0.218013
PPP1R32	0.535077	0.183363
ACADVL	0.534756	0.00802407
MRPL45	0.534713	0.105866
C3orf84	0.534611	0.0521623
TMEM203	0.534555	0.476128
DHTKD1	0.534551	0.252159
XKR8	0.534532	0.237564
CARD14	0.534417	0.0390769
TBC1D9	0.534318	0.182592
ADNP	0.534279	0.0731452
LAMTOR4	0.534269	0.0379723
GPANK1	0.53423	0.147271
G6PC3	0.534229	0.0715736
STAB1	0.533935	0.165282
TGFBRAP1	0.533823	0.0993214
MBD3L2	0.533708	0.0589124
GLYATL2	0.533475	0.124679
WAC	0.533106	0.143657
ZNF548	0.532985	0.0756375
DERL2	0.532815	0.174834
RNF26	0.532712	0.353521
SLC25A28	0.532672	0.118576
NUP214	0.532266	0.153306
DPY19L2	0.532145	0.182482
FNDC4	0.531965	0.109474
PLAAT5	0.531598	0.224272
CGGBP1	0.53137	0.302957
EXOSC2	0.531325	0.171981
COPS4	0.530906	0.10569
KCNN1	0.530861	0.225093
NUP160	0.530832	0.0544572
FBN3	0.530581	0.0664077
TENM2	0.530462	0.179177
KLRC3	0.530462	0.300735
NPEPPS	0.529918	0.0696476
ABCA6	0.529549	0.49573
RPS17	0.528997	0.0454747
JRKL	0.52835	0.288295
COX6A1	0.52805	0.146279
EHD1	0.527665	0.171981
KIF1C	0.527586	0.234115
HYPK	0.527429	0.145273
CACNA2D1	0.526444	0.252869
ARFGAP2	0.526401	0.0448594
CT47B1	0.526359	0.192531
MMD	0.526259	0.130442
EIF1AX	0.526116	0.07764
JUNB	0.526037	0.404652
EZH2	0.525946	0.093846
CCDC85C	0.525802	0.049174
CASP3	0.525692	0.0851281
NUDT17	0.52541	0.0992361
MXD4	0.525086	0.146882
C2CD2	0.524743	0.0440382
MYF5	0.524658	0.14234
CFTR	0.524462	0.169602
NLRC3	0.524296	0.290251
CES1	0.52371	0.136116
ADGRB2	0.523678	0.0385782
ROMO1	0.523604	0.0884774
ARHGDIA	0.523553	0.174023
TMX1	0.523428	0.134735
OR2G2	0.523358	0.0617355
HMGXB3	0.522994	0.0348324
CYFIP2	0.522807	0.0914522
FOLR3	0.522699	0.231471
TXNIP	0.522598	0.0362042
CMBL	0.522228	0.203337
UCHL5	0.522116	0.120073
INSR	0.521772	0.214348
STAP1	0.521767	0.180172
PTPN18	0.521754	0.107538
LYRM9	0.521676	0.291344
ARRDC3	0.521625	0.439889
NAT8L	0.521303	0.165596
MX1	0.521267	0.214694
VPS45	0.521109	0.163179
UCKL1	0.521016	0.238508
SRP54	0.520488	0.216873
BOK	0.520433	0.237682
HSPB1	0.520248	0.214924
XPO7	0.519999	0.167753
RAB11FIP4	0.519699	0.072002
GNG5	0.519586	0.0891384
TBC1D20	0.519448	0.136707
LAMA5	0.519335	0.113112
PPP1R1B	0.519289	0.18303
OGT	0.519241	0.102303
STING1	0.518933	0.27569
PROC	0.51771	0.368358
VEGFB	0.517383	0.241556
MOAP1	0.517352	0.0882383
EEF1B2	0.517171	0.295075
RAPGEF1	0.517157	0.0688641
THY1	0.516929	0.0572691
RPL7A	0.516848	0.0105485
ATP6V1FNB	0.516811	0.19398
SMCO4	0.516549	0.572435
WDR70	0.516427	0.0702892
SEPTIN9	0.516158	0.08276
ZNF775	0.516041	0.136411
NKD1	0.515551	0.0701466
SLC29A4	0.515542	0.241323
POMP	0.515367	0.0737172
LRP3	0.51485	0.0653109
PTCD3	0.514619	0.10745
HIBCH	0.514417	0.172949
ART5	0.514345	0.287927
AVP	0.5142	0.211222
MARCOL	0.513794	0.0867233
HMG20A	0.513722	0.0816827
NATD1	0.513514	0.1142
ATMIN	0.513491	0.0302246
GAK	0.513477	0.642061
STK17A	0.513278	0.0710739
NACAD	0.513128	0.226261
S100B	0.513126	0.18456
ATXN7	0.512973	0.0584693
CNBP	0.512651	0.102133
WEE1	0.512602	0.094011
TMEM192	0.512465	0.0754151
MZF1	0.512275	0.0764531
ECH1	0.512227	0.17488
CA7	0.512166	0.136214
ELF4	0.512032	0.685568
SLC16A7	0.51178	0.182811
ATP5MK	0.51155	0.181384
CDKN2B	0.511386	0.22661
MRRF	0.511224	0.380398
SBF2	0.510631	0.120913
MS4A3	0.510541	0.262927
ENOX1	0.510312	0.188825
CERS2	0.510195	0.234593
RBM7	0.510032	0.247378
CCDC9B	0.509966	0.192866
LSM1	0.509665	0.264248
IL2RA	0.509458	0.228121
OSTF1	0.509405	0.113384
TMEM80	0.509337	0.214463
MED11	0.509188	0.127183
DNAH14	0.5091	0.44578
ZNF672	0.509057	0.0795286
SMG6	0.509052	0.0591745
C6orf89	0.508962	0.0881585
HABP2	0.508652	0.414516
CNOT11	0.50865	0.0985535
NUFIP2	0.507989	0.191524
ZNHIT6	0.507949	0.214924
PDE10A	0.507947	0.104457
CSPG5	0.507886	0.182153
WWC3	0.507647	0.165787
ZNF446	0.507326	0.226494
ZDHHC4	0.507006	0.126799
MRPL52	0.506867	0.158834
MICU3	0.506851	0.0543361
ADARB2	0.506592	0.0567018
SDHB	0.506026	0.204583
GNA13	0.505894	0.184778
CPM	0.505766	0.192308
BPTF	0.50565	0.154338
PGP	0.505341	0.0950005
STK4	0.505024	0.335891
ERI2	0.504947	0.336255
PGF	0.504753	0.140816
ZNF674	0.504445	0.250971
SCARB1	0.504365	0.307463
FGD1	0.503014	0.0562611
VPS13B	0.502943	0.1371
TPRG1	0.502757	0.0836065
UBE2H	0.502718	0.129773
ATP1A4	0.502623	0.276902
AHNAK	0.502375	0.064772
ANK1	0.502318	0.215728
HSD17B10	0.502264	0.174834
LYRM1	0.502219	0.0655849
PUF60	0.502182	0.121752
SEMA5A	0.502057	0.105954
IRAK1	0.501938	0.353761
CD81	0.501179	0.0963188
VIT	0.50117	0.144768
PRRT4	0.50094	0.184015
ZNF593	0.500746	0.272143
ATF7IP2	0.50072	0.194314
AWAT1	0.50049	0.1399
XPO5	0.499728	0.0826831
ABTB2	0.499573	0.125258
RIOK2	0.499451	0.401238
MED4	0.499045	0.144466
PDCD10	0.49863	0.1142
KRTAP3-2	0.49856	0.114471
SEC14L1	0.498141	0.0118369
MAPK10	0.498128	0.421352
ZNF607	0.498127	0.0968453
BEST1	0.497765	0.204922
UBE2L6	0.497599	0.129486
SSX1	0.497526	0.779139
NR2C2	0.497249	0.0593558
DPT	0.496764	0.355315
PLA2G2E	0.496588	0.140918
MAT2A	0.496442	0.0872018
TSFM	0.496184	0.167535
SLFN13	0.496064	0.0466771
SORBS1	0.495722	0.195977
OAS2	0.495688	0.11792
COLGALT2	0.495463	0.192196
FAM135B	0.495193	0.752784
MXRA5	0.495093	0.328987
TOLLIP	0.494955	0.0499825
ATP1A2	0.494868	0.164022
SUN2	0.494585	0.146581
ERCC4	0.494576	0.144264
NNT	0.494455	0.349033
FOLR2	0.494443	0.0709312
EIF4G1	0.494298	0.0481752
ARNT2	0.494167	0.382824
BIRC6	0.494083	0.159153
WDR90	0.49358	0.0832135
POLR2D	0.493571	0.161489
PLEKHM2	0.493521	0.0686748
BABAM1	0.493355	0.780382
OR5H15	0.493349	0.224624
ACTN1	0.493024	0.240036
MAK	0.492686	0.0848888
AMFR	0.492492	0.263769
THOC6	0.492345	0.433521
ELOC	0.492148	0.0958246
GPD2	0.492097	0.152375
CCDC43	0.491977	0.12824
SPTBN1	0.491678	0.0903898
HHLA2	0.491473	0.0528795
RPS3A	0.491406	0.139356
WFS1	0.491224	0.107713
MAPRE1	0.491149	0.129198
RNASE7	0.491095	0.191524
TAF11	0.491074	0.250376
FBXL2	0.49097	0.203451
CTSD	0.490893	0.0287399
GRB2	0.490844	0.107098
RBM5	0.49072	0.122218
KLHL36	0.490717	0.11717
COMMD1	0.490662	0.226494
NDUFB5	0.490426	0.0634498
FZD4	0.490016	0.0209377
PIK3C2B	0.489937	0.0379324
ZNF518B	0.489689	0.16011
MLH3	0.489688	0.224741
CD53	0.489682	0.104897
DSPP	0.489638	0.491252
SHD	0.489592	0.201402
C2CD4B	0.489533	0.0968453
NDNF	0.489448	0.291707
ROPN1B	0.48932	0.118295
TMEM114	0.489276	0.119231
NDFIP2	0.488966	0.226843
FAH	0.488649	0.2378
ZNF34	0.488611	0.140918
PDK2	0.4886	0.315371
RRAGC	0.48844	0.0472863
RNF144A	0.488274	0.137493
ATP9B	0.488247	0.129103
GRIPAP1	0.488238	0.135327
OFD1	0.488151	0.161489
TUBGCP3	0.488133	0.106922
OR5P2	0.488102	0.0950494
ITPR1	0.487588	0.0866436
EIF3F	0.48747	0.0788274
CCDC166	0.487409	0.179066
LARP4	0.487408	0.0307787
TMEM65	0.487069	0.065037
KRTAP9-3	0.486859	0.0991508
CCDC6	0.48678	0.0989802
COLEC10	0.486471	0.223567
FAM43A	0.486442	0.234951
NENF	0.486435	0.179509
POTEE	0.486308	0.306496
ADGRG1	0.486148	0.144062
FUT9	0.486099	0.335891
DCAF17	0.485815	0.153719
TMA16	0.48567	0.250733
WASHC1	0.485538	0.10903
IL3	0.485515	0.226377
PGM1	0.485229	0.118108
GGPS1	0.485145	0.0692914
PYGM	0.485109	0.0638741
ANXA6	0.48499	0.278469
KRBOX4	0.484874	0.176176
PLCB3	0.484671	0.097358
NLRX1	0.484475	0.0647632
SCNN1G	0.484375	0.319438
BAIAP2L2	0.484337	0.118576
NEU1	0.48335	0.171657
HSPA4	0.483298	0.180503
FAM220A	0.48329	0.555618
RPL27	0.483257	0.339627
C19orf48	0.483001	0.215268
ACTRT3	0.482929	0.363988
ATP5F1A	0.482765	0.108767
TGFBR3	0.482712	0.319804
PCK1	0.482697	0.240036
BLID	0.482601	0.0542149
IGDCC4	0.482483	0.169059
OPN5	0.482452	0.307342
SLIT3	0.482411	0.216072
MRPS28	0.482245	0.150819
DDA1	0.482186	0.249061
RAB7A	0.481941	0.101878
AGL	0.481859	0.107801
CCDC179	0.481426	0.493123
CDV3	0.481412	0.22661
ZNF688	0.481173	0.189502
C9orf72	0.481104	0.211338
TSGA10	0.481083	0.114381
RELCH	0.481035	0.104545
OR1I1	0.480933	0.190851
LYPLA2	0.480707	0.12728
PSMC3	0.480662	0.126895
MYL6	0.480606	0.0287794
ATP5MGL	0.480273	0.170252
CDC37L1	0.480204	0.107098
BABAM2	0.480155	0.238626
CHMP4A	0.480045	0.0779368
NIPBL	0.479716	0.119512
ATP6V1G3	0.479613	0.170252
CAPN7	0.479583	0.191412
MVB12B	0.479415	0.277988
GSTP1	0.479355	0.0360199
MAN1B1	0.47931	0.0998331
ODF3B	0.479113	0.181274
HGD	0.478984	0.192531
CST2	0.478928	0.107832
SPRY1	0.478913	0.153409
RPP38	0.478704	0.709723
RPL35	0.478574	0.26782
CFAP65	0.478428	0.238626
PTGR2	0.478179	0.14305
OR8J3	0.478029	0.707043
SLC4A3	0.477595	0.191188
MRPS18C	0.477495	0.228121
SH2D2A	0.477467	0.147376
FBXW10	0.477018	0.16011
SOX4	0.47701	0.353761
OR52J3	0.47696	0.0916174
CBX3	0.476824	0.497766
TERF2	0.476681	0.144163
SSPN	0.476642	0.114109
OR2AJ1	0.476469	0.660476
SMAD2	0.475408	0.0803747
FRA10AC1	0.475335	0.161383
GPR75	0.474953	0.144466
JCHAIN	0.474744	0.292553
PNPLA8	0.474427	0.18984
KRTAP10-3	0.474401	0.324157
TMEM117	0.474174	0.321749
S100A3	0.474168	0.136017
DSC1	0.474153	0.158301
TRABD2B	0.474124	0.133845
PRF1	0.474114	0.0570168
PER3	0.47409	0.177401
TP53TG3B	0.473872	0.239919
KCNG1	0.473864	0.296861
TASL	0.473801	0.202087
DOCK9	0.473743	0.27666
CDYL	0.473723	0.349889
CD63	0.473706	0.0523057
CCDC92	0.473692	0.1142
ACIN1	0.473599	0.154234
PRAMEF12	0.473505	0.168189
RHBDD3	0.473391	0.154544
CENPB	0.473271	0.203224
SLC2A4RG	0.473024	0.118108
METTL7A	0.473022	0.0736457
ITIH6	0.472697	0.312747
EMC1	0.472606	0.201745
ILF3	0.472574	0.338788
F2RL1	0.472503	0.133845
SERPINB10	0.472232	0.414516
SLC25A33	0.472149	0.0869626
SUMF1	0.471911	0.203791
NSUN5	0.471534	0.0981267
TMPRSS13	0.471383	0.250018
TIGD4	0.471283	0.28409
MOB3C	0.471198	0.121473
MLYCD	0.470429	0.0859258
CARF	0.470209	0.162335
PRSS3	0.469722	0.367395
CLK4	0.469718	0.146682
C1orf109	0.469418	0.162757
KANSL2	0.469236	0.12824
FAM126A	0.468925	0.081375
BRINP2	0.46871	0.236735
NCF1	0.468262	0.252277
SLC2A8	0.468072	0.143657
AP3S2	0.468028	0.0869626
MCM3AP	0.467442	0.239434
SLC25A5	0.467039	0.0645735
CACNA1E	0.467035	0.284339
SPSB1	0.467008	0.160853
SMCR8	0.466859	0.0585855
HECA	0.466763	0.106219
CAPN1	0.466666	0.513836
HOOK2	0.466492	0.107274
IRX6	0.466461	0.235309
COPS6	0.466399	0.418199
STAT5A	0.466338	0.162546
TRIM51	0.466188	0.404769
RPS15	0.466086	0.324636
RXRG	0.46598	0.950054
KDM4A	0.465904	0.276417
MAF	0.46582	0.293637
ARSH	0.465636	0.199571
SRD5A1	0.465497	0.97539
SCARB2	0.465415	0.174237
RNF19A	0.465403	0.307222
DHX16	0.465382	0.0735631
SFRP2	0.465342	0.0663391
VPS26A	0.465326	0.152582
OR2AT4	0.465194	0.182592
PDE4D	0.465192	0.25868
ADGRV1	0.465121	0.0832135
CD151	0.46508	0.371935
NHLH1	0.46504	0.0373002
EXOSC1	0.464904	0.136214
LAMTOR1	0.464866	0.278349
ACTA2	0.464526	0.55759
TOMM20L	0.46447	0.0872018
ITPKA	0.464166	0.438058
OR10H3	0.463714	0.619591
PNMA1	0.463654	0.15766
ARHGAP35	0.463603	0.108562
FAU	0.463559	0.0997478
SMG7	0.46339	0.318826
LPCAT2	0.463345	0.378561
FAM204A	0.463212	0.0652424
FKBP5	0.462934	0.145978
ADA2	0.462822	0.194203
GRIK1	0.462785	0.175618
ATP6V1E1	0.462645	0.146179
GFOD2	0.462492	0.572829
YTHDF3	0.462075	0.214924
GPR161	0.462012	0.306859
CARD11	0.462011	0.226028
SYN1	0.461945	0.140613
FOXH1	0.461903	0.239919
COIL	0.461633	0.24942
NDUFS8	0.461626	0.290737
DUS1L	0.461494	0.251803
EGLN1	0.461378	0.260387
TRIM61	0.461353	0.133944
SELENOW	0.460878	0.095907
GPER1	0.460674	0.134636
ISLR	0.460559	0.321991
LZTFL1	0.46037	0.129103
KCNMB3	0.460326	0.369318
ZNF84	0.460267	0.163074
SMS	0.46015	0.250376
SEC61B	0.4601	0.165072
LRRC8A	0.460062	0.0771206
ZNF714	0.459999	0.293276
DRC7	0.459801	0.122842
MMP15	0.459764	0.161383
RBM6	0.459649	0.183468
COX5B	0.459566	0.240505
UQCC2	0.459407	0.120633
ZKSCAN8	0.459311	0.171441
CLEC18C	0.458956	0.192531
FAM153B	0.458743	0.306617
BTBD18	0.458353	0.287681
ADGRL4	0.458353	0.315868
OR3A1	0.458328	0.0726009
CBLN1	0.458219	0.171981
PPIP5K2	0.458006	0.0978705
C16orf87	0.457997	0.337827
MSH2	0.457986	0.212267
STRN4	0.457841	0.202542
MTMR6	0.457788	0.35062
GNAI1	0.457032	0.106571
SLC28A1	0.456909	0.0788364
C14orf180	0.456594	0.205261
PHF21B	0.456245	0.111659
CREG1	0.45588	0.387475
USP17L7	0.455304	0.437252
KANSL3	0.455075	0.137002
PDSS1	0.455039	0.57478
NDUFA5	0.454667	0.0515486
SOD2	0.454447	0.30698
ADCY1	0.454445	0.106461
MLPH	0.454416	0.161806
SLC22A23	0.454356	0.136214
PSMB1	0.454326	0.121286
RGS2	0.454313	0.35316
GPM6A	0.454235	0.333326
WLS	0.454189	0.121286
HINT2	0.453961	0.161701
DEFB126	0.453941	0.3135
ETFB	0.453908	0.265325
MGME1	0.453365	0.227773
ZBTB5	0.453341	0.950194
ERMP1	0.453136	0.161277
MGAT4C	0.453001	1
MED23	0.452809	0.251566
TMEM134	0.452628	0.182702
QSOX1	0.452524	0.0782336
UBB	0.45251	0.459515
BPIFA1	0.45235	0.196572
SIRT3	0.452213	0.145474
SNRNP40	0.452072	0.290372
CAVIN2	0.452064	0.138866
SCTR	0.451871	0.0937635
NCOA2	0.451839	0.227541
CHMP2A	0.451744	0.170685
TP53TG3F	0.451694	0.291223
EPSTI1	0.451591	0.803094
BNC2	0.451353	0.317105
INTS3	0.451274	0.170685
ARHGAP27	0.451218	0.0398279
IL17RA	0.451003	0.194092
CD164	0.451	0.164232
WDR6	0.450826	0.0990655
HSPA8	0.450816	0.0450485
SMARCC2	0.450809	0.0413051
LVRN	0.450769	0.273738
PNMT	0.450699	0.0436016
HOXB5	0.450671	0.161701
SREBF1	0.45053	0.14638
HMGN3	0.450517	0.201402
EPHA1	0.450463	0.182043
NFKBIZ	0.450457	0.228237
NKX6-2	0.450227	0.330857
LYSMD2	0.450203	0.204809
OR6C74	0.450118	0.0653109
NIT1	0.450108	0.112567
APCDD1	0.449875	0.309027
POLR1C	0.44967	0.0872815
GET1	0.449593	0.181934
OR51H1	0.449528	0.0633838
CEP170	0.449514	0.318704
MZT1	0.449356	0.161171
EEF1AKNMT	0.449194	0.803872
RPS9	0.448989	0.0601806
MZT2B	0.448753	0.16612
STK31	0.448602	0.170901
STK10	0.448487	0.6633
TMSB10	0.448442	0.0524223
CDC40	0.448202	0.575554
DNAJB6	0.447773	0.279309
COA8	0.447474	0.134241
LGALSL	0.447474	0.23626
MMP17	0.447414	0.198996
TMEM18	0.44726	0.236853
GNAI2	0.447207	0.0114796
SLC2A9	0.447174	0.111386
CRNKL1	0.446857	0.476017
H1-0	0.446837	0.216644
MFSD11	0.446831	0.384744
LDHA	0.446793	0.405584
CDKL1	0.446647	0.352317
LLGL2	0.446423	0.227076
SLBP	0.446372	0.277747
NEDD8	0.44637	0.308307
CCDC113	0.446346	0.198305
CYP11B2	0.446346	0.417137
CYRIA	0.446336	0.206179
EIF4A1	0.4463	0.294477
DNAJC10	0.446152	0.144768
VIRMA	0.44591	0.172519
MTMR9	0.445902	0.0798363
MAPK1	0.445792	0.135327
OPRL1	0.445789	0.121286
MEOX2	0.445757	0.403128
LPCAT4	0.445708	0.173379
NUDT15	0.445585	0.172088
CABYR	0.445576	0.247137
KLHL20	0.445319	0.205261
MTUS2	0.445272	0.126703
H4C3	0.445177	0.306011
POLR2E	0.4451	0.309267
MPP5	0.445071	0.142746
MRPL24	0.444981	0.169276
KRT80	0.444911	0.261962
XAF1	0.444758	0.203224
SAC3D1	0.444502	0.0848888
FLOT1	0.444491	0.184124
TAS2R14	0.44448	0.290129
OR2M2	0.444369	0.827721
RNF111	0.443877	0.174946
RAB39B	0.443725	0.101365
GAGE1	0.443633	0.901107
INSIG1	0.443412	0.200259
ZNF300	0.443325	0.12824
LRWD1	0.442841	0.224976
GPRC5D	0.442832	0.200029
PSMA7	0.442821	0.1371
SLC15A5	0.442489	0.177846
CEP44	0.441985	0.18303
GYG2	0.441786	0.338308
EI24	0.441753	0.215268
PNP	0.441421	0.151234
ELAVL1	0.441112	0.0994067
MRNIP	0.441009	0.177179
HS3ST5	0.440963	1
PDZD9	0.440952	0.363988
OR51I1	0.440805	0.16971
APLP2	0.440401	0.305403
OR5AL1	0.440332	0.365332
TTI1	0.440261	0.111113
NID2	0.440095	0.226377
TYRO3	0.439937	0.87483
BMP10	0.439923	0.336498
TOMM7	0.439816	0.441477
RAC1	0.439793	0.27666
CFAP299	0.439736	0.0252949
FAM104B	0.439688	0.226261
TOX2	0.439688	0.3609
RBX1	0.439678	0.279669
TMEM201	0.4395	0.234593
RCBTB2	0.439433	0.136313
VWF	0.439428	0.229277
SPINK14	0.439427	0.348665
FXYD2	0.439231	0.16339
GHITM	0.438783	0.161489
PRMT5	0.43859	0.3209
FUOM	0.438512	0.237327
TNFSF18	0.438425	0.301354
MTHFSD	0.438375	0.143252
CLCN5	0.438092	0.159792
SNX1	0.437954	0.18303
PSMG3	0.437734	0.0760823
TNFRSF21	0.437599	0.228121
SLC5A4	0.437585	0.0664763
TEAD1	0.437537	0.26604
NSUN3	0.437511	0.318826
PCIF1	0.437495	0.457389
LSG1	0.437371	0.642477
HS6ST1	0.437132	0.136116
MYO5B	0.437072	0.38222
LZIC	0.436825	0.144365
PTGES3	0.436811	0.440117
PGAP1	0.436781	0.16808
LTB4R	0.436746	0.144433
PPP6C	0.436697	0.19498
RPL23	0.436577	0.175414
WASHC4	0.436465	0.227192
TMEM35A	0.436256	0.851431
LRPPRC	0.436186	0.112749
COQ9	0.435972	0.112204
ZCCHC7	0.435874	0.385698
AFF4	0.435841	0.194203
TMLHE	0.435783	0.162757
WASHC5	0.435688	0.113203
ROS1	0.435685	0.144433
FNDC3B	0.435666	0.205148
FAM71B	0.435661	0.112295
ICAM3	0.435528	0.0483679
TRPM4	0.435458	0.510512
TSC2	0.435365	0.205261
LHX3	0.434934	0.053878
NPFF	0.434856	0.086165
ERVW-1	0.434773	0.112113
FSIP1	0.43467	0.264129
MYLK4	0.434621	0.181934
ESPL1	0.434322	0.577659
ZFP90	0.434314	0.119231
SPATC1L	0.434307	0.105074
IRF2BPL	0.434247	0.455352
CNOT1	0.434094	0.288663
GALP	0.433965	0.194014
PM20D2	0.433698	0.145978
MAPKAPK2	0.433682	0.0715736
ARMCX4	0.433595	0.328737
RBPMS	0.433568	0.0447825
OR1N2	0.433552	0.851431
GABRD	0.433532	0.144365
AMELY	0.433475	0.126221
ENPP6	0.43344	0.685794
RER1	0.433435	0.16971
SMIM3	0.433413	0.233516
PEA15	0.43312	0.0414415
ATG4D	0.43305	0.212615
KDF1	0.433028	0.300362
TH	0.432989	0.347435
AKR1C2	0.432946	0.165701
CCNT1	0.432679	0.161383
ACOT13	0.432662	0.18303
NECAB2	0.432394	0.0872018
RBAK	0.432322	0.160959
ALDH8A1	0.432322	0.80111
SIRPD	0.432228	0.172627
GLYATL1	0.432186	0.172196
SCAP	0.43205	0.20311
DOT1L	0.431874	0.236735
ZNF638	0.431797	0.221087
DECR2	0.431753	0.334184
BAZ1B	0.431566	0.265683
GSK3B	0.431524	0.320414
CCDC124	0.431486	0.179398
EFL1	0.431297	0.0980413
TCTA	0.431228	0.0952478
PPP1R36	0.431217	0.217748
IMPACT	0.431124	0.192531
LARP1B	0.430806	0.191076
TTC12	0.430718	0.15894
PGBD3	0.430604	0.0675061
FMO2	0.430523	0.476789
ARFGEF2	0.430443	0.144667
RTKN	0.430392	0.0829742
RASGEF1C	0.430341	0.202087
RAB5IF	0.430341	0.23626
TMEM59	0.430159	1
ENOSF1	0.430049	0.27907
AMD1	0.429957	0.238744
CALB1	0.429829	0.475575
SIRT1	0.429801	0.154338
AKAP1	0.429791	0.277506
SPAG17	0.429203	0.081375
CDHR2	0.429027	0.349155
PAICS	0.429005	0.456713
ABHD12	0.428759	0.244105
SLC25A13	0.42867	0.164337
PHIP	0.428449	0.093351
GLYCTK	0.428301	0.293156
NHP2	0.428177	0.202997
POLA1	0.427934	0.142949
NDN	0.427878	0.366669
FAM151A	0.42752	0.256839
NLGN4Y	0.42747	0.0970162
RSRC2	0.427352	0.239567
AMZ2	0.427169	0.214348
MYH9	0.427153	0.0487882
PARP10	0.427129	0.826946
ZC3H10	0.427014	0.151753
OXGR1	0.426731	0.247739
SAMHD1	0.426557	0.0679871
BMP2	0.426448	0.142847
F8	0.426424	0.168733
SIN3A	0.426405	0.144264
GNG12	0.426315	0.12776
CLEC4F	0.426308	0.172949
TRIB1	0.426236	0.152582
NAP1L1	0.426213	0.0900712
PHB	0.426195	0.320657
SUCLG1	0.426137	0.252159
FLT1	0.425826	0.369198
FASN	0.425801	0.600698
EFNB3	0.4256	0.190627
GPN3	0.425495	0.118201
SYK	0.425076	0.321749
GPKOW	0.425071	0.227076
TRAPPC3	0.425029	0.30123
SH3BP5	0.42488	0.321628
PNMA5	0.424762	0.200717
PALM	0.424539	0.275932
PCNX4	0.424503	0.251803
S100A2	0.424479	0.161383
ADAM2	0.42445	0.151649
POLR2I	0.424348	0.287927
GOLPH3	0.424299	0.29098
EIF4G2	0.424216	0.309267
SLC25A36	0.424201	0.346074
RAC2	0.424178	0.182811
ULBP2	0.424139	0.513942
ZNF629	0.424053	0.417846
NOTCH3	0.423844	0.12824
FHDC1	0.423484	0.141528
PATE3	0.423345	0.119418
APP	0.423256	0.308066
YIPF1	0.423053	0.756475
RPS7	0.423014	0.0846838
EPM2AIP1	0.42301	0.457277
SOCS3	0.422884	0.224507
ZNF528	0.422758	0.203678
ZNF717	0.422434	0.199111
CD244	0.422299	0.55532
FGFR1OP2	0.422015	0.353521
TTYH1	0.42173	0.777597
GLI2	0.421648	0.274716
DPEP3	0.421614	0.056324
ENTR1	0.421294	0.305646
MED12L	0.421288	0.334429
PROZ	0.421257	0.173263
HLA-B	0.421081	0.339985
PDIA6	0.420999	0.194314
MACROH2A2	0.420952	0.252633
ADAMTS5	0.42085	0.418081
DMAC1	0.42085	0.206612
EIF2S2	0.420688	0.195312
SERF2	0.420658	0.147284
SCO2	0.420651	0.173164
CSAD	0.420646	0.222507
TNFSF13	0.420631	0.367997
CNDP2	0.420437	0.168624
USP33	0.42011	0.135722
TUBA4A	0.419987	0.144062
CYB5A	0.419951	0.185432
RGN	0.419889	0.827678
PLVAP	0.419731	0.264847
ENAM	0.419621	0.554323
SSBP4	0.419616	0.216072
LCE3B	0.419559	0.213078
MRGPRE	0.419485	0.471201
SERPING1	0.419471	0.371698
BSX	0.419391	0.711172
RIN3	0.419225	0.210173
C1QTNF9	0.419191	0.181604
SRGAP3	0.418613	0.454211
CDH1	0.41847	0.11867
BEND7	0.418384	0.336982
TDO2	0.418246	0.172196
PIK3C2G	0.418123	0.414636
DENND1C	0.418042	0.202769
BRI3	0.417823	0.37063
ZNF703	0.417517	0.352799
RPS8	0.417453	0.147886
RRM1	0.417425	0.133746
TKT	0.417394	0.338428
COX6C	0.417372	0.0686748
CIBAR1	0.417301	0.187127
LIPK	0.417157	0.09862
GBP1	0.417018	0.203904
USP42	0.416889	0.276175
CFAP251	0.416625	0.264727
ARMCX2	0.416353	0.226028
ENGASE	0.416317	0.225093
RHOBTB1	0.416213	0.252633
SYF2	0.416134	0.234951
TMEM9B	0.416091	0.369557
TAGAP	0.415967	0.0851281
TMEM119	0.415859	0.125258
CSH2	0.415832	0.351712
TIGD5	0.415798	0.225911
MSTO1	0.415704	0.353401
EPYC	0.415683	0.111295
NSMCE2	0.41556	0.288663
GPIHBP1	0.41511	0.277626
SERPINA2	0.414732	0.152064
ST8SIA1	0.414457	0.140002
GTPBP2	0.41436	0.214809
PDK4	0.414294	0.241206
ASB15	0.414246	0.226028
SEZ6	0.413916	0.37991
C1orf115	0.413678	0.261962
JADE3	0.413609	0.124872
PADI6	0.413377	0.201402
LIFR	0.413185	0.398849
ELOA3P	0.413185	0.248941
DCT	0.413038	0.403011
NOLC1	0.412919	0.182373
ATF7IP	0.412772	0.168733
LMTK2	0.412572	0.36521
AP3B1	0.412545	0.33674
MEAF6	0.412532	0.352437
TBC1D19	0.412387	0.233036
CCDC153	0.412356	0.275446
MAF1	0.412271	0.536638
GLUD2	0.412105	0.395092
EXT2	0.412097	0.383546
SIX3	0.411943	0.15798
ARHGAP11B	0.411837	0.219183
MFSD5	0.411675	0.278229
CLEC2A	0.411623	0.452601
CXCL11	0.411596	0.224389
PEMT	0.411539	0.161277
PSMD10	0.411528	0.336134
CEACAM8	0.411477	0.287558
NAT2	0.411477	0.416544
STK32A	0.411299	0.0985535
CTSB	0.411291	0.217101
ARHGEF15	0.411202	0.127376
CTNNA1	0.411146	0.109294
STEAP1	0.41111	0.314125
ARHGAP5	0.411009	0.152167
NHSL2	0.41092	0.215383
MIER2	0.410871	0.433521
MTHFD1	0.410823	0.387121
POLE2	0.410758	0.0857663
ANKRD54	0.410703	0.333326
SSH2	0.410628	0.201859
TADA3	0.410433	0.171225
CELSR2	0.41043	0.30698
GEMIN5	0.410412	0.470062
FTH1	0.410338	0.148086
RAP1B	0.409514	0.476569
IFNK	0.40921	0.334795
H6PD	0.409078	0.153615
CDK15	0.408947	0.368959
CYP4V2	0.408651	0.190515
FAM111B	0.408605	0.0987242
ALG6	0.408591	0.417255
USP20	0.408396	0.492245
RNF215	0.408295	0.181062
STK11	0.408107	0.298868
MRPL28	0.407924	0.253342
NMS	0.407882	0.211222
PEBP1	0.407776	0.241906
CCL24	0.407762	0.386292
GRIN3B	0.407749	0.277143
PIGW	0.407508	0.260751
CD248	0.407378	0.203451
EEF1G	0.407025	0.339866
SAGE1	0.406962	0.164337
RPL6	0.406941	0.123427
SUMO2	0.406842	0.265205
SSU72	0.406834	0.368719
OLFM2	0.40661	0.292312
HIF1A	0.406531	0.252514
ISCA2	0.406389	0.189952
EPHX3	0.406175	0.381736
ATP5PO	0.406027	0.229162
EIF2B1	0.40569	0.292312
RREB1	0.405561	0.150507
SUPT20H	0.405506	0.18303
TLR6	0.405471	0.177957
OR14I1	0.405471	0.258557
LYPD5	0.405252	0.317721
KCNJ14	0.405175	0.326219
ITGAM	0.404962	0.101365
UPK3A	0.404921	0.0677256
VPS52	0.404595	0.191524
SF3B1	0.404526	0.0283456
ICOS	0.404501	1
TGFBI	0.404471	0.440798
VANGL1	0.404439	0.247137
GPI	0.404289	0.386173
DEFB104A	0.404261	0.223567
B3GAT3	0.404198	0.170761
CCNG2	0.404168	0.24918
TOB2	0.404149	0.193646
ZNF391	0.404136	0.215957
CEMP1	0.403901	0.262566
PSKH2	0.403737	0.223449
CGREF1	0.403725	0.265921
FERMT1	0.403567	0.468801
NDUFA3	0.403563	0.0239003
LRIT3	0.403448	0.900633
PEX3	0.403433	0.276175
FER1L6	0.40341	0.226843
OR2T5	0.403056	0.239449
TBK1	0.402975	0.22661
CCND3	0.40297	0.290251
SPPL3	0.402937	0.662981
RAD23B	0.40276	0.102473
OR2T1	0.402749	0.515525
ADPRHL1	0.402704	0.664095
IDH1	0.402672	0.24942
CAPNS1	0.402665	0.11284
ABCG2	0.402626	0.755583
STK25	0.40249	0.292433
TBL3	0.402325	0.0600536
PMM1	0.402133	0.188825
COQ5	0.401851	0.320535
ICA1	0.401667	0.149465
CHUK	0.40166	0.265802
API5	0.401507	0.204696
TMA7	0.401406	0.0421523
C2CD5	0.401243	0.336619
TMEM259	0.401221	0.330857
IRF4	0.401188	0.247137
MYC	0.400986	0.252751
NMNAT3	0.400923	0.353401
TMEM45A	0.400592	0.302957
SRSF1	0.400487	0.294117
SERPINB6	0.400194	0.337947
MAP3K11	0.39989	0.23709
BSG	0.399855	0.355315
SEMA6C	0.399746	0.321143
SPDYE2	0.399745	0.277264
NPY4R	0.399631	0.290007
IFTAP	0.399535	0.199111
EID2	0.399516	0.434811
GGT7	0.399348	0.346446
COPB2	0.399316	0.14638
TAS2R40	0.399245	0.333326
MBD4	0.399195	0.22392
MRPS5	0.399114	0.185991
RAB10	0.399074	0.218945
KIRREL2	0.39904	0.100345
OR6M1	0.398934	0.801761
PRDX3	0.398881	0.35448
RNF144B	0.398798	0.224858
GID8	0.398772	0.384266
IFITM3	0.398702	0.294836
RPA3	0.39867	0.276417
PPP1CC	0.398571	0.0994067
LRRC49	0.398541	0.112749
ST6GALNAC2	0.398511	0.138474
SSB	0.398313	0.386529
ATRAID	0.398299	0.25109
ZNF660	0.397988	0.306253
KNTC1	0.397863	0.144869
SP1	0.397796	0.205035
RPP14	0.397709	0.214694
PHYKPL	0.397525	0.150715
APH1B	0.397493	0.640719
RASSF9	0.397356	0.35316
MICALL1	0.397307	0.14305
SIK2	0.397057	0.35304
WFDC2	0.397017	0.319194
ZNF704	0.396899	0.4217
DPRX	0.396813	1
CNOT8	0.396744	0.266278
CLDN6	0.396711	0.334306
NKIRAS2	0.396594	0.273003
CAMK4	0.396437	0.151753
H3-4	0.396414	0.144567
FAM172A	0.396359	0.491694
LRRC63	0.396316	0.261115
EIF4H	0.395894	0.477228
LRRC9	0.395868	0.135623
SLC17A5	0.395733	0.42019
KAT6B	0.395654	0.259534
SON	0.395646	0.264847
DSCAM	0.395639	0.353641
HBZ	0.395533	0.379665
DPYSL5	0.395505	0.052042
SLC6A11	0.395505	0.128815
NEB	0.39548	0.191524
SYNE3	0.395448	0.49573
CAPN11	0.39543	0.190849
RASSF8	0.395429	0.437021
ZFAND3	0.395368	0.154956
FAM89B	0.395269	0.133944
CPE	0.39515	0.438288
ERBB4	0.395039	0.204018
CNN2	0.394885	0.478541
[truncated: 13,314 more rows]
