# Supplementary material for: Tissue-resident memory T cells in epicardial adipose tissue comprise transcriptionally distinct subsets that are modulated in atrial fibrillation
Source: Nat Cardiovasc Res. 2024 Aug 23;3(9):1067–82. doi: 10.1038/s44161-024-00532-x (PMC11399095; doi:10.1038/s44161-024-00532-x)
Supplement: Supplementary file 12 — DEG deep in the tissue and border zone in the AA [file 44161_2024_532_MOESM12_ESM.xlsx]

## Sheet: Sheet1
Supplementary Table 11. DEG deep in the tissue and borderzone in the AA.
Differential expression was performed using the linear mixed-effect model showing the average log-fold changes and p-values
Target name	Log2	Pvalue
ACTA1	1.63316	0.000100753
NPPB	1.48804	0.0449218
THUMPD3	1.11872	0.00180093
HK2	1.09931	0.0048141
C10orf105	1.07883	0.00542252
DUSP29	1.04128	0.00255196
ANKRD7	0.985458	0.00607916
SPRED2	0.969704	0.0540052
ZNF541	0.968699	0.00236567
TLR6	0.965899	0.0046448
ZNF33A	0.954247	0.000906891
MUCL3	0.948072	0.00562476
PLAUR	0.940935	0.00503928
RAB8A	0.940262	0.0221314
CPS1	0.936621	0.0031579
SIX2	0.914558	0.0555163
PRR9	0.90392	0.00567933
HOXB2	0.900603	0.0193906
PRLH	0.899771	0.0207583
TMPRSS3	0.899645	0.0142963
GATA5	0.895079	0.0103521
RPL10L	0.892481	0.00797769
CCDC166	0.889925	0.0161398
NPY5R	0.8857	0.0258214
TAS2R41	0.885085	0.00239472
VWCE	0.883251	0.00622067
TUSC1	0.883044	0.0309406
ZNF85	0.88195	0.00972074
MIPOL1	0.879521	0.0147686
LTB4R	0.879521	0.0109299
PPP1R1C	0.871952	0.00992093
HES5	0.869061	0.0192741
SHC3	0.864384	0.335115
OR2AG1	0.860676	0.0319562
IGLON5	0.853602	0.00177014
DECR2	0.850586	0.0174733
SERPINA9	0.848548	0.036975
CXCL13	0.848113	0.0290279
BMP7	0.845066	0.00925143
PLEKHG4B	0.841395	0.012799
IRF2BP1	0.841248	0.000301604
SLC26A8	0.834846	0.00738676
PSKH2	0.828119	0.0175444
NBPF6	0.820587	0.0141319
FSIP1	0.817462	0.00796199
ANO6	0.810859	0.00123803
MAP10	0.807647	0.0168109
GRM8	0.805468	0.0220867
NEMP1	0.805168	0.0291095
RNF182	0.80383	0.0926384
CLMN	0.801018	0.0265293
NAV3	0.794102	0.0189088
RBMS1	0.793417	0.114772
DCAF10	0.788949	0.0206595
OR5C1	0.786936	0.00638823
DIAPH3	0.786412	0.00956115
OXTR	0.786373	0.00524595
ADAMTS4	0.784427	0.011822
DCANP1	0.784314	0.00900009
NCAPG	0.783179	0.00472414
IGSF5	0.782986	0.00487082
NUDT9	0.782313	0.0626384
LYPD2	0.778653	0.0158877
OR5L1	0.777766	0.00474516
CBLN4	0.777383	0.023606
GATA1	0.773803	0.00563661
H2BW2	0.771633	0.0272973
MYH7	0.768165	0.0085307
OR2G2	0.766509	0.0442532
CLU	0.766131	0.000993978
DIRAS3	0.765644	0.0192054
DPP8	0.765067	0.0464156
OR2T8	0.763214	0.0060492
ZBED3	0.761289	0.0144951
RAD52	0.76005	0.0139442
CDH26	0.759485	0.0438323
ZNF652	0.757354	0.0774402
CYP19A1	0.757229	0.0260233
PGGHG	0.756734	0.0116633
SORCS3	0.753307	0.0298176
NAGS	0.751676	0.00976505
S100A8	0.747714	0.0375764
HEATR6	0.746976	0.00400831
SNAP91	0.745275	0.0350856
FOXR1	0.744427	0.0399788
ABHD12B	0.742573	0.0144342
NRXN3	0.741605	0.00443011
BRI3BP	0.739954	0.0173247
ECT2L	0.739889	0.00679242
RPF1	0.738532	0.00098068
ADAMTS18	0.734774	0.0143487
NRSN1	0.734453	0.0416115
ANKIB1	0.733293	0.0024086
SLC38A3	0.73185	0.0602748
DNAJC12	0.73173	0.0262668
SMIM10L2A	0.7314	0.00851747
FBLN7	0.730579	0.0118585
TLE4	0.729221	0.00312963
KLHL29	0.729101	0.0549541
CARS1	0.729101	0.00954969
PTAR1	0.727973	0.156925
BLOC1S3	0.725864	0.00245884
KCTD17	0.723892	0.00780849
TNP2	0.723499	0.0803493
CST2	0.723044	0.00766092
PMF1	0.72239	0.0123491
CLBA1	0.721942	0.0109397
CBY2	0.721913	0.0542247
EGR4	0.721863	0.0165538
OR52R1	0.721492	0.0401092
OR1L6	0.721314	0.0128714
ASIC5	0.720614	0.0196473
GRIP1	0.717763	0.0524997
ACOT4	0.711647	0.0174662
ALOXE3	0.708882	0.0328665
EPO	0.708483	0.0508653
SLC39A10	0.708317	0.00563851
KATNB1	0.706989	0.00959481
CCDC33	0.705496	0.0088632
OR4X1	0.703633	0.00299434
SEMA4A	0.703575	0.0626537
COL9A2	0.701923	0.0558031
TMEM169	0.701709	0.0172187
PLEKHG7	0.699379	0.0567446
LRRC17	0.698174	0.00859613
TCEANC2	0.695993	0.0211427
FAM163B	0.695007	0.0134966
GTF2B	0.693445	0.0100517
PTK7	0.692801	0.0823164
CCDC71	0.691278	0.113521
CYP4F22	0.690935	0.025124
TTF2	0.69025	0.0298904
MYL3	0.689102	0.0873178
NUP37	0.688564	0.0814807
ADRA1A	0.687891	0.00684456
UNC80	0.687869	0.100204
WWTR1	0.686563	0.00391986
PIRT	0.686563	0.0216278
FAM149A	0.6864	0.0437407
EPHA3	0.6859	0.00586439
RIT1	0.684877	0.0304276
KIAA1210	0.684233	0.00707664
ARHGEF4	0.684039	0.00730861
CRYGC	0.683206	0.0131029
ATL3	0.683123	0.122702
NPR1	0.682863	0.0266506
TMEM170B	0.68097	0.0384555
GJB3	0.680697	0.000681985
TMEM249	0.679626	0.0326688
CCDC90B	0.679226	0.0250822
SH2D2A	0.678268	0.0395822
ENO4	0.676775	0.0114336
ZBTB48	0.676435	0.000782643
SLC51B	0.675819	0.0575268
DBNDD1	0.674882	0.0534018
KRTAP2-1	0.674732	0.132711
RETN	0.674569	0.0455947
CEP76	0.673088	0.00404069
MAGEB4	0.671867	0.000325886
MMP10	0.671594	0.0294228
U2SURP	0.671074	0.040736
ZNF416	0.670278	0.0052682
SOX1	0.668938	0.182883
SDR16C5	0.668765	0.0134541
FN1	0.667776	0.0011926
SI	0.666941	0.0616333
LTA	0.666286	0.0155652
ZNF793	0.666216	0.0469996
CD3G	0.666137	0.0241252
IGF2BP3	0.664734	0.0365504
ART1	0.664703	0.0324159
C17orf58	0.663325	0.0538675
VSIG10L2	0.660733	0.0590957
CYB5D1	0.660529	0.0211285
AQP9	0.660009	0.0265133
SYT3	0.659571	0.00948175
PDZK1IP1	0.659415	0.00814136
HSD11B2	0.6592	0.0346402
CD7	0.6592	0.0779536
VPS9D1	0.659182	0.0373012
CD6	0.657748	0.00616319
TMEM184C	0.656732	0.0219178
OR10A4	0.654555	0.0419835
KRTAP6-3	0.653941	0.0145594
NPFFR2	0.653305	0.0599774
LETM2	0.653061	0.0201357
GNGT2	0.65305	0.0642897
ALG2	0.651441	0.0238394
NT5DC3	0.650291	0.0029367
SPIC	0.649939	0.0505329
CNKSR2	0.649235	0.0789974
TRIM68	0.648427	0.131322
OR6C74	0.646796	0.00361517
FAM186A	0.645263	0.0336317
OR52A5	0.64504	0.00997091
MRPS18C	0.644395	0.0130986
FCHSD1	0.644385	0.102935
ZP4	0.643409	0.0914661
HCST	0.642998	0.0184136
OR4N5	0.642873	0.0415408
OTUD1	0.642708	0.0557669
MEPE	0.642531	0.120976
GNGT1	0.641264	0.192841
SERPINA11	0.640568	0.00765402
CELA2A	0.638489	0.0361143
TTL	0.637593	0.0264787
FSHR	0.637251	0.0638309
SP8	0.635952	0.0355525
DDB2	0.635952	0.0670697
DCAF17	0.633281	0.0267817
HEPHL1	0.632	0.0189712
ADAMTS16	0.631827	0.190771
OR4D9	0.62809	0.0276075
ANTKMT	0.628071	0.0171981
PLP1	0.627043	0.0296856
CMTR2	0.626721	0.00394244
HIGD1C	0.625611	0.126721
TXNDC8	0.625434	0.0733256
IRX6	0.624178	0.163307
MOCOS	0.623805	0.0419111
CLIC3	0.62312	0.0238089
ZSCAN1	0.622597	0.087643
TMEM17	0.621985	0.0583319
LRIT1	0.620954	0.0667295
GAS2L3	0.620554	0.0114623
KRT26	0.620339	0.0113416
SLC39A4	0.620241	0.0395268
SPINK8	0.619706	0.038095
RECQL	0.619186	0.0416387
XKR8	0.619145	0.050711
SIPA1L3	0.618075	0.0554948
HOXD3	0.617254	0.0228665
ANGPTL6	0.616912	0.0888931
ZNF780A	0.616541	0.0354741
H1-3	0.616166	0.0402405
ARMT1	0.615762	0.0335926
PTGES	0.615138	0.0249549
PLA2G2E	0.615088	0.0555583
TRIM61	0.613988	0.00760868
ZNF560	0.613898	0.053275
SYNGR3	0.61388	0.00494131
CLDN2	0.613526	0.0118803
GCNT2	0.613507	0.0393687
GAL3ST1	0.613468	0.026159
MTSS2	0.612659	0.12456
DHX16	0.611974	0.115865
SLC5A4	0.611947	0.0868395
NMNAT1	0.611662	0.0739434
TTLL8	0.610646	0.0527052
ARHGEF15	0.610622	0.00585235
ACER2	0.610523	0.017608
BBX	0.610511	0.0142132
DLGAP5	0.610493	0.0488783
EDDM3A	0.610467	0.102265
PGLYRP2	0.610453	0.0890569
RAB44	0.609001	0.0462031
PPA2	0.605434	0.0498466
PTS	0.605323	0.035496
AADACL3	0.605172	0.0464063
DUSP12	0.605172	0.0120524
POLR3F	0.604624	0.00171156
IFNW1	0.604211	0.0391374
ADGRA1	0.603841	0.0148362
ZSCAN20	0.603096	0.0147609
TRIAP1	0.602694	0.00352506
PLAGL1	0.602694	0.0242494
PITPNM3	0.602592	0.137681
WDFY3	0.602294	0.00564717
GTF3C3	0.601173	0.0284332
HOXC4	0.601143	0.075247
CPN1	0.601131	0.0661343
NFKB1	0.600899	0.0761287
ZXDA	0.60073	0.0663113
IL31RA	0.600636	0.0347634
CDCP2	0.59953	0.083763
BPIFA2	0.599501	0.0271189
DNTT	0.598665	0.00187317
FAF1	0.598633	0.121885
NLGN3	0.598499	0.0302055
MMP13	0.598322	0.127335
CMTM5	0.598049	0.0725646
BRAT1	0.597364	0.090196
CEP295	0.596847	0.0504885
MYOF	0.596771	0.0131785
PRTN3	0.596749	0.0670087
GPM6A	0.596164	0.192391
LVRN	0.595991	0.0984599
PDE1A	0.59592	0.0128881
MGAM	0.595813	0.00774286
C1QTNF6	0.593977	0.0551735
CIB3	0.593714	0.067483
PIGP	0.593245	0.0142906
TAS2R50	0.592906	0.0121115
PADI4	0.592534	0.0257271
KCNG2	0.592125	0.0328577
CCDC51	0.591425	0.0292798
PLPPR1	0.591217	0.0734792
CACNG2	0.591013	0.0309118
OR8J3	0.591013	0.083461
OR1L3	0.590963	0.107922
FAM178B	0.590394	0.0710749
OAZ3	0.590077	0.0549994
TRIM38	0.589754	0.0965409
FLRT3	0.589715	0.0989016
PLA2G10	0.589492	0.0180808
ISLR	0.589247	0.0142694
TMEM184B	0.589206	0.0792215
OR2W3	0.589069	0.0777004
ANKRD34B	0.588846	0.0619201
OR52M1	0.588534	0.0365616
MED30	0.588405	0.0268176
RTL10	0.586913	0.0741659
C5	0.58664	0.0643278
ELOA3P	0.586438	0.101161
GJB2	0.585682	0.0154438
FCER2	0.584845	0.00658631
RFX8	0.584532	0.00918106
BST1	0.584161	0.0167073
ZNF550	0.583341	0.0916181
TESMIN	0.583203	0.0494534
SSX1	0.583038	0.042521
LYG1	0.582981	0.0568324
CTAG2	0.58264	0.0294167
NUDT13	0.582611	0.00569362
STX18	0.582445	0.442664
DCSTAMP	0.582172	0.0350673
HDAC4	0.581854	0.0330695
OR5T2	0.581772	0.0285329
SEPTIN14	0.581733	0.0421659
SLC9B1	0.58146	0.0611791
FADS6	0.58146	0.0545561
HGS	0.581237	0.0564509
TPM3	0.581059	0.00201957
CNTROB	0.580775	0.0725804
NUDT17	0.580239	0.113616
CACNG3	0.579789	0.0716202
NETO2	0.579584	0.0322152
STIL	0.578518	0.0250649
TEX55	0.578296	0.0794561
UPK3B	0.577731	0.103135
SRARP	0.577388	0.0224918
KIZ	0.576802	0.0902026
RAMP2	0.575867	0.0459339
SLC44A4	0.573923	0.132575
FAM120B	0.57385	0.0696913
RNASE10	0.573701	0.077608
GDPD3	0.573701	0.0786154
DTX1	0.573701	0.0811951
AXIN2	0.573107	0.0176339
TXNL4B	0.573066	0.0559146
GOLGA5	0.572649	0.0214671
C11orf42	0.57255	0.143537
FAM32A	0.572491	0.0748915
OTOR	0.572178	0.0562042
TIMELESS	0.57203	0.00438908
CFAP299	0.571944	0.28975
CAPS	0.571894	0.0810294
INSL4	0.571866	0.108769
PAX2	0.571807	0.0874749
TNFRSF4	0.57118	0.0712615
KRTAP9-3	0.571072	0.0482103
DSCAM	0.570986	0.0432256
ZBTB7B	0.570657	0.0338224
FARP2	0.570409	0.0909069
S1PR5	0.570314	0.0511406
EPB42	0.570145	0.0534585
LYPD4	0.570001	0.0492959
LRRTM2	0.570001	0.0419493
NCR2	0.569974	0.00813064
OR5L2	0.568108	0.063017
HPF1	0.568095	0.0789236
ICOS	0.567737	0.0303669
SLC7A4	0.567444	0.0494173
TLR9	0.566957	0.0151924
DUSP14	0.566957	0.0838018
PSD4	0.566614	0.0121282
GPR87	0.566614	0.0295123
CCDC113	0.566557	0.0951196
NDST4	0.566214	0.0486932
VNN3	0.565941	0.250676
LTBP2	0.565719	0.034732
WDR5	0.565661	0.0394852
FAM214A	0.565265	0.126339
VAT1L	0.565198	0.158489
DEFB113	0.563862	0.0843513
OR4S2	0.56357	0.169533
SEMA4G	0.563347	0.105966
ACSL6	0.563227	0.0877309
KLK10	0.5632	0.0964105
NIPAL2	0.56305	0.0805361
TTC12	0.562362	0.0631211
JAML	0.562242	0.0350209
CXCL14	0.561672	0.211841
SYNC	0.561504	0.0372242
SHROOM2	0.561346	0.0705391
C1orf216	0.561227	0.028461
GPSM2	0.560185	0.151683
RGS6	0.560118	0.158784
HAUS7	0.559813	0.0822696
EGR2	0.559391	0.0267231
TBC1D10C	0.558605	0.0399597
CRY1	0.557494	0.0155206
BOD1L2	0.557362	0.0446405
DDX60L	0.557099	0.123637
NXT2	0.556438	0.061351
TEX13C	0.556145	0.0645893
VASH1	0.556121	0.0403108
TLL1	0.555208	0.0291357
C5orf38	0.554632	0.0317117
ZMYM1	0.554125	0.106624
PROK1	0.553947	0.137118
SPDL1	0.553151	0.0185815
YPEL4	0.553109	0.0263853
LOXHD1	0.552619	0.0933767
MIS18A	0.552424	0.0337381
SDR42E2	0.552081	0.0984043
MYCBPAP	0.551861	0.105306
TYRO3	0.551781	0.07033
CD300LB	0.551741	0.0032183
UBTD1	0.550998	0.0873636
ANKMY1	0.55056	0.0388119
ELP2	0.550423	0.058226
CHPF	0.550317	0.0572184
CDH11	0.550058	0.00471318
PCDH8	0.549575	0.149198
FAM118B	0.549242	0.0135256
AMIGO1	0.548617	0.0227716
RAB31	0.548424	0.0859111
MXRA5	0.548354	0.135618
OR10H1	0.547378	0.144481
OR1S2	0.546872	0.0714126
STAC	0.546472	0.0754327
SMPDL3B	0.54644	0.0607208
NOTUM	0.545996	0.0259639
THAP12	0.545591	0.0795907
RARB	0.54543	0.0137933
MED6	0.544324	0.101663
ZNF273	0.544245	0.167735
PLGLB2	0.543759	0.0104863
TEDDM1	0.543486	0.148687
KIR2DS2	0.542951	0.0763131
FADD	0.542831	0.120631
SCN2B	0.542703	0.0635965
TM4SF4	0.542528	0.0167584
SLC25A53	0.541543	0.0767324
KLHL21	0.540868	0.183346
HYPK	0.540517	0.0431895
BMF	0.540353	0.0880004
PLPPR3	0.540072	0.0969889
PSMC3IP	0.539114	0.123701
EPX	0.538801	0.19562
HS3ST1	0.538751	0.0671874
ZMYND10	0.538429	0.0884497
KL	0.538293	0.0738495
PSIP1	0.538084	0.0584128
KLF16	0.537933	0.0320396
LY6K	0.537279	0.0155286
OSCAR	0.537221	0.138073
CAPN11	0.537208	0.25617
CEBPA	0.537198	0.0469604
GPR34	0.536946	0.144852
PTPRJ	0.536663	0.0597674
ETV3L	0.536623	0.157307
COL24A1	0.53595	0.155338
NR4A2	0.53595	0.166143
TMEM74B	0.535785	0.189402
MAL	0.5357	0.0319121
TMEM225	0.534877	0.221151
AGRP	0.534827	0.0672082
RAB20	0.534577	0.0121537
NFATC2	0.534555	0.0185568
CCDC191	0.534457	0.0406348
C3orf62	0.534264	0.0729971
SLC22A23	0.534234	0.14838
SYT16	0.533813	0.0198866
RBM42	0.533551	0.0600357
C1QTNF8	0.533154	0.133174
GBP3	0.532626	0.0272868
TMEM186	0.532371	0.180123
SHMT2	0.532028	0.0104741
H1-5	0.531727	0.0159676
BOLL	0.531715	0.16937
H3C11	0.531676	0.131538
FXYD7	0.530699	0.160071
MSX1	0.530134	0.0625618
ERV3-1	0.529952	0.0926986
KRTAP10-8	0.529822	0.0778214
TMEM198	0.529783	0.107155
TMCC2	0.529384	0.0868235
POLR3A	0.529326	0.0480863
CAMK2A	0.529326	0.0312876
PUS3	0.529247	0.0330037
RNF139	0.529053	0.0315289
OMP	0.529013	0.0588836
S100A16	0.528975	0.0966749
COQ2	0.528653	0.0754829
GLT6D1	0.528641	0.00352182
ARID5B	0.528021	0.207142
DIS3L2	0.527998	0.0902976
PLSCR4	0.527805	0.0561791
PTGFR	0.527383	0.104307
ARAP2	0.52667	0.0347867
RTL9	0.525317	0.10313
ZNF778	0.525257	0.0719344
CPO	0.525128	0.0854984
KXD1	0.524759	0.00259159
CD180	0.524623	0.00982098
WDR55	0.524249	0.0150306
FBXO28	0.524007	0.11586
SYNGAP1	0.523956	0.121794
IL20RB	0.523906	0.106482
CFAP94	0.523733	0.100386
ZXDC	0.523541	0.116143
SMO	0.522748	0.0672108
KRTAP5-10	0.522748	0.12203
NINJ2	0.522748	0.121962
CCNA1	0.522563	0.0046134
BNIP5	0.522144	0.171136
ALB	0.522037	0.119447
QPCTL	0.522035	0.10717
SENP2	0.521879	0.0319706
PRKAB1	0.52179	0.0616252
NXN	0.521477	0.0733061
DHX29	0.521332	0.0152761
TGS1	0.521254	0.0716809
SLC22A18AS	0.520912	0.0499014
AGTR2	0.520882	0.0780013
ABCA13	0.520882	0.0475143
CNTNAP1	0.520758	0.087488
SRPX2	0.520213	0.286382
PPIH	0.52014	0.0333162
CD200R1L	0.519773	0.095292
AFF3	0.519088	0.0367054
RAB15	0.518825	0.0997442
SLFN5	0.51825	0.100487
LIPT1	0.518182	0.0789427
CCDC13	0.518179	0.0356473
ENPP5	0.51809	0.155483
ARHGEF25	0.517673	0.0391614
H6PD	0.517525	0.128091
NHSL1	0.517497	0.0230579
SPOCK2	0.517429	0.000897712
CENPM	0.517222	0.199954
SLC28A2	0.516659	0.0546354
TMEM30B	0.515729	0.084114
RBMXL2	0.515166	0.11226
PTPRC	0.514989	0.154186
C5orf52	0.514823	0.157719
SAMD3	0.514453	0.212034
ZNF675	0.514435	0.10183
KRTAP16-1	0.514358	0.0382544
USP42	0.513495	0.0212226
XPNPEP2	0.51344	0.13799
RSBN1	0.513342	0.0466663
PRDM12	0.513293	0.0999005
GPBP1	0.51297	0.0703655
DOCK5	0.512657	0.142407
GK	0.512629	0.173227
FAH	0.512497	0.165393
IFNA6	0.511329	0.165276
SMYD5	0.510371	0.018527
GZF1	0.510258	0.0336466
NOC3L	0.510081	0.202255
CLUL1	0.509396	0.0812735
ANKRD44	0.508438	0.0968215
PRPS1	0.508259	0.115634
NWD2	0.508052	0.144434
ADAM21	0.507902	0.0838622
PIF1	0.507679	0.208323
ZNF296	0.507367	0.184524
USP30	0.506821	0.111676
MBD6	0.506158	0.0482448
CSTF2T	0.506078	0.12858
PUS7	0.505766	0.0778357
ARMC9	0.505736	0.013145
ARL11	0.505638	0.194624
ISG15	0.505486	0.0073536
ARRDC5	0.505427	0.028529
LAMC3	0.5052	0.0763001
MAP2	0.504915	0.0824412
HCK	0.504878	0.0402803
ANKRD34A	0.504215	0.134901
CHMP1A	0.503992	0.149176
DCAF13	0.50395	0.0327361
NPPA	0.503715	0.156004
CLCNKB	0.502721	0.142056
GUCA1A	0.502036	0.252478
SQOR	0.502007	0.0668802
PRRG2	0.501676	0.0758713
PRLHR	0.501513	0.0407941
ELOVL2	0.501511	0.115852
CDKL1	0.50126	0.15636
C9orf78	0.50124	0.0315428
MCF2L	0.500828	0.125461
SULF2	0.500536	0.130336
TSPY1	0.500322	0.0818997
TAS2R40	0.500242	0.0498419
TNNT1	0.500204	0.0122116
TSPAN5	0.49992	0.0614772
HMX2	0.499843	0.0904364
CAMSAP1	0.499822	0.198147
KRT75	0.499335	0.0722301
RRM2	0.499335	0.109674
DIXDC1	0.49877	0.117688
MYL5	0.498712	0.0660124
GBP6	0.498672	0.234993
SLC6A20	0.498632	0.112196
MEIOB	0.498319	0.0685677
NDNF	0.498026	0.216184
TMEM64	0.498006	0.120181
C8orf37	0.497979	0.0858135
ZNF513	0.497249	0.107651
RABGEF1	0.497218	0.11051
EOLA1	0.49703	0.0662838
C4orf51	0.496768	0.0617024
KCNA6	0.496768	0.128885
TDRD5	0.49587	0.0521636
DCAF11	0.495762	0.00789399
MX1	0.495548	0.0602445
GPT2	0.495275	0.0273731
GRID1	0.495275	0.0819862
GK5	0.495082	0.0551622
ZNF217	0.494908	0.0349444
TMEM115	0.494739	0.139774
MPP2	0.49471	0.0971081
THAP9	0.49466	0.130378
RFXAP	0.494485	0.126221
TLR7	0.494427	0.025808
TMEM232	0.494125	0.116796
STX5	0.494085	0.0679396
DNAAF11	0.493754	0.0139566
GP2	0.493519	0.00481176
CD4	0.493469	0.0714406
DOHH	0.493469	0.155435
PDE9A	0.493441	0.181521
VCX	0.493399	0.0699701
PKDREJ	0.493365	0.256438
LCAT	0.493119	0.0661386
C6orf118	0.493069	0.225508
CLEC12A	0.493069	0.0600836
MDN1	0.492904	0.0794346
STK40	0.492903	0.0532228
UPP2	0.492533	0.199035
FAM83A	0.492533	0.065653
INSYN1	0.492386	0.0984185
LXN	0.49222	0.0840858
MICALL2	0.492191	0.00942209
NCEH1	0.492111	0.0836321
SFRP4	0.492093	0.0665169
CACNA1G	0.491848	0.0223705
HEATR9	0.491518	0.115115
PNLIPRP1	0.491505	0.278588
C7orf61	0.490863	0.0941439
PC	0.490153	0.164445
NCBP2L	0.489806	0.0121854
GINM1	0.48957	0.0276073
SLC25A43	0.489186	0.127266
ZNF382	0.48896	0.0774746
TMEM45A	0.488875	0.0483049
TRADD	0.488846	0.160883
FBXO39	0.488774	0.193577
PRSS8	0.488696	0.137242
HPS6	0.48855	0.0854945
EBF3	0.488544	0.0339071
IL12RB1	0.488161	0.0735669
MAP4K2	0.487996	0.137606
ASB3	0.487203	0.120002
RASA4	0.487007	0.0331518
MCF2	0.486718	0.132257
CGN	0.486626	0.150302
CEACAM8	0.485983	0.193744
MYH11	0.485355	0.0753046
PTH1R	0.484997	0.00784247
MCHR2	0.484874	0.127681
APOA1	0.484844	0.192014
LRRC32	0.484343	0.0716832
ABCD4	0.484189	0.126766
AKR1C2	0.484159	0.0384403
SULT1A2	0.483902	0.165427
HOXA1	0.483504	0.104104
GRK1	0.483293	0.0840534
ZNF420	0.483231	0.13619
SPON1	0.48302	0.0135981
C1orf189	0.482745	0.0531981
FAM210A	0.482666	0.0835995
MRGPRX2	0.482295	0.0535719
NR2C2AP	0.482283	0.161167
EIF6	0.481896	0.0504587
SLC38A1	0.481875	0.121084
SLC19A1	0.48176	0.0272664
ITPRIPL2	0.48136	0.057684
RNF166	0.48133	0.0779533
ENTPD7	0.481145	0.032703
FGGY	0.481115	0.168469
TRIM22	0.481115	0.112152
DDO	0.481087	0.0609391
SBF1	0.481086	0.186398
MPP4	0.481007	0.104576
OR52E5	0.480802	0.167125
SNCB	0.480522	0.0299102
EFCAB8	0.480402	0.178213
ZBTB43	0.48039	0.0496082
PMPCB	0.480331	0.0742522
ALKBH4	0.480167	0.107831
TIRAP	0.479964	0.163955
WDR25	0.479594	0.0522362
THSD7A	0.479252	0.0546505
NRGN	0.479182	0.116649
CXCL1	0.479123	0.120056
TBC1D30	0.478978	0.270487
UBXN8	0.478909	0.048677
BHLHA15	0.478909	0.0818071
SLC5A12	0.478851	0.129792
BBIP1	0.478686	0.0358456
PHYHIP	0.478658	0.0655506
PARD3	0.478145	0.207551
ASCL1	0.47773	0.191974
GPR162	0.477456	0.0471781
OR10H3	0.477015	0.13939
TMEM179	0.47685	0.0842314
PARP14	0.476574	0.118825
GFPT2	0.47648	0.0766963
PPP1R42	0.476335	0.0337831
ABCC1	0.475903	0.128406
HIRA	0.475865	0.0410334
SYCE2	0.475209	0.0833161
ZNF555	0.475122	0.0949609
TYW5	0.474867	0.058005
CRISPLD2	0.474849	0.0957525
HCN3	0.474713	0.0941248
PNMA6E	0.474371	0.216455
FMNL1	0.474313	0.0803756
USP53	0.474275	0.0500089
PVALB	0.474179	0.0924693
MMP20	0.474001	0.0793405
DEFB130A	0.473799	0.0855134
SLURP2	0.473658	0.115356
TMEM237	0.473539	0.155509
CDHR5	0.473493	0.126439
TESK2	0.473355	0.0261038
HARS1	0.473113	0.0818018
HS1BP3	0.472985	0.10129
SIRT7	0.472796	0.214787
ALPK1	0.472792	0.0723741
CLECL1	0.472614	0.137483
PNMA2	0.472234	0.0602267
YTHDF1	0.471912	0.127678
ECHDC1	0.471764	0.0661038
ELK1	0.471558	0.130564
KCNC4	0.471491	0.161631
SLC4A1	0.471299	0.0156056
POLM	0.471149	0.0797986
AIRE	0.471149	0.0845588
OR52N4	0.470341	0.0658663
RPGRIP1L	0.470164	0.123173
TNFAIP6	0.469999	0.0140357
FBXO46	0.469941	0.0309339
CCDC149	0.469708	0.085612
ATP6V0E2	0.469698	0.0770174
NEU2	0.469656	0.0487023
HMGB4	0.469656	0.193841
CCR6	0.469616	0.116817
CDO1	0.469326	0.0594532
LAPTM5	0.46912	0.147949
MST1R	0.469093	0.108056
BEST1	0.469063	0.0249116
CCDC9	0.468778	0.0601395
TAP1	0.468505	0.221535
CNTN1	0.46842	0.121171
POSTN	0.468369	0.0494181
OTOP2	0.468363	0.0111057
ZNF681	0.468185	0.0594866
GCKR	0.468135	0.0497573
KRT36	0.468085	0.1317
CD55	0.467611	0.0338657
ADAMTS6	0.46745	0.135667
TMPRSS11E	0.467325	0.0138502
SRD5A3	0.467239	0.052203
ARHGAP8	0.4672	0.174055
BCAN	0.467035	0.132684
OR10H2	0.466984	0.0689435
MIB1	0.466575	0.241329
IFNA5	0.466563	0.177255
TRIML1	0.466157	0.137516
VSTM5	0.466077	0.0801273
CTXN3	0.465734	0.0738351
INO80E	0.465477	0.00200091
KRTAP4-4	0.465433	0.0740851
FOXC1	0.465091	0.0743881
ESPL1	0.464748	0.208403
C9orf50	0.46457	0.0944089
CAPN8	0.46396	0.07745
CASP8	0.4635	0.233961
KBTBD7	0.463255	0.18406
TMEM82	0.462975	0.0424413
NLRP11	0.462855	0.107703
ATMIN	0.462855	0.0257221
TTC23	0.462855	0.0955429
AIFM3	0.462442	0.39471
FA2H	0.462361	0.103588
OR2B3	0.462269	0.0682126
LHFPL4	0.462146	0.164459
PTGS1	0.461899	0.117103
TRAF5	0.461384	0.0654417
ALDH1A2	0.46109	0.0404103
TMEM233	0.460649	0.0751509
EBLN2	0.460455	0.165752
FAM124B	0.460386	0.16855
SLX4IP	0.460306	0.0478908
NKX2-4	0.460259	0.0117611
DUSP21	0.460153	0.167392
IRF4	0.460141	0.0532873
HP	0.45945	0.0728208
NLRP13	0.45944	0.103576
FBXO22	0.459288	0.0175446
GPATCH3	0.459027	0.086608
KMT2B	0.458945	0.0085292
ARFGAP2	0.458704	0.0481848
CBLN1	0.458562	0.110023
ERN1	0.458483	0.0488784
ZNF443	0.458409	0.0449289
SLC8A3	0.458319	0.0748473
CDCP1	0.458317	0.110006
KLHL15	0.458045	0.0848347
DYNC2H1	0.457947	0.0201253
ALG6	0.457853	0.044777
LAS1L	0.457674	0.0521582
SRRM3	0.457332	0.085682
GSTM4	0.456989	0.214353
ANGPT4	0.456435	0.0479948
DDN	0.456315	0.05769
OR3A1	0.455781	0.0611638
TNFSF4	0.455661	0.178538
ABHD5	0.455616	0.0261957
SSC5D	0.455538	0.271994
KYAT1	0.455496	0.0881609
SSBP4	0.455069	0.0557465
ABI3BP	0.454922	0.161416
DPPA2	0.454902	0.0265642
HSFX3	0.45456	0.0691989
TEX53	0.45451	0.0980276
FANCD2	0.45435	0.0791961
ZNF581	0.453987	0.100525
TMEM119	0.453917	0.0119559
TARP	0.453752	0.185536
POLA2	0.453039	0.0116444
TERB1	0.453039	0.0670563
ITPKA	0.453017	0.123103
OR4K15	0.452737	0.114664
TMA16	0.452697	0.2297
ZMAT4	0.452617	0.0903465
SOD3	0.452375	0.0330404
ELF4	0.452081	0.106451
SLC2A9	0.452081	0.165595
ALDH3B2	0.451659	0.133301
DIPK2A	0.451396	0.0138023
KATNAL2	0.451173	0.0512021
WIPI2	0.451145	0.0648291
TRIM32	0.450588	0.109657
MTHFSD	0.450461	0.123853
SEMA3D	0.450267	0.0634965
TMEM165	0.449588	0.0787167
KAAG1	0.449379	0.0345369
MYO16	0.449379	0.203519
FAM104B	0.449329	0.146224
PUS1	0.44926	0.193306
ONECUT2	0.449259	0.0967611
PCP4L1	0.448967	0.20148
TMEM107	0.448732	0.0261591
UNC79	0.448694	0.211797
ASPDH	0.448295	0.210576
KRTAP2-4	0.448295	0.0380661
SPANXN4	0.448101	0.139634
C11orf52	0.447927	0.1737
MALRD1	0.447709	0.168324
LIG3	0.447415	0.0952808
LIN54	0.447337	0.0138093
TM6SF2	0.447202	0.0240037
RLN3	0.447173	0.118132
ORC4	0.447173	0.144249
ADCYAP1R1	0.447173	0.13871
NKX6-3	0.447006	0.0539321
FOXJ3	0.446871	0.113293
AK9	0.446607	0.0197112
HHAT	0.446488	0.261753
GPATCH2	0.44639	0.0467016
RBM4B	0.446295	0.0978583
ARGFX	0.446215	0.0950426
ODF3L1	0.446215	0.184549
GFUS	0.44572	0.194596
ABHD15	0.44568	0.0753157
GLRA4	0.445522	0.120199
KCNA10	0.445063	0.163588
PRR29	0.445007	0.0921414
SMOC1	0.444887	0.191228
CHSY1	0.444705	0.169243
PHF23	0.4445	0.0403149
IL22RA2	0.444454	0.0328197
WEE2	0.444299	0.110478
OR4A47	0.444001	0.0502274
NKD1	0.443959	0.171427
CRYBG1	0.443474	0.152305
PIK3AP1	0.443199	0.179774
AP3B2	0.442364	0.220911
KDM4E	0.442144	0.0207456
TMEM63B	0.441943	0.0895601
SLC4A11	0.441843	0.130313
CYP1A1	0.44162	0.138607
ZNF592	0.440867	0.161537
RILP	0.440693	0.00847055
SLC10A1	0.440262	0.188977
EPYC	0.439961	0.112553
NME1	0.439874	0.0447416
ILRUN	0.439617	0.035042
ITCH	0.439286	0.0179631
DHRS4	0.438724	0.0904395
CERS6	0.438437	0.182429
DCTD	0.438304	0.0989223
ZMYND15	0.438264	0.0929646
NUP155	0.438233	0.0808547
SLC25A2	0.438233	0.148066
TAPT1	0.438031	0.101689
TLX2	0.437921	0.18224
KLC2	0.43755	0.17705
CCDC183	0.437385	0.31358
DEFB4B	0.437306	0.152211
CXCL3	0.4367	0.157921
ZDHHC1	0.436398	0.165392
SPOUT1	0.4363	0.112707
VIPAS39	0.436067	0.166067
DPF1	0.435755	0.195965
MOV10L1	0.435685	0.180329
C8orf48	0.435684	0.14691
PTGER1	0.435141	0.241007
OR6C70	0.43512	0.110626
ELAPOR2	0.434917	0.176819
SLC35D3	0.434819	0.0191928
PIK3CG	0.434744	0.0386689
OR2S2	0.434548	0.298157
GFI1	0.434284	0.0723912
PRR15L	0.434221	0.104981
PATE3	0.434204	0.240645
C3orf35	0.434182	0.0118811
CRB3	0.434084	0.0978103
RANBP6	0.43398	0.151715
GEMIN4	0.433821	0.0818741
LRATD2	0.433782	0.259743
RCL1	0.433561	0.0833096
PLIN1	0.433549	0.166587
PKP1	0.433399	0.186768
KRT73	0.433396	0.0844585
DLG5	0.433383	0.0657346
GLIS3	0.433326	0.0167387
BCAR1	0.433083	0.00316773
ALX1	0.432863	0.122024
MTRNR2L4	0.432836	0.107954
STK39	0.432653	0.158395
LSM10	0.432641	0.0936951
SEL1L	0.432424	0.0403315
MGAT4A	0.432368	0.128674
PTPN22	0.43234	0.118963
THRSP	0.432184	0.0223115
LMAN2L	0.431927	0.00552209
PRR7	0.431685	0.123206
ZNF707	0.431643	0.113485
TMEM100	0.431584	0.0230332
SMYD2	0.43149	0.0957074
BUD31	0.431465	0.0289488
FNBP1L	0.430905	0.0474636
FBXO2	0.430505	0.216686
NOBOX	0.430505	0.0904397
ZNF200	0.430422	0.0560726
CNOT7	0.43024	0.0187667
HMGB3	0.429988	0.150586
IDE	0.429626	0.0379633
NHLRC4	0.429567	0.165491
MAP7D2	0.429091	0.0961496
LHX2	0.429011	0.121078
SLC10A6	0.428641	0.107157
OOSP4B	0.428641	0.0594365
ANKK1	0.428581	0.133576
NDC80	0.428268	0.233791
NTPCR	0.427911	0.103206
SMKR1	0.427803	0.132689
IL2	0.427733	0.25626
CFAP100	0.427683	0.257592
CCL2	0.42767	0.103942
IP6K3	0.427362	0.0329985
ZNF229	0.427283	0.214879
GRAMD1A	0.427258	0.0102414
MED24	0.427187	0.0374715
CHUK	0.426969	0.0927944
USP21	0.426805	0.0723557
FIBIN	0.426805	0.0371151
OR2T35	0.426334	0.0768058
CMBL	0.426062	0.0268678
PDGFD	0.42601	0.125699
DNAJC27	0.425938	0.134437
UCHL1	0.425839	0.216765
AKAP3	0.425789	0.144867
PLA2G4A	0.425789	0.302821
CNTNAP3	0.425789	0.307335
DOCK7	0.425789	0.0758327
CA10	0.425624	0.101576
MC2R	0.425624	0.278532
MEGF10	0.425567	0.0740089
LRRC30	0.425419	0.190718
GALR2	0.425374	0.0551617
ANKRD37	0.425125	0.289204
LRRC70	0.424911	0.175155
LRFN4	0.424854	0.171723
ARHGAP15	0.424758	0.141629
GPATCH2L	0.424758	0.124873
ZSWIM9	0.42468	0.0325643
RAB22A	0.424609	0.0621457
FAM135B	0.424569	0.249192
HSF2BP	0.424418	0.226526
GCK	0.423924	0.160916
PAK6	0.423893	0.0296095
PNLIPRP3	0.423853	0.0579198
ACADL	0.423418	0.197111
ZNF705B	0.423018	0.105347
CXXC5	0.422919	0.158445
GALNT10	0.42265	0.206472
SLC18A3	0.422625	0.1332
DGAT2	0.421867	0.123672
KPTN	0.421867	0.170246
SMCO1	0.421796	0.242916
DCAF4	0.421665	0.0752402
ZACN	0.421594	0.256595
SPTY2D1	0.421554	0.221764
PEG10	0.421545	0.245827
GLS2	0.421417	0.128094
TCEAL6	0.421415	0.163672
MRGPRG	0.421194	0.183813
TMEM35A	0.421194	0.301483
FAM71B	0.421194	0.165063
AOPEP	0.420921	0.046111
DHX32	0.420811	0.168125
THEMIS	0.420346	0.181635
UGT2B15	0.420317	0.0937975
LYPD6	0.420236	0.341455
FABP6	0.420073	0.152511
MICAL1	0.420032	0.197611
SLC4A2	0.419972	0.194536
GPR182	0.419671	0.112102
SYTL4	0.419661	0.0286479
POLR1F	0.419388	0.166897
NUP210L	0.419388	0.22076
OR11A1	0.419388	0.312543
EFCC1	0.419203	0.0381976
STAT5A	0.419196	0.17711
CLDN4	0.419016	0.170289
BOLA3	0.418822	0.0155535
FAT1	0.418665	0.182128
GYPA	0.41848	0.235572
TCEAL1	0.41843	0.0275416
CYB561A3	0.418403	0.0371511
PVRIG	0.417895	0.125006
ARL16	0.417865	0.175447
SAMD9	0.417807	0.281028
CPEB2	0.417565	0.153249
C22orf23	0.417495	0.166163
TGFB2	0.417482	0.115899
FOXD4L1	0.417392	0.268692
SYT2	0.417296	0.0711801
VSIG10L	0.417222	0.149414
MED8	0.416838	0.130801
PCDH15	0.416686	0.201173
THAP8	0.416521	0.296188
PYM1	0.416365	0.0928192
RHEBL1	0.415601	0.076095
ADH1A	0.415328	0.102767
RNASE9	0.415114	0.18486
TRAPPC9	0.414946	0.159801
HCRTR1	0.414946	0.149523
SNX14	0.414938	0.0404036
CCDC140	0.414421	0.226495
CARD11	0.414343	0.18448
FAM133B	0.414166	0.104518
PTHLH	0.414068	0.130738
PRSS3	0.413835	0.103124
UTP25	0.413741	0.203842
CDHR1	0.413522	0.272479
KRT83	0.413465	0.258572
MTARC1	0.413373	0.163627
ARNT2	0.413328	0.0417647
ATP6V0A2	0.412779	0.263571
METTL11B	0.412302	0.216165
KRTAP9-4	0.412245	0.132187
FAM3A	0.412017	0.0238759
AGAP2	0.411902	0.057372
ZP1	0.411877	0.192737
PHF6	0.411629	0.126631
EXOC6	0.411406	0.111157
MYRFL	0.411406	0.279853
BRAP	0.411336	0.121285
MKX	0.411229	0.0817231
FAM166C	0.410821	0.0476883
IKBKB	0.410781	0.0642684
RELN	0.410694	0.110259
SART3	0.410408	0.17292
ZNF331	0.41034	0.213081
RAPSN	0.410186	0.197132
PDE11A	0.409736	0.283264
PSMD1	0.409423	0.0928599
SERPINB10	0.409214	0.279585
CASP3	0.4092	0.289028
HAUS8	0.4092	0.2655
FARS2	0.40919	0.00904735
SMC3	0.408927	0.0415898
IRGC	0.408927	0.189926
GPR153	0.408465	0.0811618
GMEB1	0.40805	0.124669
SEZ6	0.40805	0.0602149
ITGA9	0.407802	0.0331628
OTUD6B	0.407638	0.00860341
CDC6	0.407627	0.152917
RNF170	0.407306	0.196032
CENPA	0.407217	0.167999
TMPRSS2	0.406721	0.189255
UBAP2	0.406498	0.0463756
GMFG	0.406498	0.0322338
NOP9	0.406498	0.0123963
DCAF12	0.406259	0.0917773
TNFRSF6B	0.406175	0.302388
PAX6	0.406086	0.176628
DOP1B	0.406036	0.21803
KLHL35	0.405853	0.226433
UBTFL1	0.405813	0.180674
KDELR1	0.405661	0.124249
WDR83	0.405571	0.17394
C3AR1	0.405406	0.0783803
MRGBP	0.405228	0.083154
HELB	0.40517	0.142944
PROS1	0.405071	0.0765175
CTLA4	0.405005	0.160502
UGDH	0.404902	0.250105
SLC5A7	0.404855	0.292892
SYPL1	0.404832	0.211003
PAN3	0.404604	0.0722024
ARHGAP19	0.404292	0.111831
CRP	0.404288	0.192864
ATXN7L3B	0.404088	0.168811
ADAM22	0.403872	0.273198
KMT5C	0.40387	0.0743736
LCE6A	0.40387	0.164356
TMEM41A	0.403647	0.221846
RFPL1	0.403647	0.172654
RDH16	0.403557	0.163924
TMEM184A	0.403549	0.287326
SRPK2	0.403363	0.143255
OR1D5	0.403334	0.327264
FES	0.403264	0.0771937
IL19	0.403117	0.0279137
BRPF1	0.40287	0.228889
HOXA4	0.402649	0.174486
DNAH3	0.402645	0.412869
OTUD5	0.40261	0.0323292
CATSPERD	0.402426	0.244935
ARRDC4	0.402388	0.0559788
KCNK18	0.402349	0.0974421
CAPNS2	0.402319	0.19237
RAB11FIP5	0.402114	0.128967
MCCC1	0.402114	0.0174841
CASP12	0.402086	0.221986
CRMP1	0.401903	0.0596962
ARSL	0.401841	0.094362
C9orf64	0.401685	0.236559
UBLCP1	0.401674	0.0786202
STOML3	0.401664	0.183971
PRXL2B	0.401482	0.225833
DAPK1	0.401481	0.184278
PSD3	0.401343	0.188011
USP9Y	0.401206	0.229267
MARCOL	0.401168	0.242895
PEX13	0.400826	0.112625
PDZD4	0.400633	0.342567
ZNF232	0.400633	0.130092
NRBF2	0.400513	0.156262
OPN1MW	0.399737	0.06859
CYP2C18	0.399725	0.191837
TFB1M	0.399725	0.27596
CDC42SE1	0.399647	0.0492132
PRKCZ	0.399645	0.0319525
CYP26B1	0.399604	0.110279
MR1	0.399019	0.427841
ZNF503	0.399003	0.104298
TLDC2	0.398962	0.145002
OR5M1	0.398962	0.0956392
OTP	0.398962	0.14122
DPPA3	0.398794	0.175996
PEX11G	0.398739	0.0648878
LILRB4	0.398739	0.17875
LRRTM4	0.3987	0.0523402
PRG2	0.398427	0.0343835
MPV17L2	0.398289	0.152717
OCM	0.398084	0.190937
NEIL1	0.398004	0.218087
AGPS	0.397692	0.26083
HOOK1	0.397469	0.0825307
TMEM132A	0.397411	0.196146
GPR84	0.397383	0.0863978
SAMD12	0.397027	0.128622
MYLK	0.396492	0.0823653
CD8B	0.396368	0.193884
AMMECR1L	0.396191	0.0762605
APCDD1	0.396169	0.00819211
AIM2	0.396037	0.275839
RMI1	0.395826	0.323547
JDP2	0.395575	0.297701
TRPC5	0.395302	0.224774
NBPF3	0.395302	0.268727
CSF1	0.39516	0.385307
DHRS7	0.394519	0.16376
ARID2	0.394153	0.0778966
MTX1	0.394094	0.145566
NUDCD1	0.394082	0.122031
ANKRD61	0.39388	0.337537
AGXT	0.393546	0.221143
GPR85	0.393409	0.0992949
IQUB	0.393397	0.307802
GPR141	0.393186	0.0749966
LRRC28	0.393146	0.248681
TNFRSF14	0.393146	0.320245
ITPRIPL1	0.392834	0.100432
MANEAL	0.392531	0.224523
EPSTI1	0.392411	0.298586
DBX2	0.392248	0.245274
VWA8	0.392106	0.253531
SPINT1	0.391996	0.283871
MBTPS2	0.391996	0.0648728
RBBP6	0.391905	0.0839442
RIIAD1	0.391653	0.239271
KCNA3	0.391575	0.19965
OR1Q1	0.391203	0.205035
KRTAP12-3	0.39098	0.0715709
SOX4	0.390707	0.00226551
STOX1	0.390667	0.224906
FAM237A	0.390667	0.166606
PARP8	0.390667	0.326569
VN1R4	0.390637	0.192113
MAPK1	0.390394	0.0327388
CNMD	0.390394	0.14423
SCGB1A1	0.390365	0.367212
SBNO2	0.390324	0.2174
CBFA2T3	0.389829	0.10218
WTAP	0.389642	0.0276574
ABHD16A	0.389201	0.0491138
PRB3	0.389174	0.238106
NIPAL1	0.389174	0.0663018
LRRC58	0.388951	0.121522
GPR152	0.388697	0.0675216
ZNF630	0.388559	0.138396
EIF1AD	0.388501	0.0951601
UBAP1L	0.388188	0.207978
MSANTD1	0.388158	0.227653
OR10G9	0.387953	0.119766
SNTG2	0.387745	0.429619
DAW1	0.387709	0.129268
IGFBP2	0.387519	0.209525
TDP1	0.387507	0.199928
PPM1L	0.387281	0.0869946
TNIP2	0.38721	0.050016
SLC22A10	0.386968	0.140957
ASCL2	0.38691	0.0855747
ARHGAP40	0.386785	0.181911
DDI1	0.386608	0.175102
C1orf94	0.386502	0.142763
DENND1A	0.386443	0.0712497
SSTR4	0.386393	0.0811224
NUDT2	0.386352	0.062098
CEP41	0.386295	0.070634
PDE4C	0.386295	0.135993
IQCG	0.38608	0.282951
MEST	0.385817	0.0538644
CRIP3	0.385787	0.192724
DUSP5	0.38576	0.0734427
PYROXD2	0.38576	0.210622
SYTL1	0.385264	0.130592
CTRB1	0.385252	0.336993
ARX	0.385114	0.268849
TMEM39B	0.384772	0.119235
NRK	0.384579	0.0925745
RIC8B	0.38436	0.185084
GLP1R	0.384237	0.116887
PRR30	0.384179	0.0676152
CELF5	0.384179	0.114423
ZDHHC13	0.384108	0.255073
ASL	0.384001	0.0904712
PARD6B	0.383504	0.074863
TTLL12	0.383221	0.102966
MYOCD	0.382945	0.124347
TESPA1	0.382908	0.126375
CPM	0.382908	0.328643
LHB	0.382908	0.141669
GINS1	0.382908	0.180357
GLIPR1	0.382908	0.238179
SDCBP2	0.382373	0.205701
PELI2	0.382373	0.0988498
NLRP3	0.38203	0.134665
PTPRN2	0.381877	0.144253
C15orf48	0.381688	0.111786
SCLT1	0.381608	0.11776
ANAPC1	0.381575	0.219666
GREM2	0.381415	0.193163
IFNG	0.381222	0.0646597
FOXD3	0.381102	0.155032
SPINK14	0.380879	0.278265
TBX21	0.380776	0.26347
SERTM2	0.380752	0.086457
SYT12	0.38073	0.260801
SFXN2	0.380479	0.220335
PIK3R2	0.380346	0.173357
LBHD2	0.380207	0.149952
SLC32A1	0.380194	0.293426
ICAM5	0.380165	0.0504806
ZNF730	0.380057	0.0872625
HAUS6	0.379824	0.166924
MAPK12	0.379769	0.0436154
C2orf15	0.37969	0.159306
FAM114A1	0.379642	0.0918299
RASSF5	0.379271	0.133224
SLC66A1L	0.379026	0.237306
DCAF5	0.379006	0.156676
SCIN	0.378986	0.308982
RNF186	0.378986	0.237707
ESM1	0.378958	0.343597
BRINP2	0.378836	0.209054
FRG2C	0.378664	0.117916
H3C10	0.378632	0.111742
PPP1R14D	0.378594	0.236153
GCSH	0.37832	0.1143
MTRNR2L6	0.377884	0.228641
CLDN11	0.377658	0.157926
PSD2	0.377505	0.0674221
PABPC5	0.377492	0.314505
AKTIP	0.37741	0.0312867
SLC15A3	0.377315	0.109217
DCST1	0.37685	0.0449958
BMT2	0.37678	0.132819
ARL13B	0.37677	0.112925
TYR	0.376115	0.102014
CFB	0.375892	0.345332
ERMP1	0.375858	0.396294
KCNJ4	0.375834	0.0875417
COA3	0.375802	0.0255606
TNS3	0.375685	0.0769128
UROC1	0.375599	0.19334
MRGPRE	0.375519	0.219382
NAT2	0.375509	0.369657
LYL1	0.375328	0.0878432
CYSTM1	0.374712	0.0784682
PRSS35	0.374328	0.186344
ENKUR	0.374283	0.251624
GSTA3	0.374271	0.217299
C1RL	0.374148	0.257374
C21orf58	0.373999	0.0644307
SERPINB4	0.373998	0.125531
MINDY2	0.373982	0.184767
APEX1	0.373958	0.214883
ATP5MGL	0.373941	0.123326
C8G	0.373805	0.3535
ABL2	0.373656	0.153448
DHX34	0.373463	0.313952
ABCB11	0.373393	0.196223
MUC6	0.373302	0.354888
CBLC	0.37317	0.184032
BDKRB2	0.37312	0.364835
SLC16A14	0.37312	0.122398
S100A4	0.372997	0.0122578
TNFRSF18	0.372835	0.183936
KREMEN2	0.372435	0.291799
OR5B12	0.372435	0.312659
TTC21B	0.372408	0.204185
IFNA16	0.372295	0.150365
RAD51AP1	0.372162	0.328056
KIAA1841	0.372135	0.13409
LTO1	0.372077	0.114264
OSBPL5	0.372015	0.133988
CRACD	0.371582	0.240833
L3MBTL2	0.37157	0.210103
ARHGAP11A	0.370914	0.237642
TGIF2	0.370856	0.231823
HNRNPCL3	0.370756	0.0665468
JADE3	0.370612	0.31725
STATH	0.370583	0.0378408
KIF4B	0.370554	0.0808742
SPAG1	0.370492	0.130644
RBP5	0.370481	0.287357
WASHC3	0.370431	0.098173
TBRG1	0.370241	0.0362638
PRAMEF10	0.37024	0.100506
ORMDL3	0.370206	0.304862
ZSCAN32	0.370006	0.0937862
AMER1	0.369819	0.172782
MAD1L1	0.369433	0.303575
SCML4	0.369288	0.0835052
ZFP2	0.369283	0.228706
MOG	0.36921	0.133703
TMEM114	0.369118	0.15028
OR51B2	0.369061	0.308108
ZNF26	0.369061	0.326386
CIB2	0.369054	0.255833
FOXG1	0.368982	0.250354
CABP5	0.368966	0.109544
MED4	0.368953	0.152521
ODAD4	0.368748	0.143747
RGS19	0.368748	0.166131
RGSL1	0.368748	0.267273
CENPT	0.368608	0.0936399
PRKCI	0.368396	0.0608372
IFI44L	0.368377	0.1296
BOC	0.368357	0.226461
WDR91	0.368323	0.174251
CD9	0.368227	0.111813
GABRR1	0.368212	0.185917
ZNF837	0.368035	0.144941
FEM1A	0.368025	0.153727
PI4KA	0.367841	0.058852
MN1	0.367762	0.261186
GPD1	0.367596	0.0382507
AP3B1	0.367295	0.0573024
FAAH2	0.366318	0.0122362
PLOD1	0.366279	0.0766641
ZNF146	0.366199	0.052261
DCTN3	0.365988	0.0385017
ZNF101	0.36546	0.103302
PLEKHA4	0.365431	0.0811123
MYO1B	0.365361	0.0982164
LRATD1	0.365333	0.321891
ZNF227	0.365321	0.0589151
ZNF445	0.365299	0.0480997
OLFM4	0.365048	0.205352
GIMAP4	0.365018	0.185795
HTATIP2	0.364844	0.257834
FAM222A	0.364775	0.382476
ZBED4	0.364688	0.281226
NRN1	0.364523	0.268211
DERA	0.364483	0.322153
CTNND2	0.364275	0.0337546
ARHGDIG	0.36416	0.213427
AGMO	0.364033	0.201878
SORL1	0.363973	0.0436792
PRDM14	0.36388	0.226255
GNL3	0.36386	0.0548029
IGHG1	0.363653	0.319775
DEFB116	0.363538	0.128726
KIAA0895L	0.363423	0.0601629
LNX2	0.363333	0.286696
CCN3	0.363253	0.180778
PCK1	0.363155	0.130295
EPOP	0.363155	0.220853
NAIP	0.362932	0.151281
WDR70	0.362874	0.197284
TBXAS1	0.362842	0.212921
VIPR1	0.362795	0.228125
BRMS1	0.362779	0.13559
LGALS12	0.362659	0.0890646
PILRA	0.362301	0.251849
CRABP1	0.362259	0.018422
ITIH5	0.362259	0.249343
PCYT2	0.361936	0.0214822
HAS1	0.361924	0.224941
ICE2	0.361662	0.295837
RNF168	0.361459	0.287562
OR52L1	0.361389	0.312872
TEX35	0.361331	0.212721
FYCO1	0.361271	0.0656643
PDE4D	0.360989	0.194003
KRTAP12-1	0.360989	0.282166
ZNF300	0.360844	0.365737
DNM1	0.360784	0.284073
LARP4	0.360726	0.114277
MDFI	0.360278	0.280161
RBAK	0.36023	0.322292
RGS17	0.359991	0.224253
SAMD14	0.359958	0.14955
RAPGEF4	0.35985	0.198099
CEACAM20	0.359838	0.219653
SPRR2B	0.359768	0.139979
HSPB9	0.359718	0.159165
FBXW12	0.359615	0.0575016
ANXA4	0.359468	0.325258
BTNL2	0.359245	0.322408
EPRS1	0.359054	0.123227
ITGAX	0.359045	0.226255
DPYSL3	0.358966	0.078772
TTLL3	0.35891	0.149321
SPZ1	0.358822	0.171598
JUN	0.358783	0.259491
ARRB1	0.358657	0.103526
LOXL3	0.35863	0.349298
GPR142	0.35856	0.339453
LRRC10B	0.358287	0.232206
DIPK2B	0.357974	0.288441
MCUB	0.357916	0.341559
IQANK1	0.357602	0.267453
SNX30	0.357512	0.181204
SLC16A2	0.357218	0.0926926
B4GALT2	0.357103	0.143958
NUFIP2	0.356968	0.12656
MYOD1	0.356754	0.219241
SLC12A8	0.356754	0.224629
HOXB5	0.356646	0.182018
PRCC	0.356604	0.0817545
RAB3D	0.356451	0.0684141
TAX1BP1	0.356409	0.122139
ERFL	0.356331	0.346741
OSBPL7	0.356108	0.255915
ELP6	0.356107	0.195511
POLD1	0.356081	0.135012
CLDN6	0.355898	0.257054
OR2J1	0.355709	0.148939
SOWAHD	0.355545	0.218178
ZFPM1	0.355475	0.197129
CIR1	0.355303	0.034765
CFAP45	0.355173	0.257142
COL7A1	0.355111	0.226697
DIS3	0.355105	0.057522
RNASEH2B	0.354587	0.10947
CLK1	0.354587	0.117689
STK17B	0.354315	0.301196
SENP1	0.354109	0.106676
TSSK4	0.353973	0.34792
C1orf198	0.353943	0.257703
LSG1	0.353915	0.267215
SEMA6C	0.353875	0.0439424
ZFAND2B	0.353774	0.0407983
ACOT13	0.353656	0.127368
DNA2	0.35364	0.270642
RARS2	0.353527	0.0717349
SFRP5	0.353461	0.0319092
DUS3L	0.353259	0.153555
TPR	0.35323	0.0831728
FAM180B	0.353065	0.181253
CYP20A1	0.353037	0.0954869
RPS6KB1	0.353022	0.0331428
SYCP3	0.352632	0.260589
ALCAM	0.352624	0.208733
BMPR1A	0.352281	0.228101
MAGEH1	0.352187	0.177262
ZMPSTE24	0.351916	0.327698
ZNF141	0.351638	0.0420898
TUBA3D	0.351521	0.366725
MAP3K14	0.351474	0.361435
PKN3	0.351321	0.239062
CHRNB3	0.351201	0.361083
KLK4	0.351173	0.120216
KIAA1586	0.351173	0.176486
RASSF1	0.351146	0.0678971
ADIPOQ	0.350958	0.328847
PCBP4	0.350814	0.14109
PSORS1C1	0.350579	0.21921
DDX50	0.350528	0.276472
ANXA2	0.35038	0.010483
SRA1	0.350255	0.310692
LRRC36	0.350215	0.213055
RP2	0.350215	0.215787
BRDT	0.349992	0.205516
CSRP3	0.349954	0.0460304
UCN3	0.349942	0.283568
GPRC5D	0.349912	0.345379
AJUBA	0.349861	0.0326389
MARCHF10	0.34968	0.317388
UBE2L6	0.34953	0.117253
CFAP410	0.349407	0.404355
PIEZO1	0.349307	0.31487
VHLL	0.349307	0.243484
FHAD1	0.349257	0.300654
MAN1A1	0.349115	0.245864
MYOC	0.349104	0.208244
ZBTB8OS	0.348784	0.0821848
OR5I1	0.348772	0.207376
HMG20B	0.348734	0.0515464
SNX5	0.348689	0.0909348
B4GALT3	0.348544	0.119599
IAPP	0.348322	0.304451
NKD2	0.348322	0.155932
GLIPR2	0.348205	0.314303
APOL2	0.348033	0.359826
MRC1	0.347934	0.0930982
BTBD19	0.347881	0.133291
CXCR4	0.347877	0.0561077
SLC35D1	0.347541	0.057793
FAM126A	0.347221	0.0579433
OR52K2	0.347199	0.50915
CELF3	0.34717	0.0737969
KCNH5	0.347101	0.0725894
GOT1L1	0.347051	0.0521006
FKTN	0.346878	0.245572
RGS1	0.346828	0.165744
LRRC66	0.346828	0.36739
PERM1	0.346653	0.037489
EQTN	0.346358	0.329493
OTOA	0.346303	0.12866
FMOD	0.346275	0.116161
MAGEF1	0.346114	0.116802
FCN1	0.345921	0.296115
ACTN1	0.345671	0.0746012
AFTPH	0.345608	0.309791
AHSG	0.34558	0.121984
FBXL13	0.3455	0.182614
KCNK9	0.345415	0.107838
KLHL18	0.345278	0.195489
TBL3	0.345192	0.084908
PRPS2	0.345045	0.280461
TMEM200A	0.344935	0.274467
ARV1	0.344935	0.325813
CLCN1	0.344935	0.135893
FSTL3	0.344908	0.261972
RNF113B	0.344885	0.270768
BLVRA	0.344812	0.306063
ZNF311	0.344448	0.101754
GLYATL2	0.344412	0.213338
MATK	0.344399	0.291514
SPINK6	0.344295	0.147065
CCDC182	0.344127	0.211588
GPR62	0.344127	0.359455
H3-4	0.344023	0.338333
RRP36	0.343922	0.121874
ST6GALNAC3	0.343843	0.0253455
TWIST2	0.343814	0.282847
ZNF275	0.343814	0.182655
NPM3	0.343664	0.264359
NANOS1	0.343591	0.204467
GINS2	0.343454	0.174354
RXRG	0.343442	0.274281
RGMA	0.343427	0.167371
MTFR2	0.343129	0.252217
LCP1	0.343071	0.307571
AKR1C1	0.342964	0.0368809
OR8H3	0.342906	0.391699
POMGNT2	0.342798	0.108514
APOBEC3G	0.34274	0.318028
ZKSCAN4	0.342554	0.280619
PAK1	0.342506	0.223576
GPR151	0.342456	0.238836
SNX6	0.342263	0.0482518
IQCN	0.342063	0.281768
C17orf64	0.341921	0.342418
SERPINB11	0.341385	0.309045
NTM	0.341235	0.210978
GARNL3	0.341142	0.167118
BNC1	0.341083	0.106953
SPAG17	0.341013	0.279754
TASOR	0.341013	0.129439
OR2T34	0.340963	0.247781
BTBD6	0.340914	0.053488
SVEP1	0.340892	0.205119
ADCY8	0.340855	0.352113
OLIG3	0.340834	0.277021
MPZ	0.34074	0.365522
IRAK3	0.3407	0.0455929
PEX3	0.340683	0.295907
HGFAC	0.340662	0.267607
ART5	0.340662	0.462429
KIAA1191	0.340612	0.0964414
INKA1	0.340592	0.188769
MICU3	0.340592	0.307162
TTLL2	0.340476	0.226
MYO1D	0.340441	0.413022
IL1A	0.340398	0.258613
GABRA1	0.34034	0.278888
TRPM6	0.340057	0.310256
CCDC18	0.340027	0.309996
WDR86	0.340027	0.165555
HMGN3	0.339977	0.256006
TOR3A	0.339794	0.400499
PLA2G2C	0.339715	0.144984
LRRC61	0.339634	0.279695
MED25	0.339557	0.378278
GSDMB	0.339462	0.254686
HMCN1	0.339442	0.253825
NDST3	0.339354	0.203842
CTSS	0.339069	0.142278
XCL1	0.339069	0.285277
PHACTR2	0.339049	0.297867
PDK3	0.339009	0.196131
FUT3	0.338922	0.265817
PTPN18	0.338854	0.28048
CCDC88C	0.338835	0.235959
OR8D4	0.338699	0.325629
ANKRD13C	0.338534	0.132265
FCRL6	0.338534	0.25384
HSCB	0.338534	0.232193
EEF1AKMT4	0.338426	0.0903637
TPRX1	0.33838	0.351236
SLC15A1	0.338261	0.0485769
NECAB3	0.338233	0.179478
KMT2A	0.338163	0.192999
MSH3	0.338111	0.16179
WNT2B	0.338072	0.329383
CALML6	0.338063	0.317788
DNAH5	0.337972	0.132258
SLC25A24	0.337821	0.335255
DEFB121	0.337729	0.168448
COL23A1	0.337576	0.228155
C17orf98	0.337461	0.257261
POLH	0.337453	0.0656782
RGS7BP	0.337388	0.184389
OR52N5	0.337374	0.14665
SEL1L2	0.337325	0.228796
AGAP9	0.337074	0.0471726
SLC27A2	0.337013	0.162167
GRIK4	0.337013	0.189441
C6orf62	0.336908	0.11405
FEV	0.336903	0.142984
DMWD	0.336813	0.0907622
KYAT3	0.336748	0.219782
KRTAP4-1	0.33667	0.195548
C17orf78	0.33664	0.148038
OR2AJ1	0.336328	0.381123
MAGEB5	0.336248	0.222908
LYSMD1	0.336233	0.0933909
GLMP	0.336175	0.145083
FAM89A	0.336105	0.216688
TRIM34	0.336055	0.156092
OR6Y1	0.336055	0.293021
ROBO3	0.336055	0.361594
MAP2K2	0.335977	0.167371
FAM89B	0.335753	0.260837
AAGAB	0.335682	0.15563
SLC2A5	0.335469	0.167529
ZNF415	0.335343	0.0934382
HTR3E	0.335312	0.181863
SPRR2G	0.335306	0.382399
ZNF354A	0.335147	0.233511
ISX	0.334999	0.417769
FAM219A	0.334954	0.155696
TPPP3	0.334924	0.104645
SEMA4F	0.334846	0.266552
STAB1	0.334503	0.0647929
TMEM161A	0.334454	0.241074
FAM221A	0.334434	0.216594
PANX1	0.334161	0.319961
CADM4	0.334161	0.265851
SCARB2	0.334011	0.0449064
LRRC31	0.333888	0.315348
ANO3	0.333888	0.357953
TAF8	0.333876	0.191044
OBI1	0.333849	0.367406
GTPBP3	0.33372	0.293202
MARF1	0.33365	0.241188
FERMT1	0.333518	0.14956
ACAA2	0.333476	0.0479821
MCTP1	0.333324	0.316982
LHFPL3	0.333203	0.265457
STS	0.332803	0.286022
VSIG1	0.332691	0.204972
CCDC24	0.332666	0.330831
PRKDC	0.332446	0.0984898
ACP2	0.332297	0.229184
MLXIPL	0.332035	0.249887
THEM4	0.331995	0.204856
ZDHHC2	0.331924	0.172227
TBC1D17	0.331905	0.136214
C17orf67	0.331682	0.275347
ARHGEF10	0.331524	0.294696
TMOD2	0.33131	0.245123
H2AX	0.331215	0.117782
TIMP1	0.331067	0.120979
USP15	0.331047	0.0905335
NNAT	0.330794	0.314209
OGN	0.330721	0.141299
SRGN	0.330696	0.190908
COL12A1	0.330685	0.297908
SRPRA	0.330384	0.0120177
ZNF621	0.330354	0.171741
PSMG4	0.330201	0.193085
TMEM215	0.329789	0.426403
LONP2	0.329665	0.11057
LIN28B	0.329566	0.384465
ZBED9	0.329525	0.346845
RPH3AL	0.329446	0.213343
PIGG	0.329341	0.199507
CCL5	0.329293	0.158755
ROS1	0.329281	0.33562
HACL1	0.329254	0.161273
STX7	0.329183	0.134733
PPIP5K1	0.328968	0.161404
ST3GAL2	0.328948	0.195026
TRIM8	0.328717	0.150562
JAKMIP2	0.328626	0.206716
SIM1	0.328608	0.131586
TMEM108	0.328346	0.339522
FKRP	0.328345	0.219034
RCN3	0.328336	0.11002
SPATA9	0.328335	0.313666
IRF1	0.328323	0.237944
FIG4	0.328033	0.309685
SYCE1L	0.327983	0.156428
GCNT1	0.32776	0.350672
FBXO24	0.327731	0.139742
HES2	0.327651	0.302392
GLRA2	0.327186	0.166809
REEP6	0.327075	0.266581
CDON	0.327075	0.280611
MCCD1	0.326775	0.107386
ANXA13	0.326717	0.279764
HID1	0.326441	0.381998
CPB1	0.326432	0.159625
DMRT2	0.326237	0.205386
IVL	0.326187	0.286727
FKBP7	0.32614	0.15976
KDM5B	0.326134	0.352868
CLDN17	0.325867	0.347073
MCEMP1	0.325867	0.317542
STK32A	0.325594	0.254759
DIMT1	0.325594	0.366262
TCP10L3	0.325554	0.351417
SNX15	0.325417	0.34219
PTGDR	0.325331	0.376488
GBA3	0.325113	0.330804
EIF2AK4	0.32498	0.345627
CLEC3B	0.324941	0.100938
PRSS12	0.324909	0.0761582
BMX	0.324909	0.216271
CNOT2	0.324859	0.252126
ATP7A	0.324716	0.150728
SERPINC1	0.324646	0.283593
LRRC9	0.324596	0.337479
COG8	0.324538	0.0727194
NKAPL	0.324443	0.304479
PLCD1	0.324373	0.384177
EPHX4	0.324316	0.21345
LBHD1	0.324265	0.233497
CATSPER3	0.324224	0.371948
STMN3	0.324101	0.147257
CDH15	0.324043	0.293883
IL18	0.323923	0.237601
ZG16	0.323923	0.245917
CYP7B1	0.323808	0.286794
RCC1	0.323661	0.132283
CPSF2	0.323388	0.17797
COL6A3	0.32324	0.186354
COL3A1	0.323178	0.175738
GNAI1	0.322715	0.292615
TRIM33	0.322703	0.0492004
RAB33B	0.322703	0.140996
C9orf40	0.322509	0.274595
FAM98A	0.322481	0.243382
OR8U9	0.32248	0.23478
GPA33	0.32248	0.0525232
MTBP	0.32248	0.313172
DUS1L	0.32248	0.0746721
CADPS2	0.32243	0.153564
NMD3	0.32243	0.291277
CLYBL	0.322315	0.165132
RDH14	0.322285	0.234895
H2BC17	0.32218	0.137794
TUBE1	0.322167	0.12007
CAPZB	0.322067	0.143505
TUBB2B	0.322015	0.213268
YTHDF3	0.321965	0.109483
TAS2R39	0.321894	0.293733
CCDC196	0.321807	0.22223
MRGPRX4	0.321522	0.289844
IFNL3	0.321424	0.451422
SLC26A6	0.32133	0.152674
OTOP3	0.321299	0.288154
LPCAT2	0.321249	0.287617
KRT40	0.321201	0.0690468
LRP1	0.320715	0.0480103
GNLY	0.320587	0.173044
TBX3	0.320537	0.204589
DEFB112	0.320344	0.172157
SLPI	0.320343	0.207665
CSTF1	0.320343	0.321973
CLCA1	0.320173	0.0974608
CEP170	0.320165	0.136384
RCE1	0.320001	0.0923214
CRB1	0.320001	0.208793
SIAE	0.319888	0.0603394
BUB1	0.319826	0.424252
TWSG1	0.319778	0.176753
DOCK10	0.3196	0.265017
DDX58	0.319465	0.219874
RPP40	0.319436	0.382734
SNX29	0.319328	0.136896
NFKBIL1	0.319016	0.205332
TP53I11	0.318887	0.2231
DOC2A	0.318723	0.328876
ZNF844	0.318712	0.278359
IDH3G	0.318207	0.12132
MAFB	0.318165	0.300437
NELL2	0.318108	0.110443
VWC2	0.317993	0.21006
GPAT4	0.317841	0.2104
SAA2	0.317612	0.249661
SAR1A	0.317493	0.0527952
HTR4	0.317453	0.103775
ALDH3A2	0.317317	0.12391
ZC3H10	0.317299	0.324233
KASH5	0.31727	0.258327
EPOR	0.317229	0.0975993
CCDC28A	0.317138	0.253612
CALB2	0.317085	0.368485
TMPPE	0.316929	0.197885
NCS1	0.316837	0.129881
CD84	0.316837	0.314393
ACKR1	0.316837	0.346702
CAMK1G	0.316809	0.33995
SHISA9	0.316614	0.227537
PTPA	0.316614	0.305762
EIF5A2	0.316614	0.212763
ANGPTL4	0.316594	0.156289
JADE2	0.316556	0.132001
BTBD3	0.316422	0.368917
GAS2L1	0.316401	0.0629626
KRTAP20-2	0.316391	0.355432
PDCL3	0.316314	0.11514
PAF1	0.316314	0.208178
MKLN1	0.316301	0.142402
ALDH9A1	0.316219	0.165175
MMRN1	0.316079	0.396607
FUT6	0.316021	0.297087
ANTXR2	0.315989	0.156097
EXOC3L2	0.315971	0.361161
ANKRD33	0.31591	0.15328
FAM240C	0.315719	0.160746
RIDA	0.315719	0.282992
OR5AR1	0.315629	0.332192
LRRN3	0.315609	0.296925
SLC6A6	0.315468	0.359629
ZNF792	0.315436	0.339035
KRTAP3-2	0.315151	0.185369
OAT	0.315093	0.12574
TBX1	0.315093	0.238732
ZSWIM6	0.315093	0.24168
PODNL1	0.314971	0.314298
PHYKPL	0.314841	0.273413
ADCK2	0.31475	0.182679
LIPJ	0.314721	0.244727
ANAPC13	0.314469	0.0194515
VAV3	0.31437	0.211243
SLC66A3	0.314175	0.0289322
NEIL2	0.314156	0.139133
KRTAP29-1	0.314135	0.263054
RUVBL2	0.314127	0.10331
CALCR	0.314037	0.195487
ZNF507	0.313912	0.121966
GABRA2	0.313873	0.343977
C10orf99	0.31345	0.107976
KLRC3	0.3132	0.269687
GPR180	0.31315	0.0501344
AMOT	0.313138	0.382687
PRAC1	0.31312	0.134236
ZNF214	0.31308	0.0628613
MIGA2	0.312985	0.147954
LRRN2	0.312954	0.25268
WDR18	0.312927	0.286094
COL25A1	0.312897	0.38717
SMC1B	0.312886	0.236897
EYA2	0.312692	0.196045
TPTE2	0.312465	0.300661
ZNF521	0.3123	0.151181
DVL3	0.312276	0.100612
HOXA2	0.312271	0.276042
MREG	0.312242	0.233534
PPIL3	0.312147	0.259392
SLC3A2	0.312089	0.0253506
STK24	0.312069	0.359757
CTH	0.311929	0.163587
C19orf81	0.311898	0.108612
SYTL3	0.311569	0.0796838
UMODL1	0.311557	0.282663
DLGAP1	0.311484	0.1972
HCRT	0.311284	0.194306
SYS1	0.311284	0.131134
CTSG	0.311169	0.104856
SPATA46	0.311116	0.064876
MTMR3	0.311114	0.266057
DYM	0.311091	0.170112
SLC47A2	0.311061	0.394881
RAB5B	0.310882	0.0614716
SKAP2	0.310829	0.272064
TSR3	0.310819	0.320263
EOMES	0.310798	0.167427
RAC3	0.310782	0.13678
HBM	0.31076	0.345246
SHISA7	0.310748	0.324666
ROPN1B	0.310748	0.203267
LUZP1	0.310691	0.159106
GCN1	0.310602	0.424924
CACNA1I	0.310526	0.423457
PAG1	0.310457	0.126755
GTDC1	0.310436	0.359055
B4GALT5	0.310348	0.143515
RNF225	0.310213	0.237988
MCU	0.310144	0.28152
PTGR2	0.310094	0.29348
AARD	0.310036	0.294835
TSSK1B	0.309977	0.235493
SPATA2L	0.309926	0.0819801
OR10G2	0.309763	0.237852
LRRC41	0.309643	0.272876
[truncated: 13,314 more rows]
