# Supplementary material for: Tissue-resident memory T cells in epicardial adipose tissue comprise transcriptionally distinct subsets that are modulated in atrial fibrillation
Source: Nat Cardiovasc Res. 2024 Aug 23;3(9):1067–82. doi: 10.1038/s44161-024-00532-x (PMC11399095; doi:10.1038/s44161-024-00532-x)
Supplement: Supplementary file 13 — DEG in the EAT border zone in AF versus SR patients [file 44161_2024_532_MOESM13_ESM.xlsx]

## Sheet: Sheet1
Supplementary Table 12. DEG in the EAT borderzone in AF vs SR patients.
Differential expression was performed using the linear mixed-effect model showing the average log-fold changes and p-values
Target name	Log2	Pvalue
SCD	2.21707	0.030639
FASN	2.02234	0.0247217
APOE	2.01714	0.00757896
PLIN5	1.81518	0.00779583
OMD	1.74623	0.0046977
FKRP	1.73883	0.0442006
BEX4	1.6838	0.00447926
UPB1	1.67207	0.00492204
EEF1AKMT2	1.64315	0.0434528
GNAS	1.58477	0.0771276
CHCHD10	1.58022	0.007687
EPOP	1.5542	0.00593792
BST2	1.53131	0.00593792
TRMT13	1.5305	0.0367093
MFAP4	1.53043	0.0129066
TF	1.51714	0.0353914
SART1	1.5048	0.0124359
DHX35	1.50131	0.10621
MYL7	1.50039	0.0915542
ENPP5	1.50001	0.518159
ADM5	1.49621	0.101846
NT5C3B	1.48007	0.00440776
ARHGAP1	1.46348	0.0442006
NDUFAF4	1.45548	0.0183106
TRAP1	1.45175	0.00736527
GNB5	1.43942	0.0101389
CPNE3	1.43422	0.00987554
VOPP1	1.43137	0.0353914
FOXP3	1.43014	0.00593792
RPS4Y1	1.42875	0.0048466
ERO1A	1.42263	0.0046977
FADS2	1.42263	0.0122808
TSPAN2	1.42095	0.293694
SLC25A25	1.41792	0.167422
INMT	1.40818	0.0159366
CERK	1.40791	0.0048466
CEBPA	1.40227	0.0370407
KIF7	1.39809	0.00462423
ORAI1	1.39715	0.0191589
TMEM230	1.39308	0.103095
ZNF609	1.39132	0.0198051
ILF3	1.38998	0.0234706
EPRS1	1.38258	0.00757896
SLC25A31	1.38258	0.00961558
BEND4	1.38258	0.324534
GNG11	1.38197	0.0367093
ELF1	1.3809	0.00801585
ZNF565	1.38056	0.0157516
GNPDA2	1.38006	0.0116695
PRND	1.3758	0.12486
ARMCX4	1.36706	0.00419719
BTN1A1	1.36706	0.0055875
OR2S2	1.36706	0.00593792
DNAH14	1.36165	0.0283352
PDLIM7	1.35808	0.0159366
PHTF2	1.35724	0.0143059
CBLN3	1.35313	0.0195888
RXYLT1	1.34291	0.0921251
ITCH	1.34172	0.00462423
DAG1	1.34172	0.00492204
CNOT8	1.34128	0.0159366
LRCH4	1.33495	0.0127488
LIG4	1.33357	0.0766071
CAPN2	1.3307	0.0122808
CCDC97	1.32322	0.0048466
WFDC12	1.31931	0.171979
TTC4	1.31891	0.0357196
SFRP4	1.31606	0.0129066
YJU2	1.3134	0.00974513
NDUFC1	1.31042	0.0538188
SERPINB6	1.30981	0.0191589
ATP8B3	1.30947	0.0445756
IGFBP3	1.30841	0.0915542
CSAD	1.30663	0.0222431
XAB2	1.30663	0.0227312
PIGY	1.30433	0.02948
DGAT2	1.29976	0.0453276
SLC7A1	1.29966	0.0750462
GXYLT1	1.29681	0.0538188
OR6C76	1.29681	0.00584922
GDAP2	1.29681	0.0357196
DBF4	1.29248	0.0143059
NENF	1.292	0.0137795
HLCS	1.29004	0.0363786
TRIM9	1.28508	0.00440776
PLEKHA3	1.28329	0.0776483
NELFCD	1.28206	0.0353914
CA3	1.27914	0.0367093
CLEC5A	1.27698	0.0297684
QPRT	1.27433	0.00948688
MYCBPAP	1.27148	0.374269
PROS1	1.26992	0.007687
EPN1	1.26956	0.007687
TSPAN19	1.26956	0.0121266
FLG2	1.26956	0.126869
MLF2	1.2667	0.0129066
DLEU7	1.26416	0.0442006
H4C3	1.26348	0.0191589
DMRTC2	1.25881	0.00620836
PFN2	1.25807	0.0191589
ABCB9	1.25434	0.0189454
ABHD12B	1.25297	0.00715478
ZNF195	1.25297	0.0157516
MESD	1.24864	0.00757896
CYREN	1.24796	0.00898067
ANXA6	1.24518	0.0538188
UTP6	1.24423	0.0363786
ERH	1.24378	0.0244697
PTPRD	1.24316	0.0766071
ALKAL2	1.23883	0.0222431
GFPT2	1.23883	0.147401
EIF4A1	1.23671	0.0125919
KIAA0040	1.23639	0.0185212
PPM1K	1.23516	0.0121266
MGLL	1.23274	0.0303479
NODAL	1.23205	0.0185212
KCNJ16	1.23205	0.0525552
SNRPB	1.23143	0.0100068
CIAPIN1	1.23049	0.0176846
USP26	1.22764	0.0291925
RAB33B	1.22597	0.00725963
CPSF3	1.22572	0.0185212
PVALB	1.22572	0.0500435
CCL14	1.22508	0.0755663
FABP3	1.22465	0.0191589
ATXN3L	1.22331	0.0627302
NDUFS6	1.22262	0.0921251
AMT	1.21972	0.023719
ATP5MC2	1.21915	0.00499812
NBEA	1.21591	0.0157516
OR2T1	1.21591	0.0242185
RAB5IF	1.21591	0.00725963
VPS28	1.21591	0.0641396
STX8	1.21423	0.0631996
KCNIP2	1.21423	0.228951
TECR	1.21105	0.0363786
NDUFV2	1.20515	0.0143059
S100PBP	1.20515	0.169707
AFF1	1.20358	0.0357196
TAF5L	1.20305	0.0100068
TULP3	1.20217	0.0153846
SPACA3	1.20217	0.0363786
TMEM184A	1.20039	0.0220005
TLE1	1.20039	0.0533971
SLC6A5	1.19975	0.0193734
ANGPTL1	1.19553	0.0155676
PABIR1	1.19553	0.0291925
SLC23A2	1.19255	0.0412268
KIRREL2	1.19255	0.196228
OLFM2	1.19058	0.00987554
TJP2	1.19058	0.0353914
RFC4	1.18759	0.026646
COBL	1.1838	0.0185212
PLCG2	1.1838	0.0242185
RASSF9	1.1838	0.0434528
SIK3	1.1838	0.0334399
ZNF780A	1.1838	0.0631996
MED11	1.1815	0.00725963
MRPS21	1.1815	0.00747172
DPYSL4	1.18139	0.0289058
EFCAB10	1.18124	0.023719
GDI1	1.17947	0.0143059
ARHGAP15	1.17887	0.007687
DNAJB2	1.1784	0.023719
GTF2A1	1.17683	0.00948688
NCSTN	1.17683	0.0174779
IL17F	1.17399	0.0300578
ATP5MJ	1.1727	0.0367093
POLB	1.17207	0.00961558
ZDHHC6	1.17207	0.00961558
DEF8	1.17207	0.0367093
SORBS3	1.17207	0.0291925
ACOX1	1.171	0.145251
HSPA1B	1.17006	0.0434528
GTSE1	1.16965	0.00725963
SHLD3	1.16721	0.00736527
IL32	1.16721	0.0766071
TSHZ1	1.16667	0.0434528
HCFC1R1	1.1653	0.0152024
ZSCAN16	1.16288	0.0538188
NRIP1	1.16225	0.0562044
IRF8	1.16131	0.0533971
H4C9	1.15847	0.227313
OR6C70	1.15548	0.0353914
PXDN	1.15548	0.123516
SASH1	1.15548	0.023719
SON	1.15351	0.0898408
GPR108	1.15347	0.00757896
GNRHR	1.14674	0.0434528
CCDC38	1.14629	0.0603891
VMA21	1.14629	0.0631996
SUN3	1.14506	0.0708916
SYT16	1.14506	0.0121266
ZC3H12B	1.14506	0.0176846
CD302	1.1441	0.0113693
CHCHD6	1.14371	0.107453
SYNRG	1.14262	0.0048466
AGO3	1.14188	0.0766071
AKAP13	1.14133	0.00593792
OR5A2	1.14133	0.0533971
CAMK1	1.13996	0.023719
PEX26	1.13996	0.108074
ZCCHC7	1.13766	0.0892693
TTN	1.13755	0.0442006
HCFC2	1.13755	0.0438264
S100A13	1.1365	0.0244697
SPON1	1.13563	0.0755663
C9orf85	1.13525	0.0533971
CYBA	1.13456	0.00477182
SIGLEC10	1.13299	0.00948688
RPA1	1.13047	0.00629995
PRRC2A	1.12866	0.0636694
NPTX2	1.12823	0.0242185
TREML4	1.12823	0.0176846
MAP4K4	1.12823	0.0636694
KRT74	1.12823	0.0357196
SLC47A2	1.12581	0.0121266
LRTM2	1.12581	0.0152716
FAM71F2	1.12581	0.0617925
FAM20C	1.12581	0.172733
SUCLA2	1.12581	0.00399253
PPP2R1B	1.12444	0.0195888
SLCO2B1	1.1214	0.0915542
CCL13	1.1214	0.0112206
ENPP4	1.12041	0.0533971
COPS9	1.11992	0.0144833
SPCS3	1.11904	0.0542411
MARCHF8	1.11888	0.00885628
DCLRE1B	1.11842	0.0185212
PFAS	1.11842	0.0242185
CLRN1	1.11842	0.0291925
UBR2	1.11842	0.0423364
CMPK1	1.11842	0.0434528
FUT2	1.11842	0.00593792
NOTCH3	1.11842	0.00593792
ZNF446	1.11842	0.0198051
PEBP1	1.11821	0.00499812
CALB2	1.11797	0.0434528
SPTB	1.11747	0.0291925
MMP28	1.11729	0.0291925
THAP12	1.11707	0.107453
ABCA1	1.11463	0.00736527
KCTD10	1.11463	0.0533971
RNF130	1.11251	0.0370407
KLHL2	1.11233	0.0189454
ITPKB	1.11233	0.0442006
NMI	1.11233	0.0525552
OR2M5	1.10981	0.04308
PPP6R2	1.10923	0.00736527
PELP1	1.10923	0.04308
GPR87	1.10923	0.0438264
LARP6	1.10854	0.0297684
CDC42SE2	1.10731	0.0631996
NDUFV1	1.10671	0.0191589
NUFIP1	1.10555	0.00961558
IGFBP5	1.10524	0.0300578
PIK3C2A	1.10325	0.1262
MTX1	1.1029	0.0189454
NCOA3	1.1029	0.198608
MACO1	1.1029	0.00725963
COL6A5	1.1029	0.0434528
ANAPC5	1.1029	0.0517156
SST	1.1029	0.0185212
H2BC6	1.10183	0.00440776
OTOG	1.10183	0.00948688
CLMP	1.10183	0.0183106
PI4KB	1.10183	0.023719
MAPK4	1.10183	0.0631996
PPP4R3B	1.10111	0.10621
TSC22D2	1.10048	0.0048466
DYNC1I2	1.09881	0.0100068
CEP85L	1.09804	0.0631996
DEPP1	1.09755	0.0904121
HIPK2	1.09612	0.0300578
CARD16	1.09382	0.0438264
COA1	1.09308	0.0297684
ADK	1.09308	0.12486
ME1	1.09308	0.108074
TSPYL1	1.09214	0.0533971
RPS13	1.09127	0.108695
LYPLAL1	1.09009	0.171979
C1GALT1C1	1.0893	0.0525552
P2RY8	1.0893	0.0631996
SPRYD3	1.0893	0.00861013
RASL12	1.0883	0.0909832
MIA2	1.08631	0.10621
NABP1	1.08631	0.0195888
SEPHS1	1.08401	0.0538188
SLC22A10	1.08252	0.0646101
G6PC3	1.08198	0.00725963
TPRG1L	1.08198	0.0363786
POC1B	1.08022	0.0538188
MXD3	1.07934	0.0500435
LGI2	1.07934	0.0185212
ELOB	1.07756	0.0533971
CPA4	1.07756	0.0631996
CFAP251	1.07756	0.0121266
MED13L	1.07756	0.0189454
CNGA3	1.07756	0.0750462
PRPF8	1.07649	0.0521351
COX7A1	1.0764	0.0631996
TPM1	1.07607	0.0200224
MPDZ	1.07589	0.0360487
TNFAIP8L3	1.07555	0.291104
NFIA	1.07482	0.0303479
FLNB	1.07397	0.04308
WSB2	1.07216	0.0046977
PI4K2B	1.07216	0.00736527
GRM3	1.07216	0.0283352
OSMR	1.07216	0.0353914
TWF2	1.07216	0.0263678
PARS2	1.07216	0.0274863
C6orf52	1.07079	0.0242185
FAM71C	1.07079	0.0185212
CS	1.07067	0.122169
ARL5B	1.06972	0.107453
POPDC3	1.06972	0.04308
PICALM	1.06941	0.148829
RALGPS1	1.06887	0.252135
BCL2L2	1.06878	0.0127488
TBL1XR1	1.06849	0.0109259
TMEM231	1.06849	0.0423364
INAFM1	1.06849	0.0434528
PFDN4	1.06849	0.168947
EIF3E	1.06548	0.0646101
TMEM169	1.06539	0.127538
DCAF16	1.06476	0.0363786
LPL	1.06376	0.0542411
IL3	1.06224	0.0636694
FAM161A	1.06097	0.0363786
CDKN2A	1.06097	0.0191589
LZTS3	1.06097	0.0419658
PRADC1	1.06097	0.0483817
CRYBG3	1.06097	0.0631996
CDHR2	1.06097	0.00948688
FEZ2	1.06097	0.0750462
ACSM2A	1.0593	0.0109259
PIWIL3	1.05906	0.033763
S100A1	1.05826	0.0636694
MRPL34	1.05664	0.0631996
TKT	1.05453	0.148829
FKBP7	1.0542	0.0898408
BCAM	1.0542	0.0357196
SHE	1.0542	0.126869
PTPN14	1.0542	0.62915
PGAP3	1.05297	0.0289058
PDXDC1	1.05223	0.0533971
ATG2B	1.0519	0.0244697
TCERG1	1.0519	0.108074
DEGS1	1.05124	0.0158608
PNRC2	1.05074	0.0198051
CASP8	1.04999	0.295406
PGRMC2	1.04998	0.0926958
LTBP2	1.04924	0.0122808
MIA	1.04924	0.00961558
RARS1	1.04924	0.0408585
R3HCC1L	1.04924	0.0646101
RBM22	1.04924	0.10247
AHNAK2	1.0488	0.0438264
HPGDS	1.04757	0.0334399
IL1RL1	1.04757	0.0353914
RPL26L1	1.04384	0.00987554
HEY1	1.04384	0.0438264
SLC4A1AP	1.04316	0.0185212
ZNF761	1.04316	0.0538188
IZUMO4	1.04316	0.0646101
ADGRL1	1.04316	0.0617925
B3GNT7	1.04247	0.0185212
ORC1	1.04247	0.0189454
KRTAP19-7	1.04247	0.0500435
CLIP2	1.04005	0.0533971
CD44	1.04005	0.0525552
AATK	1.03814	0.0116695
BRME1	1.03814	0.0227312
SPINK1	1.03761	0.0191589
CHMP7	1.03671	0.0627302
BUD23	1.03644	0.0496271
HADHA	1.03638	0.0631996
RGS5	1.0355	0.0112206
ATP5MK	1.03372	0.0353914
FAHD2B	1.03372	0.0525552
MSRA	1.03372	0.107453
UCK1	1.03265	0.0289058
KRTAP29-1	1.03265	0.0327965
LONP1	1.03265	0.1262
RPA2	1.03265	0.0898408
CTSG	1.03171	0.518159
UQCRC2	1.03119	0.172733
ADAMTS19	1.03074	0.0438264
EXTL1	1.03074	0.0438264
DBI	1.02943	0.0776483
TUT1	1.02887	0.0176846
WBP11	1.02832	0.0244697
BCAN	1.02832	0.0617925
RFX5	1.02832	0.0766071
F9	1.02832	0.107453
NAT14	1.02832	0.0434528
GAS1	1.02728	0.126869
FAM162B	1.02557	0.0898408
WASF3	1.02557	0.0401243
SLA2	1.02391	0.00694748
C1orf189	1.02391	0.0239683
FAM189A2	1.02391	0.0353914
OR2G3	1.02391	0.0641396
BAGE3	1.02391	0.0904121
PCBD1	1.02223	0.0195888
SPATA19	1.02092	0.0357196
COX5B	1.02086	0.0434528
THRA	1.01998	0.147401
AGAP3	1.01905	0.0898408
PACSIN2	1.01891	0.0116695
BMP8B	1.01714	0.00593792
PSD3	1.01714	0.0222431
TSHZ2	1.01714	0.0291925
NLRP1	1.01714	0.370842
PTGR2	1.01714	0.0174779
SCRN2	1.01714	0.0562044
HMMR	1.01714	0.0636694
EXO1	1.01714	0.148116
SPG11	1.01522	0.0771276
AK1	1.01522	0.148829
MTMR14	1.01483	0.0297684
CDH5	1.01483	0.0360487
BCKDHB	1.01389	0.0755663
MBP	1.01173	0.0189454
PIGX	1.01105	0.0122808
DNAJB13	1.00839	0.0239683
LY6G6F	1.00839	0.0289058
NIPSNAP3B	1.00839	0.0760866
TMEM11	1.00806	0.0525552
KCNA10	1.0074	0.223179
TFIP11	1.00671	0.0125919
WDR1	1.00609	0.172733
RCBTB2	1.0054	0.02948
NACC2	1.0054	0.0367093
BCL2L13	1.0054	0.0300578
UQCRFS1	1.0054	0.0525552
AMOTL1	1.00446	0.0542411
TTC21B	1.00433	0.0641396
CCNL1	1.00339	0.00593792
NDUFS2	1.00299	0.0122808
NOTCH1	1.00299	0.0191589
ZP2	1.00299	0.374269
MYH14	1.00299	0.00801585
ENTPD7	1.00299	0.00861013
RIOX2	1.00299	0.0244697
ZNF532	1.00299	0.0291925
CACNG2	1.00299	0.0327965
PDHA1	1.00299	0.04308
RTN2	1.00055	0.0357196
ALDOB	1.00055	0.0909832
AKAP9	0.999316	0.0434528
PI4KA	0.999059	0.0631996
SNRPD3	0.998245	0.0646101
GLMP	0.998245	0.127538
TAGLN	0.998245	0.0048466
GLCE	0.996213	0.0898408
MAPK8	0.996213	0.108074
PCED1B	0.995588	0.00736527
TNIP3	0.995588	0.0353914
DHX32	0.995588	0.0445756
KRTAP13-1	0.995588	0.0627302
XPC	0.995588	0.0193734
PPP1R1B	0.995588	0.023719
IRF2BPL	0.995588	0.0438264
GMEB1	0.995588	0.00961558
FAM107A	0.995588	0.0344118
ACP4	0.995588	0.0353914
EXOG	0.994647	0.035064
EFR3A	0.991801	0.0771276
ZBTB25	0.991801	0.0538188
ANKRD1	0.991801	0.141645
TMEM272	0.991801	0.0641396
COX8C	0.991801	0.0892693
OR5AR1	0.99166	0.106832
CDO1	0.99166	0.229766
CDKN2C	0.991471	0.0627302
COG6	0.989885	0.0438264
CYFIP2	0.989885	0.0353914
NME3	0.989885	0.0627302
CYB5A	0.989809	0.065081
COQ8A	0.988814	0.0483817
ICOS	0.988814	0.00611748
SLFN13	0.988814	0.0150212
YTHDF3	0.988814	0.0631996
CAPN7	0.988814	0.0641396
TGFBI	0.988212	0.0915542
MAGOHB	0.986398	0.0538188
LRP11	0.985028	0.0521351
SLC9A4	0.984482	0.0283352
PRDX5	0.983411	0.0538188
ODC1	0.982727	0.0442006
OLIG3	0.982065	0.0434528
EVI5	0.982065	0.0538188
VSIR	0.98007	0.0176846
CLEC4F	0.98007	0.035064
CMTM5	0.98007	0.04308
ACTN1	0.98007	0.0909832
MEF2C	0.98007	0.0185212
NOP56	0.98007	0.065081
SHISA7	0.98007	0.0357196
LAMTOR1	0.978058	0.0521351
ATF5	0.978058	0.0641396
SNRPN	0.977708	0.171223
FAM98C	0.977083	0.0909832
MAGI1	0.975737	0.127538
H3C10	0.974666	0.0205662
LELP1	0.974666	0.0521351
PRRC2B	0.974666	0.171979
APH1A	0.974666	0.0442006
NMUR2	0.973296	0.0423364
SLC46A3	0.9731	0.0921251
NDUFAF1	0.970995	0.0155676
HAAO	0.970995	0.0641396
PRDM1	0.970879	0.0434528
OR2T11	0.970879	0.0442006
MFSD5	0.970254	0.0525552
NOL10	0.970254	0.171979
SLC24A5	0.969836	0.373417
THBS3	0.968983	0.0521351
TMEM232	0.967736	0.0708916
GPBP1L1	0.967736	0.0434528
CPN1	0.967267	0.00736527
DDX23	0.967208	0.0291925
HLA-B	0.966581	0.0655522
RCN2	0.966547	0.120819
ZMAT5	0.966326	0.0113693
RPS15	0.966049	0.0926958
TMEM217	0.964551	0.0898408
SLC35B2	0.96395	0.126869
VSNL1	0.96348	0.00725963
SNX25	0.96348	0.0116695
INPP5A	0.96348	0.0125919
GPM6A	0.96348	0.0176846
KCNK10	0.96348	0.0300578
LY6E	0.96348	0.0631996
TBK1	0.96348	0.0636694
FBXO15	0.96348	0.108074
MPV17	0.96348	0.1262
ARID1A	0.96348	0.197817
OR8D1	0.96348	0.0636694
ACSF2	0.960021	0.0453276
CASP1	0.959694	0.12553
MPC1	0.959552	0.0159366
ZNF649	0.959148	0.04308
HAX1	0.959148	0.0438264
ARHGEF10L	0.959148	0.0771276
PALM2AKAP2	0.959148	0.105588
ECHS1	0.958134	0.0453276
ACP3	0.958134	0.0755663
FABP4	0.957782	0.229766
ATG10	0.957686	0.147401
HOGA1	0.956707	0.0176846
ORAI2	0.956707	0.0504606
PLCD1	0.956707	0.12486
FOXF1	0.956707	0.0538188
ARMC2	0.955477	0.0755663
HMCES	0.954736	0.0274863
FGF3	0.954736	0.0858388
FCRL4	0.954406	0.226491
LSM12	0.953993	0.0353914
TMEM63C	0.953744	0.0283352
PLA2G7	0.951749	0.00725963
KCNC1	0.951749	0.0222431
TEX13D	0.951749	0.02948
SLC7A11	0.951749	0.0646101
TACR1	0.951749	0.0909832
ZNF18	0.951749	0.0363786
CCL3L3	0.951749	0.00725963
IL22RA2	0.951749	0.0445756
LHFPL6	0.951749	0.0521351
KLHL14	0.951749	0.0771276
SCD5	0.951749	0.0904121
ZNF445	0.951749	0.227313
H2BC9	0.951749	0.0517156
ENTPD8	0.951749	0.108074
CBX6	0.949737	0.0442006
ADIRF	0.949476	0.0776483
CD209	0.947962	0.0508783
C17orf58	0.947962	0.0641396
GPR25	0.947962	0.0745262
DMRTB1	0.947962	0.0562044
DDIT4L	0.947962	0.0183106
MGST2	0.946891	0.0434528
UBIAD1	0.946345	0.071929
SCP2	0.945661	0.171979
CHRM3	0.945661	0.331544
ELK1	0.945404	0.04308
BFSP1	0.944975	0.0521351
PADI1	0.944975	0.0357196
CGGBP1	0.943838	0.126869
PTPRS	0.942587	0.0655522
SUV39H1	0.942559	0.327187
C1orf105	0.942559	0.0858388
VIPAS39	0.942559	0.145969
GGA2	0.942559	0.0357196
AGPAT2	0.941283	0.127538
GOT1	0.940992	0.148116
MUC20	0.940118	0.0542411
HSD17B4	0.939218	0.0892693
ZNF610	0.938888	0.0272053
MFAP3L	0.938888	0.0766071
LYZ	0.938005	0.0533971
GPAM	0.937934	0.261496
HLA-DPB1	0.937542	0.0449512
KANK2	0.936231	0.0463198
FANCG	0.936231	0.0703733
TCEAL5	0.936231	0.0636694
ZNF91	0.936231	0.0771276
PARP4	0.936231	0.0776483
CLDN8	0.936231	0.04308
ADCY3	0.936231	0.0438264
APOH	0.936231	0.124188
NIPA2	0.936231	0.0909832
DEDD	0.935785	0.12486
ZNF548	0.93516	0.00961558
OR52B2	0.93516	0.0500435
TLR5	0.93516	0.0283352
OPRM1	0.93516	0.072448
OPCML	0.93516	0.0771276
HIPK1	0.93516	0.1262
AZI2	0.933814	0.0542411
RAN	0.933814	0.141645
UBE2E3	0.933814	0.0771276
PECR	0.933328	0.198608
ARHGAP5	0.931373	0.00725963
CISH	0.931373	0.00736527
MAGEC2	0.931373	0.0189454
TSSK2	0.930827	0.00736527
ISLR	0.929886	0.0357196
KLHDC10	0.929072	0.127538
ZNFX1	0.928386	0.0904121
LRRC49	0.928079	0.0517156
PSMB6	0.927156	0.103095
TMEM254	0.926415	0.0434528
KRT81	0.926415	0.0533971
ASPG	0.926415	0.0533971
ORC2	0.926415	0.107453
C5orf38	0.926415	0.00948688
TLR8	0.926415	0.0239683
IRGC	0.926415	0.0176846
TTC6	0.926415	0.0500435
S100A5	0.926415	0.0185212
ICAM5	0.926415	0.0370407
CPNE2	0.926415	0.0500435
GPS1	0.925144	0.0353914
ZNHIT2	0.924599	0.1262
CEMIP	0.924599	0.0904121
BANF2	0.923974	0.065081
NDUFB2	0.923897	0.0755663
DDB2	0.923428	0.0234706
MATR3	0.922628	0.0157516
SATL1	0.922628	0.0344118
EIF1AY	0.922628	0.0434528
HDX	0.922628	0.071929
CCDC70	0.921637	0.124188
TLN2	0.921068	0.0881262
DDX18	0.921011	0.0921251
TRIM3	0.921011	0.0771276
CFAP77	0.919641	0.0766071
ZC3H15	0.919641	0.00757896
STON2	0.919641	0.0176846
PHACTR1	0.919641	0.026646
ALG10	0.919641	0.0766071
NUP58	0.919641	0.0921251
RIPK1	0.919641	0.171223
TECTB	0.919641	0.0599222
FAM166C	0.919641	0.0631996
DOCK10	0.919641	0.0283352
UBE2NL	0.919641	0.0603891
CREBRF	0.919641	0.108074
RILP	0.919641	0.0283352
SRPK2	0.919641	0.0423364
MYLIP	0.917966	0.171979
STIP1	0.91734	0.0641396
EIF6	0.91734	0.0340869
C15orf61	0.91734	0.0760866
SRC	0.91734	0.1262
ZDHHC18	0.91734	0.0442006
TP53	0.91734	0.106832
PLA2G2A	0.916348	0.0449512
C9orf50	0.915309	0.0191589
ZCRB1	0.915309	0.111978
PPWD1	0.915309	0.104415
PDCD10	0.913554	0.0234706
CEACAM18	0.913554	0.0289058
PSKH2	0.913554	0.0212788
TEN1	0.913554	0.0636694
NEK7	0.913554	0.0745262
SMCO3	0.912671	0.0324761
RPS6KC1	0.912671	0.0434528
ZNF398	0.912671	0.04308
BRICD5	0.910897	0.188988
PTK7	0.910897	0.0423364
RGS4	0.910897	0.0434528
OR10D3	0.910897	0.292834
KMT2A	0.910897	0.293694
TRIML1	0.910897	0.0183106
CLDN16	0.910897	0.0599222
ZC3H6	0.910897	0.100595
TACC2	0.910154	0.0909832
IGLON5	0.909905	0.0771276
TTLL6	0.909826	0.171979
PTGIS	0.909826	0.226491
TFF1	0.90791	0.0521351
MAL	0.90791	0.0627302
SH2D3C	0.90791	0.0617925
CEP44	0.90791	0.0353914
USP47	0.907308	0.0412268
AMDHD1	0.90678	0.518159
VARS2	0.905493	0.0500435
SLC26A6	0.905493	0.0521351
CDC7	0.905493	0.0631996
DUSP14	0.905493	0.171979
DCK	0.905493	0.0185212
WNK2	0.905493	0.04308
GDAP1L1	0.905493	0.0442006
PGK1	0.905007	0.0438264
ANKLE2	0.904809	0.101846
PPP1CC	0.904123	0.0191589
CRTC3	0.904123	0.0915542
C2CD6	0.904123	0.141645
ELK3	0.904123	0.147401
METTL26	0.903052	0.02948
ZBTB40	0.903052	0.0143059
PAK3	0.903052	0.148116
SNX1	0.903052	0.0869826
CRIP1	0.902579	0.107453
MS4A5	0.902207	0.065081
BGN	0.901904	0.0247217
BCAS2	0.901822	0.0521351
OLIG2	0.901822	0.0521351
METTL27	0.901822	0.0533971
ZNF556	0.901822	0.0646101
ZNF85	0.901822	0.0771276
DOC2B	0.901822	0.0915542
TMED6	0.901822	0.147401
ASB10	0.901822	0.148116
PTCRA	0.89872	0.0353914
GBP1	0.89872	0.0898408
IFIT2	0.89872	0.228133
NCALD	0.89872	0.0755663
NDUFB6	0.89872	0.145251
PELI1	0.898094	0.0363786
RBBP8	0.898094	0.0909832
KRTAP2-1	0.898094	0.126869
IFT80	0.898094	0.0289058
GLS	0.898094	0.0915542
FCMR	0.898094	0.0921251
DCAF5	0.898094	0.0297684
TRAPPC5	0.898094	0.0334399
FBXO2	0.898094	0.023719
VAV2	0.898094	0.108074
PDIA6	0.897349	0.0898408
TMED10	0.897153	0.0375807
GAS8	0.897153	0.0755663
TMEM127	0.896419	0.197817
UQCRC1	0.895735	0.141645
MTHFS	0.89526	0.0915542
LYPD8	0.894308	0.108074
CCDC81	0.894308	0.00736527
SLC6A11	0.894308	0.0152024
PSD4	0.894308	0.0327965
BCL2L1	0.894308	0.0525552
RILPL2	0.894308	0.148116
H2AC17	0.894308	0.171223
SPINK9	0.894308	0.296258
OPHN1	0.892632	0.0141294
DDX39A	0.892392	0.12486
PIK3CG	0.892392	0.0244697
MYL6B	0.892392	0.0525552
INSL6	0.892392	0.0183106
LBX1	0.892392	0.0750462
FDX2	0.892392	0.0892693
TRIM14	0.892392	0.167422
LOXHD1	0.892392	0.167422
PGAM4	0.892007	0.126869
HDAC2	0.89175	0.228951
SLC66A1L	0.89175	0.0909832
PHACTR4	0.891321	0.0766071
EFNB2	0.891321	0.0646101
H2AC7	0.889975	0.072448
EXOC7	0.889975	0.0892693
DCUN1D3	0.887674	0.199397
SIGLEC8	0.887534	0.0508783
WIPF3	0.887534	0.0627302
LITAF	0.886156	0.0875544
PLIN4	0.885674	0.229766
FAM131B	0.885233	0.0708916
P2RY14	0.885233	0.072448
PIK3IP1	0.885233	0.105588
DCLK3	0.885233	0.148116
STK32B	0.885233	0.0504606
BTG1	0.884815	0.0921251
HSPB3	0.884351	0.141645
MYL5	0.882576	0.0327965
MPHOSPH8	0.882576	0.0766071
U2AF1L4	0.882576	0.0434528
PON2	0.882576	0.0529758
EDDM3B	0.882576	0.0150212
COMMD2	0.882576	0.0280513
CPXM1	0.882576	0.0360487
THBS1	0.882576	0.0367093
MBLAC1	0.882576	0.0636694
CYP19A1	0.882576	0.145251
OSTC	0.882576	0.0155676
NRAS	0.882576	0.0363786
ZNF180	0.882576	0.0631996
VPS37A	0.882576	0.192225
BAG4	0.882576	0.0291925
ALAS1	0.882576	0.0327965
TRMT12	0.88213	0.0291925
ITPRID1	0.88213	0.169707
WDR37	0.881974	1
PTX3	0.880564	0.0755663
SPTAN1	0.878187	0.0926958
SMAD6	0.877642	0.0525552
LTBP1	0.877599	0.0755663
ACAD11	0.877172	0.0363786
TRIT1	0.877172	0.033763
TMEM18	0.877172	0.0353914
OR9I1	0.877172	0.145969
KAT6B	0.876488	0.0109259
ADNP	0.876488	0.0303479
RPS2	0.875963	0.030639
SLC2A3	0.875802	0.0408585
MIEF2	0.875802	0.0353914
IL12B	0.875802	0.0525552
FZR1	0.875802	0.169707
OR51V1	0.875802	0.0904121
SYNE4	0.875802	0.261496
UBB	0.875298	0.170466
VSX2	0.873501	0.122169
AACS	0.873386	0.292834
GPR158	0.873386	0.0442006
PER2	0.873386	0.0617925
MARK2	0.873386	0.0881262
LSM7	0.87276	0.0881262
MRPL20	0.87276	0.169707
MRPS31	0.87147	0.0627302
RABL6	0.870945	0.126869
ANP32A	0.87091	0.0367093
C6orf163	0.869715	0.145251
F3	0.869715	0.0525552
NDUFS4	0.869715	0.198608
ABR	0.868832	0.0771276
PLXND1	0.868428	0.0636694
RSRC2	0.867058	0.0641396
GPR161	0.867058	0.0881262
MATN4	0.867058	0.111978
MLIP	0.867058	0.0806903
AMZ1	0.867058	0.147401
CCT8L2	0.867058	0.0538188
ATP5PD	0.866512	0.0921251
WASHC5	0.865987	0.0109259
FHIT	0.865987	0.10621
CFAP57	0.865987	0.108074
ZNF215	0.865987	0.00736527
SUN5	0.865987	0.0183106
DBNL	0.865987	0.0508783
RAG1	0.865987	0.0631996
ZNF502	0.865987	0.120143
BTF3L4	0.865987	0.25728
MAPK8IP1	0.865987	0.023719
LCORL	0.865987	0.04308
GAST	0.865987	0.0508783
BMP5	0.865987	0.0525552
ZNF714	0.865987	0.0617925
H4C6	0.865987	0.0755663
SPIN1	0.865987	0.0875544
DHX9	0.865987	0.198608
CMBL	0.865987	0.227313
FKBP9	0.865681	0.228133
CCDC69	0.862923	0.467251
SERP2	0.8622	0.0755663
LTN1	0.8622	0.0760866
RSU1	0.861752	0.229766
ZNF57	0.861654	0.0419658
EIF3I	0.861654	0.0529758
MAP2K6	0.861654	0.10621
MAP2	0.861654	0.197817
MRGPRE	0.861654	0.0283352
MMP20	0.861654	0.0423364
GPANK1	0.861654	0.0517156
ZNF648	0.861654	0.0525552
FOXL2NB	0.861654	0.0864107
TIGIT	0.861654	0.107453
RNF7	0.861654	0.198608
PDLIM1	0.861563	0.126869
LUM	0.860015	0.173485
COL23A1	0.859213	0.0617925
HLA-DQA1	0.858076	0.162812
FABP7	0.857983	0.0729673
UBE2D2	0.857983	0.170466
SLC7A7	0.857983	0.227313
ZNF22	0.857983	0.120819
KRTAP23-1	0.857867	0.169707
C22orf23	0.857242	0.0327965
OOSP4B	0.857242	0.0627302
HTR2A	0.857242	0.222345
RELCH	0.857242	0.0116695
MKNK1	0.857242	0.0438264
CXCR6	0.857242	0.145969
TRIM27	0.857242	0.295406
ME2	0.857242	0.0766071
ECRG4	0.857242	0.00861013
TAS2R3	0.857242	0.0766071
CPTP	0.857242	0.0909832
CIAO3	0.856706	0.145969
OSGIN2	0.855567	0.103719
CCL16	0.854724	0.145969
ACTA2	0.854684	0.1262
NLRC3	0.854255	0.026646
EMX1	0.854255	0.007687
TASP1	0.854255	0.0500435
SPATA4	0.854255	0.0525552
ANXA3	0.854255	0.157364
SNRNP27	0.854255	0.0562044
NELL2	0.854255	0.0562044
FPGS	0.854255	0.105588
PPP1R12B	0.854255	0.0517156
FRMD6	0.853653	0.198608
C16orf78	0.853125	0.0363786
ZNF551	0.853125	0.0423364
SUDS3	0.85258	0.0353914
EIF4E	0.852243	0.14092
DCUN1D1	0.851839	0.295406
CALM3	0.851421	0.0538188
SFTA2	0.850468	0.0183106
ZNF17	0.850468	0.0183106
GMIP	0.850468	0.0183106
SLC25A45	0.850468	0.0412268
MRPL58	0.850468	0.04308
SMAD3	0.850468	0.0627302
MAPKAPK3	0.850468	0.105588
TDRD9	0.850468	0.00861013
FCHO1	0.850468	0.0603891
GLRX5	0.850468	0.0755663
CD1C	0.850468	0.223179
MOCS1	0.849397	0.172733
PGRMC1	0.849321	0.0846947
PATE3	0.848168	0.0176846
CEP63	0.848168	0.0272053
TAP2	0.848168	0.0327965
DLL4	0.848168	0.0627302
PIGC	0.848168	0.12553
EOMES	0.848052	0.122843
SERPINB9	0.845065	0.0327965
QRICH1	0.845065	0.0898408
XPR1	0.845065	0.0766071
PRKCB	0.845065	0.0152024
NFASC	0.845065	0.0627302
BZW2	0.845065	0.105588
NOS2	0.84444	0.188988
E2F5	0.844381	0.0562044
RFK	0.843695	0.0222431
VEZT	0.843695	0.072448
MED12	0.843498	0.0631996
TRIM34	0.843498	0.0881262
ART5	0.841922	0.0599222
MYH6	0.841922	0.10621
ZFP82	0.841724	0.0533971
SHISA2	0.841724	0.145969
ANGPTL2	0.841724	0.0189454
ACSM6	0.841724	0.12486
AK2	0.841394	0.0198051
ZNF385A	0.840653	0.030639
MGST3	0.838977	0.260658
GABRG3	0.838737	0.0968362
MAGEB10	0.838737	0.122843
ACP2	0.838737	0.1262
LRRTM2	0.838737	0.0185212
CARD17	0.838737	0.026646
ADGRG7	0.838737	0.0636694
ZNF3	0.838737	0.0892693
HROB	0.838737	0.360226
TESC	0.838737	0.0116695
COG4	0.838737	0.0434528
GGCX	0.838737	0.0745262
DENND2B	0.838737	0.0274863
LCE1F	0.838737	0.0508783
CAMK1G	0.838737	0.145251
PPP5D1	0.838737	0.170466
SULT1C4	0.838737	0.260658
CRACR2B	0.838737	0.0222431
ZFAND3	0.838291	0.170466
RETNLB	0.837666	0.0189454
RARS2	0.837666	0.0517156
EPHA4	0.83632	0.0613243
PEAK1	0.83632	0.0529758
SLF2	0.83632	0.294552
PDLIM4	0.83632	0.0445756
PNPLA5	0.83632	0.10621
AHSA1	0.834831	0.195431
FBN1	0.834568	0.195431
USP3	0.834565	0.171979
IGFBP7	0.834209	0.0130652
FCRL3	0.833879	0.0183106
ABL2	0.833879	0.0525552
ABCC9	0.833879	0.0760866
CCN4	0.833879	0.0363786
AUH	0.833879	0.0755663
CCDC71L	0.833879	0.105588
AMER3	0.833879	0.195431
C11orf49	0.833879	0.0603891
FUT3	0.833879	0.0898408
FBXL2	0.832649	0.0750462
GATM	0.832649	0.145969
SLC66A2	0.832649	0.0562044
SACS	0.832649	0.12553
KCNN3	0.832007	0.108074
CKM	0.831963	0.334973
KIAA1328	0.83149	0.290235
CCNI	0.831326	0.0926958
ADIPOQ	0.830832	0.260658
FTSJ1	0.83019	0.108074
ZNF420	0.829547	0.0543586
RFPL1	0.829547	0.0750462
COP1	0.829547	0.0766071
TUBG2	0.829547	0.0812623
HNRNPUL1	0.82939	0.297107
TCAP	0.82906	0.0771276
THOC2	0.828921	0.04308
HLX	0.828921	0.0116695
TIMELESS	0.828921	0.0272053
UBE2Q1	0.828921	0.0408585
SYTL5	0.828921	0.0419658
SPACA9	0.828921	0.0517156
RGN	0.828921	0.0755663
DYNLT4	0.828921	0.0755663
STAU1	0.828921	0.0766071
TSNAXIP1	0.828921	0.0909832
SIGLEC12	0.828921	0.105588
ZNF524	0.828921	0.10621
PIEZO1	0.828921	0.10621
EIF4E2	0.828921	0.145969
TENT5B	0.828921	0.148116
NOP58	0.828921	0.172733
MCEMP1	0.828921	0.291104
DUSP2	0.828921	0.0353914
DEFB4B	0.828921	0.0434528
MT1H	0.828921	0.0525552
PSMB9	0.828921	0.0627302
BPY2	0.828921	0.0766071
TIGD4	0.828921	0.0212788
ZSWIM9	0.828921	0.571107
ENY2	0.828503	0.0538188
FPGT	0.827246	0.0521351
MYLK	0.827246	0.0771276
MRPL21	0.826403	0.139468
EIF3B	0.826403	0.145251
SERPINA1	0.825934	0.148116
DGAT1	0.825876	0.145969
GOLT1B	0.825332	0.105588
SASS6	0.825135	0.107453
CELF1	0.825135	0.0327965
OSGEP	0.825135	0.0283352
OTUB1	0.824143	0.0434528
SLURP2	0.823859	0.19061
FANK1	0.823219	0.0892693
HEBP2	0.823219	0.1262
SLC52A2	0.822148	0.0232232
TRIM41	0.822148	0.0327965
CAD	0.822148	0.0517156
VWA5A	0.822148	0.0589897
GEMIN6	0.822148	0.0538188
CEACAM1	0.822148	0.12486
CDC42EP3	0.822148	0.1262
OLIG1	0.822148	0.0116695
IFT140	0.822148	0.0617925
PRC1	0.822148	0.0755663
ITIH4	0.822148	0.0909832
PRPH2	0.822148	0.12553
DHRS7B	0.822148	0.146686
RSPO1	0.822148	0.0239683
MRGPRD	0.822148	0.107453
GANAB	0.822148	0.1262
PTPRM	0.820918	0.170466
COQ6	0.819847	0.0909832
NFIX	0.818361	0.148116
ALG1L2	0.818361	0.467251
FGD6	0.818165	0.107453
PRR23B	0.817815	0.0521351
CLEC4A	0.817815	0.0755663
HLA-A	0.816548	0.0434528
LUC7L2	0.81606	0.0525552
EXOSC8	0.81606	0.0641396
TMX4	0.81606	0.142368
DUSP13	0.81606	0.0745262
TXNDC16	0.81606	0.120819
SCPEP1	0.815178	0.0617925
MSRB2	0.815178	0.148829
MAF	0.814144	0.199397
GYG2	0.813542	0.293694
CCDC194	0.813403	0.107453
EBAG9	0.813403	0.0212788
VSIG10	0.813403	0.0434528
PPFIA4	0.813403	0.0463198
TSHB	0.813403	0.0613243
ARHGEF19	0.813403	0.0641396
HHATL	0.813403	0.0708916
ELOA3P	0.813403	0.0750462
SMARCA5	0.813403	0.0755663
PCP4L1	0.813403	0.0898408
PPFIA3	0.813403	0.107453
KLF14	0.813403	0.107453
HCLS1	0.813403	0.126869
RAP2C	0.813403	0.0613243
PHF21A	0.813403	0.0909832
REST	0.813403	0.297107
NR2C1	0.813403	0.12486
RAD51AP2	0.813284	0.258129
PDE10A	0.812957	0.0324761
PRXL2A	0.810845	0.0766071
SMIM26	0.810416	0.0415959
INSYN1	0.810416	0.0750462
TET3	0.810416	0.0898408
LRRC17	0.810416	0.0423364
SAMD12	0.810416	0.148116
CXorf38	0.809616	0.13874
COL4A1	0.809071	0.378478
CSNK2A3	0.808349	0.171979
C1RL	0.807999	0.0109259
FFAR4	0.807999	0.0116695
PRELID1	0.807999	0.0517156
GTSF1L	0.807999	0.0641396
CCNY	0.807999	0.107453
TMEM64	0.807999	0.292834
DHCR24	0.807999	0.0412268
SPAG1	0.807999	0.145251
COX11	0.807315	0.0631996
SHKBP1	0.807315	0.105588
CDK5RAP1	0.806629	0.103719
UQCRB	0.805827	0.148829
TMEM181	0.805558	0.165124
EIF1	0.805558	0.375117
P2RX5	0.805251	0.369108
ENG	0.804746	0.0771276
CACNB3	0.804328	0.0631996
ZFYVE1	0.804328	0.120143
RBBP9	0.804328	0.171223
TRIM65	0.804328	0.0864107
MLPH	0.804328	0.0864107
GFER	0.804213	0.0631996
KDM2A	0.803587	0.0198051
COL6A3	0.803387	0.0423364
RASL10A	0.801226	0.148829
MYOC	0.80107	0.0372209
KATNIP	0.8006	0.00736527
ZNF768	0.8006	0.0909832
HEXIM1	0.8006	0.169707
ALPK3	0.8006	0.0631996
ZC3H4	0.800542	0.0750462
ACAP3	0.799659	0.10621
PTPN7	0.799659	0.148116
KIAA0895L	0.798785	0.147401
RPP25	0.798241	0.107453
HIBADH	0.798241	0.105588
ARIH1	0.797885	0.0525552
TMEM117	0.797885	0.145251
HELQ	0.797766	0.294552
SSX2	0.797555	0.1262
ADORA2A	0.796814	0.0183106
PTER	0.796814	0.026646
HDAC9	0.796814	0.0750462
ACSS1	0.796814	0.0272053
C20orf203	0.796814	0.107453
CMTM2	0.796814	0.0375807
HSPBP1	0.796814	0.0434528
USP4	0.796814	0.105588
TOMM20L	0.796814	0.0116695
TNFRSF13C	0.796814	0.0363786
SMIM29	0.796814	0.171979
TRNP1	0.796814	0.145969
RIPK3	0.796814	0.0525552
FGF21	0.795138	0.122169
CNMD	0.794898	0.100595
NKX1-1	0.794898	0.0892693
HACL1	0.794513	0.418415
RBM43	0.794296	0.10247
CLCA1	0.794095	0.0755663
CAVIN1	0.793979	0.227313
MYOZ2	0.793827	0.25728
MRPL28	0.793827	0.293694
NPPA	0.79362	0.229766
ZBED6	0.793027	0.197817
CHST15	0.792481	0.0344118
RYR1	0.792481	0.0508783
C1QTNF7	0.792481	0.120819
YTHDF1	0.790726	0.107453
SAFB	0.790469	0.0419658
LGALS12	0.790469	0.126869
HOMER2	0.79004	0.0176846
INPPL1	0.79004	0.170466
COL5A3	0.79004	0.25728
RBM34	0.79004	0.293694
ARCN1	0.79004	0.120819
PARK7	0.789624	0.296258
TRIM2	0.788892	0.0191589
PAX5	0.78881	0.105588
BICD2	0.78881	0.108074
NAA20	0.78881	0.168947
PLOD2	0.788069	0.0525552
TSPEAR	0.788069	0.0904121
ADIPOR1	0.788069	0.0353914
SNX19	0.788069	0.0766071
LGALS2	0.788069	0.107453
SLC26A10	0.788069	0.126869
PIAS1	0.788069	0.145969
PDIA4	0.787739	0.169707
ING1	0.787326	0.198608
NR4A2	0.787078	0.0613243
CLMN	0.787078	0.0898408
TNPO1	0.787078	0.0525552
NRP1	0.786857	0.686311
TIMP4	0.785909	0.126869
FHOD1	0.785708	0.055742
UNC119	0.785082	0.0327965
CCL27	0.785082	0.0846947
XKR6	0.785082	0.00736527
MATK	0.785082	0.0109259
NPY	0.785082	0.0152024
ZNF169	0.785082	0.026646
KRTAP26-1	0.785082	0.0269251
CBLL1	0.785082	0.0438264
PCDH10	0.785082	0.0627302
SLC22A25	0.785082	0.0703733
VPS25	0.785082	0.0755663
LYSMD4	0.785082	0.108074
MYCL	0.785082	0.120143
PTS	0.785082	0.171223
FGF13	0.785082	0.293694
CAMK2B	0.785082	0.0289058
GCLC	0.785082	0.0363786
PTH2R	0.785082	0.0864107
MAML1	0.785082	0.12486
PTPRCAP	0.785082	0.148116
KCNQ2	0.785082	0.0525552
DKC1	0.785082	0.0631996
CILP2	0.785082	0.0858388
CKS2	0.785082	0.108074
JAG2	0.785082	0.225666
PTPN2	0.785082	0.103719
C9orf78	0.785082	0.198608
DKK1	0.783407	0.229766
SNRPE	0.78307	0.168947
PIK3AP1	0.78307	0.225666
ACVR1C	0.78307	0.0755663
CDK17	0.782781	0.173485
USP53	0.782564	0.295406
OR5W2	0.782564	0.467251
GJA1	0.781296	0.0220005
DEFB118	0.781296	0.0898408
RFPL3	0.781296	0.0327965
RPL13	0.780659	0.0542411
CAMLG	0.778995	0.0892693
ACKR2	0.778995	0.0898408
DUOX1	0.778995	0.0641396
CBR4	0.778995	0.0755663
HES4	0.778995	0.227313
ARL6IP5	0.778818	0.0776483
GPD1	0.778715	0.470393
ZW10	0.778309	0.169707
FOLR1	0.778309	0.29197
PRDM9	0.778309	0.147401
UCK2	0.778309	0.0892693
TMEM91	0.778309	0.168947
CIR1	0.777707	0.0627302
SERP1	0.777448	0.0892693
ZFP36L2	0.776008	0.165124
OR8H1	0.775892	0.0185212
SAYSD1	0.775892	0.0613243
RIBC2	0.775892	0.0627302
TBC1D22B	0.775892	0.0631996
MTMR8	0.775892	0.107453
RPUSD3	0.775892	0.12553
LIAS	0.775892	0.0434528
CWC22	0.775892	0.0603891
PRR4	0.775267	0.1262
MYL12A	0.774951	0.0449512
TPX2	0.774326	0.0898408
PPP1R14A	0.773976	0.168947
ELAVL1	0.773451	0.0750462
AFDN	0.773451	0.0641396
PIGS	0.773451	0.0898408
SCARF2	0.773451	0.120143
SLC16A7	0.772749	0.0755663
CEND1	0.772221	0.033763
CYP2A13	0.772221	0.0858388
TNP1	0.772221	0.193029
ANKRD34B	0.772221	0.195431
DDX21	0.772221	0.171223
SLC25A6	0.772221	0.226491
ARHGEF11	0.772221	0.105588
MYOZ1	0.771559	0.145251
CCDC85A	0.771339	0.145969
HECW2	0.769564	0.0363786
MYG1	0.769564	0.0438264
CRACD	0.769564	0.0521351
RNF25	0.769564	0.0521351
TEX13A	0.769564	0.0617925
CRYGS	0.769564	0.0750462
TMPRSS12	0.769564	0.0766071
CLDN9	0.769564	0.0858388
SYK	0.769564	0.195431
SPANXA1	0.769564	0.0812623
DDX60L	0.769564	0.15658
MRAS	0.769564	0.197817
NECTIN3	0.769564	0.260658
MAP2K5	0.769564	0.0423364
ZNF451	0.769564	0.0750462
TSSK1B	0.769564	0.0898408
EIF5	0.769445	0.168947
PINK1	0.768493	0.0771276
RBM41	0.768493	0.167422
TGFA	0.768493	0.260658
RTTN	0.768493	0.0116695
DIS3L	0.768493	0.0483817
CLASP2	0.768493	0.0641396
SDSL	0.768493	0.375962
NME7	0.768493	0.145969
ZG16B	0.767552	0.191418
TMEM255B	0.767552	0.198608
NEK10	0.767552	0.225666
TTC7A	0.767147	0.0375807
PDGFD	0.767147	0.0750462
AANAT	0.767147	0.120819
RTN4RL2	0.766817	0.198608
GTF2I	0.766522	0.225666
FKBP10	0.766104	0.173485
OR2B6	0.765975	0.168947
ACSL1	0.765392	0.47117
PILRA	0.765251	0.0455003
TRABD2B	0.764706	0.0324761
TMEM114	0.764706	0.0423364
CCDC120	0.764706	0.0892693
HSPA4	0.764706	0.169707
PIFO	0.764706	0.072448
ESYT1	0.764706	0.108695
FAM13C	0.764706	0.260658
PRR7	0.76416	0.0408585
ATG4D	0.76416	0.0892693
PLEKHA6	0.76416	0.145251
SIX2	0.76416	0.0116695
CHRNA1	0.76416	0.0419658
OXSM	0.76416	0.0881262
TSC22D4	0.76416	0.12553
TRPC6	0.76416	0.145251
DHX29	0.76416	0.118789
DCBLD2	0.762405	0.126869
TTLL11	0.760489	0.072448
NGF	0.760489	0.0864107
CALCRL	0.760374	0.105588
ATP5MF	0.760099	0.0542411
CIDEC	0.759977	0.258129
TMED5	0.759748	0.0327965
DKK2	0.759748	0.04308
FHL5	0.759748	0.0589897
GSTA3	0.759748	0.0766071
ZNF7	0.759748	0.0109259
PSG3	0.759748	0.0109259
PHYKPL	0.759748	0.0109259
PLCZ1	0.759748	0.0599222
MRPL22	0.759748	0.105588
GID8	0.759748	0.10621
TPBGL	0.759748	0.144532
SLC12A9	0.759748	0.148116
AREL1	0.759748	0.158147
LRR1	0.759748	0.168947
GRIK1	0.759748	0.0212788
FCER2	0.759748	0.0603891
COL12A1	0.759748	0.0617925
NDRG4	0.759748	0.0734867
MTMR4	0.759748	0.0755663
NIBAN2	0.759748	0.107453
ANO3	0.759748	0.0291925
SMARCA1	0.759748	0.0892693
SP8	0.759748	0.0521351
HRCT1	0.759748	0.0525552
HEXD	0.759748	0.0631996
ZCCHC13	0.759748	0.108074
C19orf53	0.759748	0.258129
FGFR1OP2	0.759748	0.171223
CORO1C	0.758807	0.0297684
PPM1M	0.758073	0.0599222
ZNF33B	0.758073	0.195431
EYA3	0.757231	0.195431
DSG1	0.756761	0.170466
CROT	0.756761	0.072448
PHPT1	0.756761	0.145969
NPTN	0.755962	0.157364
PTPRA	0.75582	0.422527
SLC12A6	0.75582	0.195431
FAM120B	0.75497	0.198608
SF3B6	0.75497	0.224839
LMAN1	0.754402	0.228133
KDM4A	0.754345	0.287609
SLC25A3	0.753859	0.148829
CELF3	0.753661	0.148116
RAVER2	0.753404	0.0892693
TMEM63B	0.752975	0.0755663
ADAM2	0.752975	0.0327965
KCNA6	0.752975	0.0423364
CACNG6	0.752975	0.0438264
OR12D3	0.752975	0.0517156
AOX1	0.752975	0.467251
KLHL28	0.752975	0.0183106
CYB5D2	0.752975	0.0603891
PLA2G1B	0.752975	0.0858388
CCDC144A	0.752975	0.0898408
OMP	0.752975	0.0999697
C16orf70	0.752975	0.103095
MAEA	0.752975	0.121495
GADD45A	0.752975	0.148116
LILRB4	0.752975	0.260658
DES	0.752975	0.293694
PRPSAP2	0.752975	0.0542411
TEF	0.752975	0.0562044
ZFPL1	0.752975	0.145969
MUC12	0.752975	0.146686
OR2J3	0.752975	0.167422
DMRTA1	0.752975	0.169707
FAM183A	0.752975	0.293694
TAL2	0.752975	0.14092
TMTC4	0.752975	0.259818
SLC35B3	0.752975	0.169707
FUS	0.752373	0.0646101
TNIP2	0.751827	0.171979
PTTG1IP	0.751745	0.375117
TRAPPC4	0.751059	0.196228
SGCE	0.750963	0.260658
SPEGNB	0.750963	0.467251
NKD1	0.750674	0.0272053
AGT	0.750674	0.00937309
NCAPH2	0.750674	0.12553
SIAE	0.750674	0.0423364
ASB15	0.750674	0.0423364
RNF144B	0.750674	0.0627302
EEF1G	0.750542	0.297953
RPS14	0.750257	0.297953
RPS6KB1	0.749515	0.293694
XKR4	0.748642	0.468042
PODXL	0.748642	0.12486
DENND1B	0.747958	0.292834
RPS5	0.747907	0.0370407
DAPK2	0.747571	0.0641396
PARD6G	0.747571	0.120819
SAA4	0.747571	0.1262
ZNF134	0.747571	0.145969
PHF3	0.747571	0.377642
STYX	0.746887	0.105588
GCG	0.746887	0.145251
CCDC196	0.746887	0.258129
ARHGEF7	0.746887	0.0881262
KIF9	0.746711	0.12486
SLC9B1	0.746226	0.0750462
H1-4	0.746084	0.0542411
ATP6V0D1	0.746005	0.260658
RNF19A	0.746005	0.107453
XPO1	0.746005	0.0755663
AP2B1	0.745587	0.0363786
CDC25A	0.744823	1
ADH1A	0.744586	0.335822
ZDHHC23	0.74423	0.0463198
C1orf115	0.74423	0.0471424
GZMH	0.74423	0.0708916
SH3BP1	0.74423	0.155008
FAM219B	0.74423	0.326306
RAB25	0.74423	0.0419658
SPICE1	0.74423	0.072448
ZGRF1	0.74423	0.12486
GOLGA2	0.74423	0.171223
LUZP2	0.74423	0.1262
MISP	0.74423	0.223179
ARHGEF6	0.743784	0.0220005
RAB34	0.743684	0.294552
ILRUN	0.743239	0.295406
STN1	0.743159	0.0760866
ACSBG1	0.743159	0.228133
TAF1B	0.743018	0.0898408
H3C13	0.742741	0.10621
SOX18	0.742613	0.260658
THRSP	0.742034	0.47117
ATPAF1	0.741929	0.1262
OR4A16	0.741243	0.0185212
SGF29	0.741243	0.168185
TRIM29	0.741243	0.227313
CACNG3	0.741243	0.0234706
LYPD2	0.741243	0.0613243
MAST3	0.741243	0.114028
TCP10L2	0.741243	0.0412268
GGA3	0.741243	0.071929
RBM24	0.741243	0.0892693
RPRD2	0.741243	0.1262
MRPS22	0.741243	0.126869
C1QTNF5	0.741243	0.171223
VKORC1L1	0.740641	0.145251
SCN7A	0.738827	0.0419658
GTF2A2	0.738827	0.04308
GFRA3	0.738827	0.0533971
KLHDC1	0.738827	0.0613243
TUSC1	0.738827	0.0745262
CCDC175	0.738827	0.0745262
SRPK1	0.738827	0.107453
ABCA13	0.738827	0.168947
IGHG2	0.738827	0.259818
CPA1	0.738827	0.259818
DNAH9	0.738827	0.0729673
SMG9	0.738827	0.105588
CSF3R	0.738827	0.00861013
SPRY1	0.737812	0.167422
ICAM2	0.737456	0.0892693
BSN	0.736385	0.0327965
PGAP1	0.736385	0.026646
ZNF488	0.736385	0.0324761
MTRNR2L4	0.736385	0.0745262
RSAD2	0.736385	0.157364
DUSP3	0.736385	0.258129
GNE	0.736385	0.293694
OAZ2	0.736385	0.374269
APBA1	0.736385	0.0603891
CKMT2	0.736385	0.101846
GRWD1	0.736385	0.0627302
API5	0.736385	0.0898408
TLCD5	0.735156	0.0750462
MED31	0.735156	0.105588
TAS2R10	0.735156	0.0324761
RHOBTB1	0.735156	0.1262
IRS2	0.735156	0.0892693
PANK2	0.735156	0.105588
P4HA3	0.735156	0.14092
SGTB	0.735156	0.293694
TMEM59	0.734273	0.0915542
HLA-DQB1	0.733609	0.196228
PROX1	0.733143	0.0750462
XAGE1A	0.733092	0.219831
PECAM1	0.732926	0.170466
IER3IP1	0.732855	0.261496
MRAP	0.732499	0.296258
MYL9	0.732499	0.127538
SEC24D	0.732053	0.122169
MTRR	0.732053	0.260658
CAMTA2	0.732053	0.296258
MEX3D	0.732053	0.0353914
ZNF580	0.732053	0.10621
TMEM115	0.732053	0.155008
ACY3	0.732053	0.0212788
ASF1A	0.732053	0.0496271
POP5	0.731428	0.0109259
NT5C1A	0.731428	0.0152024
HSPA12B	0.731428	0.0185212
TRPM4	0.731428	0.0327965
ZNF131	0.731428	0.0703733
ZC3H12D	0.731428	0.105588
BBS1	0.731428	0.0500435
TMEM178A	0.731428	0.0423364
HSDL2	0.731428	0.10621
GIMAP7	0.731428	0.108074
MGMT	0.731428	0.196228
PSMD11	0.731428	0.295406
POLR2D	0.731428	0.0525552
ALPL	0.731428	0.0599222
GDF9	0.730486	0.334973
AK4	0.730486	0.0646101
ANKRD16	0.729752	0.170466
CARTPT	0.72891	0.258129
PRF1	0.727641	0.026646
WDR72	0.727641	0.0327965
ITLN2	0.727641	0.0708916
LARS1	0.727641	0.0881262
GABRA3	0.727641	0.188988
DLG3	0.727641	0.0419658
CLDN5	0.727641	0.0881262
HTRA2	0.727641	0.0898408
BRMS1L	0.727641	0.105588
GNB1	0.727641	0.108074
CTXN2	0.727641	0.167422
TTC39B	0.727641	0.191418
P2RX4	0.727641	0.147401
ADCYAP1R1	0.727641	0.466457
TCEAL6	0.727641	0.0617925
ITSN2	0.727641	0.0750462
ODR4	0.727641	0.0892693
AARSD1	0.727641	0.103095
ATP1A3	0.727641	0.259818
SLC11A2	0.727499	0.196228
TARDBP	0.727095	0.148829
RBMS2	0.725956	0.065081
CYB561A3	0.725725	0.0627302
CTRB1	0.725725	0.0324761
MED28	0.725725	0.188988
STK39	0.725725	0.0562044
RGMB	0.725725	0.144532
CD68	0.725416	0.127538
CBFB	0.724654	0.148116
STAU2	0.724654	0.155008
ZNF330	0.724654	0.514393
DHRS9	0.724654	0.072448
PIGL	0.724654	0.141645
CHN2	0.724654	0.293694
TMLHE	0.724654	0.334973
SLC36A2	0.723308	0.213024
NTNG2	0.723308	0.0892693
ECI1	0.723308	0.195431
IGF2	0.723308	0.371704
COL3A1	0.722978	0.335822
FAM53B	0.722237	0.293694
THUMPD1	0.722237	0.108074
SRCIN1	0.722237	0.165124
CREBBP	0.721412	0.139468
ETHE1	0.720321	0.0904121
EREG	0.720321	0.0904121
CSNK1E	0.719835	0.12553
MUC2	0.719637	0.297107
LASP1	0.719252	0.171979
SCTR	0.718896	0.120819
ANKRD39	0.718566	0.04308
GLRX	0.718566	0.118789
C14orf28	0.718566	0.0904121
TNNI3	0.718566	0.165124
DCAF6	0.718566	0.198608
KLHL33	0.718566	0.33412
SMKR1	0.717684	0.258129
THAP7	0.717684	0.377642
MTR	0.717684	0.103095
ZNF623	0.715909	0.12553
HMSD	0.715909	0.026646
BLMH	0.715909	0.026646
OR52B4	0.715909	0.0327965
CYB561D1	0.715909	0.0617925
AP5B1	0.715909	0.0703733
PROC	0.715909	0.0760866
ITGA11	0.715909	0.0846947
KRTAP13-4	0.715909	0.0852668
ABHD3	0.715909	0.0858388
ZNF765	0.715909	0.10247
NPR2	0.715909	0.148116
TBC1D20	0.715909	0.0521351
HHAT	0.715909	0.0617925
OR1D5	0.715909	0.0745262
AP5M1	0.715909	0.100595
CNIH4	0.715909	0.12486
KRTAP2-3	0.715909	0.1262
MYORG	0.715909	0.373417
OR5AL1	0.715909	0.0116695
PDZRN4	0.715909	0.0353914
POLR2C	0.715909	0.0703733
VEZF1	0.715909	0.122843
LGR5	0.715909	0.146686
ERICH6B	0.715909	0.171223
ZNF615	0.715909	0.195431
CRP	0.715909	0.260658
GBP6	0.715909	0.0521351
TLL1	0.715909	0.0864107
NCKAP5L	0.715909	0.124188
RPLP0	0.715164	0.0921251
SMARCC1	0.714838	0.12486
OAF	0.714234	0.169707
MANEA	0.714234	0.1262
HSPB1	0.713897	0.252999
CLCN6	0.713897	0.0898408
WDR33	0.713897	0.222345
SNRNP70	0.713493	0.196228
SLCO4C1	0.713391	0.223179
ATOH8	0.711596	0.199397
ACSL6	0.711415	0.371704
NCOR2	0.711052	0.0909832
C16orf91	0.711052	0.225666
TPGS2	0.710506	0.0750462
RUFY1	0.710506	0.124188
MID1IP1	0.710506	0.13435
NDUFAF8	0.710506	0.0641396
ZNF138	0.710506	0.103719
CD2AP	0.710506	0.294552
CAV2	0.710506	0.33412
AMBRA1	0.710506	0.169707
ERVV-1	0.710506	0.421712
PGM5	0.709822	0.148116
TMEM184B	0.709822	0.198608
PLGLB2	0.709822	0.252999
G2E3	0.709822	0.0220005
LRRC34	0.709822	0.10621
LDLRAP1	0.709136	0.0327965
WDR17	0.709136	0.0212788
OR10J4	0.709136	0.0212788
EGF	0.709136	0.0755663
PDE12	0.709136	0.120819
ABCF2	0.709136	0.122169
CFAP97D1	0.709136	0.0881262
PPIP5K1	0.709136	0.122843
NYAP1	0.709136	0.145251
SLC4A5	0.709136	0.148116
MARCHF9	0.709136	0.165124
RGS1	0.709136	0.170466
SEPHS2	0.709136	0.105588
CREBL2	0.708275	0.103095
DUOXA1	0.708065	0.0745262
RPL8	0.707671	0.376804
BOC	0.707165	0.33412
PREPL	0.706835	0.108074
OR10G9	0.706835	0.142368
IFT52	0.706835	0.375962
CMTR2	0.706719	0.0627302
ITPA	0.706719	0.124188
FCRL5	0.706719	0.0892693
OR2AT4	0.706719	0.122843
CNOT4	0.706719	0.332406
ARHGAP35	0.706094	0.157364
CD36	0.706069	0.127538
SERPINE2	0.705908	0.145251
TADA3	0.705908	0.418415
PLXDC2	0.705676	0.147401
DPM3	0.704823	0.147401
KIAA1210	0.704418	0.223179
SELENOT	0.704418	0.198608
FOXD4L1	0.704278	0.297107
TRIM52	0.703576	0.10621
UBXN11	0.703107	0.378478
TMEM273	0.703107	0.0766071
MSH3	0.703048	0.0864107
DDRGK1	0.703048	0.296258
CD6	0.702387	0.226491
LRP3	0.702166	0.293694
C20orf27	0.702166	0.0852668
FARP2	0.702166	0.123516
PRKACB	0.702166	0.12553
TEX47	0.702166	0.168947
MPLKIP	0.700747	0.0909832
COL15A1	0.700747	0.10247
PRSS37	0.700747	0.260658
STK16	0.700747	0.0766071
ZNF783	0.700631	0.469613
NPY1R	0.700391	0.1262
PRSS53	0.700391	0.0263678
ZFR2	0.700391	0.105588
CCDC28A	0.700391	0.33412
BOK	0.699459	0.258129
PRPF31	0.6994	0.226491
CLEC18B	0.69932	0.0327965
FGF8	0.69932	0.0627302
INAFM2	0.69932	0.107453
ITK	0.69932	0.118789
DNER	0.69932	0.170466
STK11	0.69932	0.195431
UGDH	0.69932	0.0283352
SFTPC	0.69932	0.12486
ADAM33	0.69932	0.228133
TBRG1	0.69932	0.0521351
F7	0.69932	0.072448
CCDC141	0.69932	0.0858388
TFAM	0.69932	0.0898408
UTP25	0.69932	0.12486
ZNF789	0.69932	0.169707
PPP6C	0.69932	0.173485
C1orf100	0.69932	0.191418
TMEM214	0.69932	0.191418
RNF135	0.69932	0.228133
RIT2	0.69932	0.261496
TAS2R40	0.69932	0.0423364
ZNF12	0.69932	0.0881262
PRKCD	0.69932	0.118111
WDR74	0.69932	0.143091
SYNDIG1	0.69932	0.145969
TBC1D10C	0.69932	0.145969
HHIP	0.69932	0.167422
HOMER3	0.69932	0.293694
AKR1C3	0.699201	0.196228
HNRNPL	0.699179	0.0438264
PFN1	0.69795	0.468042
LAT2	0.697644	0.292834
CLEC4E	0.697404	0.171223
ZNF396	0.697404	0.225666
PRR20G	0.695533	0.143091
WDR83OS	0.694988	0.120819
ADPRHL1	0.694988	0.0617925
SLC35C2	0.694988	0.122843
GPLD1	0.694988	0.171979
SMR3A	0.694988	0.259818
PIP5K1B	0.694988	0.0892693
DNAJC7	0.694988	0.145251
POLI	0.694988	0.145969
PGGT1B	0.694988	0.122169
PDIA3	0.694955	0.127538
COG8	0.694258	0.809527
HPS3	0.693617	0.252135
SP100	0.692687	0.0898408
BCL6	0.692546	0.195431
NPC2	0.692239	0.0729673
PRG2	0.692239	0.197817
M1AP	0.691316	0.0881262
AP2A1	0.690773	0.124188
SPHKAP	0.690575	0.0109259
ZPBP2	0.690575	0.0750462
SLC9A3	0.690575	0.0892693
CST9L	0.690575	0.105588
PLXNA4	0.690575	0.227313
RNF19B	0.690575	0.072448
SYP	0.690575	0.072448
UAP1L1	0.690575	0.19061
EFCAB7	0.690575	0.0745262
AKAP8L	0.690575	0.123516
MED15	0.690245	0.12486
LAMP2	0.689832	0.0603891
PRKD2	0.689584	0.0483817
NTRK1	0.689584	0.126869
SDR42E2	0.689584	0.223179
TIMM21	0.6889	0.168947
SMPD1	0.688214	0.462433
MRPL42	0.687588	0.055742
MBD4	0.687588	0.0613243
SH3BGR	0.687588	0.228951
MOXD1	0.687588	0.033763
KIF26B	0.687588	0.04308
NOA1	0.687588	0.224839
NTN1	0.687588	0.0212788
GPR75	0.687588	0.0272053
B4GALT3	0.687588	0.0423364
PET117	0.687588	0.105588
RAB4B	0.687588	0.14092
HIF1A	0.687588	0.145251
LDOC1	0.687588	0.147401
REPS2	0.687588	0.168947
CCDC9	0.687588	0.170466
RASGRF2	0.687588	0.171223
ST3GAL4	0.687588	0.197817
RYR2	0.687588	0.0627302
CDH2	0.686647	0.120819
VAMP2	0.686459	0.0921251
FEZ1	0.686459	0.162038
TTC1	0.685913	0.0379415
LRRN4CL	0.685576	0.105588
TPSAB1	0.685432	0.296258
ELMO2	0.685172	0.169707
ATF7	0.685172	0.332406
COX6C	0.685172	0.126869
UQCRQ	0.685104	0.0755663
VSIG4	0.685071	0.296258
STK38	0.685071	0.258129
RNF187	0.684754	0.10247
LDLRAD1	0.683802	0.103719
MINDY4B	0.683802	0.122843
PLA2G2D	0.683802	0.145251
HSBP1L1	0.683802	0.25728
SLC22A15	0.683802	0.00861013
NCR3LG1	0.683802	0.066753
CUL9	0.683802	0.124188
OOEP	0.683802	0.293694
TUBGCP6	0.683802	0.0864107
RXFP2	0.683802	0.145251
TDRD15	0.683802	0.227313
FAM241B	0.683802	0.334973
MGST1	0.683674	0.809855
F10	0.683176	0.0641396
WNT2B	0.681501	0.0423364
ANKRD54	0.681501	0.0589897
PSMB5	0.681501	0.122843
ACOX2	0.681501	0.192225
PSORS1C1	0.681501	0.0881262
OR1M1	0.681501	0.0617925
CES4A	0.681501	0.105588
NBR1	0.681501	0.467251
SMIM19	0.680815	0.375962
RFC1	0.680815	0.297107
UQCR10	0.680815	0.371704
CHGB	0.680815	0.571793
ARRDC3	0.680342	0.419245
CIDEA	0.679955	0.334973
NDUFS8	0.679819	0.226491
ABHD5	0.679469	0.171223
ADGRB2	0.678398	0.0212788
STOML3	0.678398	0.678071
ARG1	0.678398	0.0864107
HIRA	0.678398	0.100595
ZNF112	0.678398	0.123516
TMCO1	0.678398	0.171979
FBXO22	0.678398	0.0750462
C2CD5	0.678398	0.419245
HYOU1	0.677773	0.147401
C16orf89	0.677714	0.120819
CLCA2	0.677714	0.294552
CD4	0.676832	0.0622611
TDRD10	0.676832	0.120819
ZSCAN30	0.676832	0.147401
TCF25	0.676832	0.421712
CLDN4	0.675957	0.332406
CDK5RAP3	0.675255	0.101846
NCAPG	0.675057	0.103719
SMIM27	0.675057	0.166657
ZNF697	0.675057	0.0603891
ETFB	0.675057	0.0881262
C1QTNF2	0.675057	0.12486
AQP10	0.675057	0.170466
ERCC3	0.675057	0.33412
PEBP4	0.675057	0.145251
ARF1	0.674314	0.297953
PPP1R8	0.674066	0.292834
IGF1	0.674066	0.169707
SREBF1	0.673986	0.107453
SAA2	0.673845	0.297107
ABCA6	0.673579	0.296258
PSMG2	0.673045	0.1262
ACE	0.67207	0.0898408
CCDC80	0.67207	0.170466
AP1B1	0.67207	0.0463198
AKAP3	0.67207	0.0708916
SLC27A5	0.67207	0.101846
RNF167	0.67207	0.295406
ZNF223	0.67207	0.0881262
NKG7	0.67207	0.0892693
CD3G	0.67207	0.147401
GJC3	0.67207	0.227313
MED9	0.67207	0.228133
MRPL24	0.67207	0.0183106
TTLL8	0.67207	0.0324761
NCF2	0.67207	0.0589897
CLECL1	0.67207	0.0627302
KCNE3	0.67207	0.0892693
HERC3	0.67207	0.0999697
APOB	0.67207	0.122169
SLC16A4	0.67207	0.122169
FOXRED1	0.67207	0.145251
CDKN1A	0.67207	0.168947
TCF23	0.67207	0.334973
UBL3	0.67207	0.513629
HOXA9	0.67207	0.0881262
MARCHF6	0.671468	0.101846
KRTAP10-2	0.670999	0.0898408
TRIM31	0.670999	0.169707
TMEM239	0.670999	0.170466
GLIS1	0.670999	0.285844
ZNF141	0.670999	0.147401
OTUD7B	0.670058	0.195431
SMARCD1	0.669769	0.375117
SLC6A20	0.669654	0.072448
BCL10	0.669654	0.225666
XPNPEP2	0.669654	0.0412268
GNG10	0.669654	0.147401
MYRFL	0.669654	0.36648
ITGA4	0.669654	0.0846947
TXNDC5	0.66864	0.226491
PIPOX	0.668481	0.332406
YIF1B	0.668284	0.293694
TSPAN3	0.667213	0.199397
DEFB105A	0.667213	0.026646
RPS4Y2	0.667213	0.120143
KRT2	0.667213	0.124188
HINT3	0.667213	0.0521351
GAMT	0.667213	0.10621
PRKD1	0.667213	0.170466
NEBL	0.667213	0.219831
COLGALT1	0.667213	0.225666
CPSF1	0.667213	0.260658
HSPB6	0.666906	0.0438264
CNIH2	0.666667	0.195431
SPATA17	0.666667	0.100595
ECE1	0.666667	0.171979
PNOC	0.666065	0.0771276
F11R	0.665983	0.467251
DET1	0.665297	0.195431
KAT7	0.665297	0.227313
TAOK3	0.665297	0.291104
SUN1	0.665297	0.47117
TMEM67	0.664705	0.141645
PGR	0.663523	0.369108
PXN	0.663326	0.0538188
HINT1	0.663088	0.199397
PLOD3	0.66288	0.171223
BICRAL	0.66288	0.105588
DNMT1	0.66288	0.071929
NET1	0.66288	0.0892693
FIGNL2	0.66288	0.172733
TIPIN	0.662255	0.169707
DEFB103A	0.662255	0.0423364
TTL	0.662255	0.0423364
IGDCC3	0.662255	0.0627302
MIF4GD	0.662255	0.0881262
OR5B12	0.662255	0.122169
PSMB7	0.662255	0.126869
OR51G2	0.662255	0.14092
LOXL4	0.662255	0.170466
NOXO1	0.662255	0.195431
H2AC20	0.662255	0.229766
RGCC	0.662255	0.0627302
LATS2	0.662255	0.0755663
MCF2	0.662255	0.10247
FAM221B	0.662255	0.139468
STX18	0.662255	0.145251
FBXO47	0.662255	0.168947
GLT8D2	0.662255	0.198608
TBX3	0.662255	0.198608
NEDD1	0.662255	0.0116695
NPY5R	0.662255	0.0212788
ZNF781	0.662255	0.0280513
DPRX	0.662255	0.0627302
UBE2Q2L	0.662255	0.0750462
LRRIQ1	0.662255	0.0750462
RITA1	0.662255	0.0858388
[truncated: 13,313 more rows]
