# Supplementary material for: Tissue-resident memory T cells in epicardial adipose tissue comprise transcriptionally distinct subsets that are modulated in atrial fibrillation
Source: Nat Cardiovasc Res. 2024 Aug 23;3(9):1067–82. doi: 10.1038/s44161-024-00532-x (PMC11399095; doi:10.1038/s44161-024-00532-x)
Supplement: Supplementary file 14 — DEG in the AA border zone in AF versus SR patients [file 44161_2024_532_MOESM14_ESM.xlsx]

## Sheet: Sheet1
Supplementary Table 13. DEG in the AA borderzone in AF vs SR patients.
Differential expression was performed using the linear mixed-effect model showing the average log-fold changes and p-values
Target name	Log2	Pvalue
DUSP9	-0.523091	0.000310358
TMEM247	-1.36626	0.000353777
ALG10B	0.681794	0.000485165
DUSP5	0.680641	0.000543155
GNPNAT1	-1.4849	0.000735986
CDK14	0.554604	0.00085387
CCN2	-1.11884	0.00112194
ARHGAP45	-1.22074	0.0011886
ORC3	-0.706347	0.00130573
APOBEC3G	-0.622034	0.00147411
SEC24A	-0.977281	0.00180721
TMTC1	-0.760977	0.00204589
CRYGC	-0.951617	0.00206509
RIMKLA	-1.56836	0.0023002
HIPK4	-1.00483	0.00249951
CKS1B	0.762594	0.00266061
COG4	0.545157	0.00270824
CENPP	-1.53428	0.00294514
PRDM9	-0.909774	0.00297285
HOATZ	-0.593634	0.00297833
SETBP1	-1.30043	0.00297849
CXorf49	-0.948515	0.0030016
PPP2R2D	-0.437329	0.00316037
KLHL2	-0.712675	0.00335835
WAS	-0.750373	0.00341738
DND1	-1.0116	0.00360535
FILIP1L	-0.745873	0.00371842
RRAD	-0.889505	0.00379473
DYNLRB2	-0.969841	0.00389081
USP26	-0.924252	0.00389315
NBPF19	0.34323	0.00389761
CRABP2	0.651312	0.00415597
UTP6	-0.572763	0.0041895
DNAAF4	1.05707	0.00426076
HOMEZ	-1.37027	0.00442596
CASP1	-0.88801	0.00443933
SLC46A2	-0.908108	0.0046207
SHLD3	-0.881758	0.0046911
XYLT2	-1.14106	0.0047867
C4orf50	-0.832162	0.00480893
COLGALT2	-0.861522	0.00484522
BRD7	0.76802	0.0048662
C8orf86	-0.770116	0.00488204
CLN3	1.03607	0.0051243
BCAR1	0.492013	0.00537721
TCF21	-0.676154	0.00541387
CLMP	-0.945957	0.00550889
LPIN1	-0.781022	0.00552332
ADAM8	-0.992799	0.0056238
DYNC1LI1	-0.959098	0.00565724
MLLT1	0.48738	0.0057079
TM7SF2	-0.441057	0.00590065
ZNF174	-0.737954	0.00590646
ZNF799	-0.870267	0.00592406
STARD6	-1.28681	0.00613048
CRELD2	-0.875729	0.00620484
DBNDD2	-0.744468	0.00623638
POU4F1	-0.462663	0.00642401
CCR7	-0.644848	0.00643685
SLC22A8	-0.909008	0.00652629
ARR3	-1.21766	0.00658415
SLC24A1	-1.06016	0.00661069
ISY1	-0.774372	0.00677885
NAA38	0.342407	0.00681129
SYPL1	0.732406	0.00692854
FADS1	0.638302	0.00714742
LRRC31	-1.08985	0.00715975
CFAP77	-0.714021	0.00738861
IRAK4	-1.45093	0.00779972
SNAP23	0.556079	0.00795131
ADPRM	-1.15469	0.00795794
ACTN4	0.828531	0.0079803
CFAP126	-0.614876	0.00802849
ZCCHC7	-0.568801	0.00819085
MRPL28	-0.679942	0.00821009
PPP1R3C	-0.463816	0.00825068
CBS	-0.812429	0.00830101
ABCA10	-1.13374	0.00856601
MRPL12	-0.475581	0.00867074
MSANTD4	-1.14189	0.00872784
DSG3	-1.12369	0.00891947
PIPOX	-0.700943	0.00892067
MARCKSL1	0.631528	0.00893536
CHRNA6	-1.23225	0.00919193
FAM111B	-0.560901	0.0091927
OR4K17	-0.962663	0.00924052
PGD	0.882261	0.00925298
THBD	-0.897218	0.00943329
H2AJ	0.64556	0.00944315
TNFRSF19	-0.788306	0.0094798
PLEKHA7	0.788092	0.00957622
MOGS	-1.05141	0.00982762
FCF1	0.669644	0.00983535
SLC49A4	0.582427	0.0099755
METTL6	0.5687	0.00998557
HFE	-0.582448	0.0101125
FYN	-0.714345	0.0101242
FOXP2	-1.05097	0.010261
INTS6L	-0.941545	0.0103271
SLC39A10	0.749755	0.0103671
FGF4	-1.65554	0.010455
AKAP8L	0.658054	0.0105655
KRTAP12-4	-1.1324	0.0106727
GPR68	-1.29303	0.0106835
CAPN10	-0.6233	0.0107312
ADRA2C	-1.3355	0.0110397
SSR2	-0.641868	0.0111895
OR2G6	-1.19349	0.0113253
GPR75	-0.744782	0.0116323
GGT6	-1.26833	0.0118958
VPS9D1	0.617943	0.012035
CSNK2A2	0.502026	0.0120859
ATP13A3	-0.811959	0.0122514
OR10W1	-1.27744	0.0122986
EVL	0.587405	0.0123179
USP25	-0.614247	0.0123237
EPS15L1	0.498377	0.0123689
IL1RAPL1	-0.987865	0.0123743
ZNF691	-0.490984	0.0124037
MB21D2	-0.976835	0.0124655
NPHS1	-1.51876	0.0125456
FAM76A	-0.706587	0.0125829
FHOD1	-0.535367	0.0126461
DPCD	-0.642877	0.0126897
CFTR	-1.17424	0.0126981
TCP1	-0.895445	0.0127786
RABGEF1	0.633677	0.0128839
EPHB6	-1.36382	0.0130221
GLDN	-1.20026	0.0130243
SOX14	-0.916523	0.0132686
SLC19A3	-0.744098	0.013379
WWC3	-0.974394	0.0134932
TP53I11	0.449355	0.0134944
CASKIN1	0.725551	0.0134974
SMAD2	-0.52122	0.0135195
PARP16	0.737283	0.0138026
KBTBD6	-0.864368	0.0141433
IGKC	-0.887461	0.0142017
GP2	0.419468	0.0146266
FBLL1	-0.819359	0.014713
TGDS	-0.587081	0.0147384
SLC35B3	-1.19759	0.0150073
CHCHD6	-0.904675	0.0152603
PRKRIP1	-0.738652	0.0153432
SLC27A3	1.39849	0.015368
PSMC3	0.413705	0.0154662
PTCD2	0.721764	0.0157321
DAPK3	-0.554352	0.0158092
AFG3L2	0.407519	0.0158478
FANK1	-0.957705	0.0159199
RAP1B	0.720809	0.0159495
PHF3	0.575574	0.0161718
CYB5R3	0.567471	0.0164331
RSPH6A	-1.32676	0.0166484
CCDC196	-0.911449	0.0167009
ERO1A	-1.12254	0.0167028
CGREF1	-0.837277	0.016787
TNP1	-0.657165	0.0169755
GPR176	0.818633	0.0169935
CT62	-0.70393	0.017028
LRCOL1	-0.519473	0.0170969
ABCC11	-1.00217	0.0171784
PGR	-0.545778	0.017237
VPS13B	-0.485384	0.0174992
SCNN1B	-0.780618	0.017745
TFAP2E	-0.660091	0.0177502
UTRN	-0.610184	0.0177531
GLIS2	-0.55071	0.0179228
PPP1R2B	-0.860038	0.0180284
MSRB1	-1.09217	0.0180709
CAPG	-0.722004	0.0180952
CKAP2	-0.654467	0.0181279
SETD7	0.475843	0.0181932
SCIN	-1.14288	0.0183637
PPP1R9A	0.964048	0.0183751
BTN3A2	-1.08489	0.0184055
C3orf62	-0.917173	0.0187349
PSEN1	-0.408852	0.0188151
CARMIL1	-0.434183	0.0189498
TEAD3	-0.384742	0.0192653
RALGAPB	-1.04601	0.0192741
ABCB7	0.584218	0.0192797
LPAR6	-0.705276	0.019331
TRIM6	-0.708342	0.0195544
ATF5	0.720089	0.0195639
TGFA	-0.672089	0.0196074
FES	0.75883	0.0197158
ZDHHC20	-0.554069	0.020262
GCG	-0.863823	0.020269
TAF1L	-1.19107	0.0202886
SPEN	0.413981	0.0202907
ERG	-0.610849	0.0203934
NFE4	-1.26633	0.0204786
DCLK1	-0.636103	0.0207829
GALE	-1.27851	0.0208056
NDST1	-0.775324	0.0208137
CDK17	-0.347184	0.0208746
RPRD2	-0.382187	0.0209951
TMOD4	-0.905121	0.021058
UNC119	-0.84735	0.0210827
TRIM42	-0.957705	0.0211315
KIAA1522	-1.049	0.0212225
RIPK4	-0.52112	0.0212608
LDHD	-0.810284	0.0212844
FAM153B	-0.780281	0.0213623
FTSJ1	-0.692194	0.0215306
CCDC88C	-0.674678	0.0215475
HMGN1	0.428893	0.0219133
RTBDN	-1.09295	0.0219613
RNASEH2A	-1.19957	0.0219686
RCN3	-0.452439	0.0221034
KASH5	0.594195	0.0222082
SLCO1B1	-0.688082	0.0222484
CASZ1	-0.555032	0.0226315
SPEG	-0.601695	0.0226555
PRR19	-0.78626	0.0227467
PTCHD1	-0.875671	0.0228357
ZNF784	0.689111	0.0232591
ATP5F1E	-0.786706	0.0234306
TRIP4	-0.962663	0.0235486
CTSS	0.656378	0.0238331
SLC38A1	-1.03164	0.0240863
UPP2	-1.07477	0.0241552
MFSD4A	-1.34469	0.0242678
UGT2B7	-0.519114	0.0243289
NAALAD2	-1.16442	0.0244306
STXBP3	-0.47451	0.024623
PPM1M	-0.791038	0.0246232
FAT4	-1.05617	0.0246311
CDC45	-0.555498	0.0247838
YTHDF1	-0.788761	0.0248509
ANKRD7	-0.739925	0.0250576
RETREG3	-0.467761	0.025203
STK10	-0.945174	0.0252398
MGA	-0.589341	0.0253611
TDRD9	0.680641	0.0253904
ADGRV1	-0.888532	0.0254098
COQ4	-1.09112	0.0258385
SLURP2	0.519262	0.0258664
SETD9	0.715736	0.0261899
CFAP61	-1.09853	0.0262242
AVEN	-0.873014	0.0262995
FMOD	0.785534	0.0263179
HCN2	-0.936099	0.0263385
COLEC12	-1.35147	0.0263588
ABCA7	-0.971432	0.0264275
CEMIP	-0.441783	0.0264983
MFSD5	0.450205	0.0265361
TRMO	-0.724407	0.026557
HACD4	-0.987942	0.0265745
GGA3	-0.569347	0.0266041
DOCK5	0.670196	0.0266983
RAET1G	-0.61288	0.026742
ZNF713	-0.65902	0.0268485
CEP120	-0.553228	0.0270129
TENT5B	-0.923181	0.0272508
SIGLEC11	-1.37934	0.0273149
ANKRD34A	0.893389	0.0274275
FNIP1	-0.401004	0.0275977
TMEM233	-0.850121	0.0279504
CARD18	-1.34848	0.0279972
ARL14	-1.07567	0.0282703
CDKN2AIPNL	0.644862	0.0283044
SHPRH	-1.12422	0.028311
CYLD	-0.539155	0.0283192
ZNF212	-0.636869	0.0283776
PRRC1	-1.01537	0.0284711
ANKRD9	-0.672018	0.028493
CEACAM5	-0.678026	0.0285241
TMEM9B	-0.620912	0.028561
C15orf40	-0.47588	0.0286164
PTRHD1	-1.07923	0.0289116
GPR171	-0.667606	0.0289927
MTRF1L	-0.934771	0.029031
ARHGAP11B	-1.09599	0.0290485
PPAT	-0.903349	0.0291076
SSBP2	-0.681369	0.0291168
BASP1	-0.532497	0.0291249
BTN3A3	-0.783275	0.0291511
NSUN3	-0.924955	0.0291674
CCNA1	-0.649965	0.0291968
NPR2	0.682141	0.0294366
NRAS	-0.892319	0.0294719
COL6A6	-1.11524	0.0295775
USP29	-1.0195	0.0296352
TNK1	-0.53006	0.0296583
MTF2	1.07261	0.029835
TFPI2	-0.781491	0.029923
RBBP8	-0.648906	0.0299862
HNF4A	-0.890527	0.0299998
C1orf116	0.479326	0.0300474
LILRA4	0.528147	0.0301261
OTX1	-1.08828	0.0302285
CCIN	-0.970062	0.0305747
FAM222B	-0.353462	0.0306194
CCL5	-0.760002	0.030639
TNS3	0.525431	0.0306585
PLK4	0.871842	0.0306634
NDE1	-0.726121	0.0307022
GPANK1	-0.692844	0.0307904
MYCT1	-0.593049	0.0310965
PPP1R3D	0.80454	0.0311231
FAM149A	0.503414	0.0313985
BTBD10	-0.529081	0.0314662
SHANK1	-0.58426	0.031484
ZNF707	-0.428664	0.0315432
RPP40	-1.21578	0.0316616
HEPN1	-0.809543	0.0317511
UQCC1	-0.785239	0.0318469
DGKD	-0.695986	0.0318974
PTPRR	-0.787251	0.032046
CYP2F1	-1.08725	0.0321265
MACF1	0.47769	0.0323172
SBNO1	-0.618438	0.0323412
CLDN24	-0.659425	0.0323481
FLYWCH2	-0.525491	0.0325384
RWDD4	-0.694965	0.0326244
PPFIBP2	-0.575319	0.0326996
GSPT2	-0.849675	0.0331025
PF4	-0.996192	0.0332923
PSTPIP1	-0.720539	0.0334119
CPNE3	-0.579775	0.0335282
AQP3	-0.533047	0.0336652
ZNF823	-0.931825	0.0337614
STOML1	0.633015	0.0338217
CBR1	-0.709647	0.0338218
SERTM1	-1.18367	0.0338326
LDHA	-0.806785	0.0338544
ZW10	-0.622994	0.0339893
ARL14EPL	-0.936783	0.0340337
C10orf95	1.09595	0.0341413
CHN2	-0.65053	0.034371
POTEG	-0.584749	0.0344334
ENTR1	-0.729264	0.0346468
CCDC102A	-0.990787	0.0348175
C16orf78	-1.36076	0.0350012
GON7	-0.666535	0.0351742
BMPR1A	0.876363	0.035543
IQGAP3	0.594034	0.0357392
UBXN8	-0.438129	0.035876
RBMS2	0.657303	0.0360062
FASTKD1	-0.334193	0.0361322
CD6	-0.430882	0.0361813
SPCS3	0.609473	0.0362482
CYP39A1	-0.749801	0.0363048
SIRPB2	-1.28725	0.0364382
DCBLD1	-0.500414	0.0364905
REEP2	0.482938	0.0364939
FDX2	-0.851023	0.036613
PIGQ	-0.831091	0.0370006
FLNB	0.663348	0.0370207
STK11IP	0.783093	0.0370759
RAB9A	-0.674668	0.037104
HOXA4	0.665568	0.0371922
INHBA	-0.944728	0.0374252
GPR18	0.598491	0.0374459
BAHCC1	0.883473	0.0374477
STK17A	-0.549349	0.0374862
SLC4A1	-0.483609	0.0376384
ARMC1	0.641523	0.0376992
ZNF354B	-1.26043	0.0377109
OOEP	-1.12058	0.0377741
MTFP1	-0.600208	0.0378045
OLFM4	-0.503515	0.0381104
TAS2R20	-0.648576	0.0381378
SAMD9	-0.757506	0.0385178
KIF16B	-0.870597	0.0385462
OR9G4	-1.13284	0.0386061
ITIH5	-0.64836	0.0386626
PNPT1	-0.656479	0.0387698
NCR3LG1	-1.07072	0.0390519
TMEM184A	0.803799	0.0390821
KLRF2	1.07602	0.0391257
ITPKC	-0.810573	0.0391272
PRSS22	-1.03562	0.0391498
FAM151B	-1.01146	0.0394993
DCAF12L1	-0.863198	0.0395596
WDR36	0.59595	0.0397927
CALM2	-0.725891	0.0398137
TSPEAR	-0.479252	0.039878
IFNAR2	-0.986026	0.0398824
UNC45B	0.550187	0.0398887
P2RY6	-0.759617	0.0399293
ZMIZ1	0.714448	0.0400533
E4F1	-0.696341	0.0400675
OR10G2	-0.856424	0.0402012
EEF1AKMT3	-0.535564	0.0404015
SOST	0.571962	0.0404378
IRF3	0.526676	0.0404936
RNF130	-0.534369	0.0407404
CSAG3	-0.936099	0.0407947
DICER1	-1.19716	0.0408084
ADD2	-0.455288	0.0409797
MARCHF5	0.50353	0.0410101
PIM1	0.744797	0.0410401
TOMM40L	-1.01511	0.041197
NACC1	-0.556527	0.0412469
BCL2L11	-0.819359	0.0413449
SLC26A7	-0.861522	0.0413576
PFKFB1	-0.84872	0.0414337
ZNF850	-0.420639	0.0414644
DUOXA1	-0.820977	0.0415289
RNF185	-0.753032	0.041596
PTP4A3	-0.428254	0.0416371
HMBS	-0.905221	0.0416481
ATP10B	-0.527564	0.0417406
C6orf201	-1.02608	0.0418417
KIF21A	-0.431439	0.0420233
DPYSL5	-0.647289	0.0420589
CPVL	0.573658	0.0422471
OR5AU1	-0.938094	0.0424954
TAS2R40	-0.580532	0.0425193
C9orf40	0.774348	0.0425224
GRM6	-0.920639	0.0425662
GOLGA8A	0.746117	0.0427191
CXCL12	-0.673934	0.0427274
SH3BGRL3	-0.841046	0.042743
CD3D	-0.819359	0.0429736
AP5M1	-0.724522	0.0429793
EZHIP	-1.23299	0.0430021
GOLGA5	0.567513	0.0430477
GSTA1	-0.898347	0.0432709
ASTN2	-0.38839	0.0433638
MZF1	-0.45414	0.0433909
RBMX	-0.799099	0.0434136
BSPRY	-0.557114	0.043477
PKLR	-0.58563	0.0435357
CITED2	0.551717	0.0437112
C9	-0.549419	0.0438544
AIF1L	-0.530004	0.0439385
DUSP16	-0.923842	0.0440564
SMIM21	-1.03861	0.0440881
ASB15	-0.734281	0.0441559
TEX53	-0.746698	0.0441646
NUDT2	-0.633387	0.0443124
SCO1	0.473122	0.0443177
PLA2G4D	-0.889177	0.0443184
MRPL57	-0.687121	0.044388
CCR5	0.579361	0.0444909
MAPK3	-0.5116	0.0445294
TOGARAM1	-1.1712	0.0445769
BMP2	-0.737383	0.0446054
SPNS2	-0.728193	0.0446582
RUSF1	-0.838184	0.0447176
EBP	-0.420153	0.0447404
STYK1	-0.749195	0.0447844
PLCD3	0.533972	0.0449037
TOM1L1	-0.411449	0.0449789
PDE11A	-1.13419	0.0449892
OR10P1	-0.959016	0.0452253
VPS37B	-1.26403	0.0452478
ADAM18	-1.12535	0.0454021
OR10D3	-1.16708	0.0455067
CNIH2	-0.97621	0.0457214
TMEM71	-0.705021	0.046063
SLC6A15	0.926867	0.0461067
RGS4	-0.970062	0.0462599
STIMATE	-0.47621	0.0462653
SMARCB1	-0.478452	0.046333
TSG101	-0.9384	0.0464687
GPR108	0.355854	0.0465314
OR5M8	-0.896477	0.046574
CEP55	-0.517687	0.0467496
ESYT2	-0.429813	0.0468944
SORD	-0.93977	0.0471514
TCP11L2	-0.764077	0.0471858
ADORA2B	-0.824317	0.0472362
ATP2C1	-0.751961	0.0473987
HS1BP3	-0.748569	0.0474556
RASGEF1B	-0.613408	0.0474818
CSF2RB	-0.921265	0.0475027
TAS2R50	0.604694	0.047678
SNX30	0.559625	0.0477079
ANKRD13C	-0.418278	0.0477286
KLC2	0.857123	0.0477359
DAGLB	-0.733676	0.047992
CHST15	-0.769762	0.0480068
CCDC60	0.626382	0.0480393
KRT26	-0.547684	0.0481046
ITIH6	-0.979252	0.0481623
ATP1A4	-1.08848	0.0483413
TLR2	0.779635	0.0484108
AEBP2	0.501443	0.0485366
TMEM42	-0.895931	0.0488714
NUBP1	-0.783218	0.0489332
SAXO2	-0.725263	0.0489962
IRF2	-0.573783	0.0490796
MRPS18B	-0.523194	0.0494144
BTNL9	-0.754134	0.0495966
CTRB1	-0.888532	0.049598
HIVEP2	0.5146	0.0496315
A3GALT2	-0.574445	0.0497146
PLOD1	0.370959	0.0498904
ABCD3	-1.04655	0.0498969
