# Supplementary material for: Tissue-resident memory T cells in epicardial adipose tissue comprise transcriptionally distinct subsets that are modulated in atrial fibrillation
Source: Nat Cardiovasc Res. 2024 Aug 23;3(9):1067–82. doi: 10.1038/s44161-024-00532-x (PMC11399095; doi:10.1038/s44161-024-00532-x)
Supplement: Supplementary file 15 — DEG of iPSC-CMs cultured with TEM versus CD4+ TRM [file 44161_2024_532_MOESM15_ESM.xlsx]

## Sheet: Sheet1
Supplementary Table 14. DEG of iPSC-CM cultured with TEM vs CD4+TRM
The Wald test from the DESeq2 package was used to test significance using FDR-adjusted p values
SYMBOL	baseMean	log2FoldChange	lfcSE	stat	pvalue	padj
PI3	51.9304	-6.24366	1.51187	-4.12976	3.63e-05	0.00693808
AGAP12P	7.23051	-6.12629	1.56608	-3.91187	9.16e-05	0.0125984
PRG4	107.662	-5.98263	1.47991	-4.04258	5.29e-05	0.00906201
SCNN1G	34.1566	-5.61265	1.17866	-4.76189	1.92e-06	0.00079147
REG3G	11.0643	-4.56714	1.24807	-3.65936	0.00025285	0.024963
C3	9371.89	-4.52423	1.22234	-3.70128	0.00021451	0.0223096
SPRR2F	309.703	-3.91995	1.16751	-3.35753	0.00078643	0.04993
NA	9.0121	-3.91052	0.987286	-3.96088	7.47e-05	0.010921
NA	7.90886	-3.74801	0.989348	-3.78836	0.00015165	0.0175326
MTNR1A	109.254	-3.38746	0.791837	-4.27798	1.89e-05	0.00413991
BCL2A1	64.47	-3.29775	0.603139	-5.46764	4.56e-08	5.05e-05
SCN7A	224.522	-3.20749	0.663451	-4.83455	1.33e-06	0.00064035
INSYN2A	48.2686	-3.19806	0.776846	-4.11672	3.84e-05	0.00727481
TMEM215	124.226	-3.18081	0.669947	-4.74786	2.06e-06	0.000819
PTGS1	608.492	-3.12794	0.81382	-3.84353	0.00012128	0.0147205
NA	55.9028	-3.01788	0.800916	-3.76803	0.00016454	0.0186543
NA	12.8656	-2.96818	0.852112	-3.48332	0.00049523	0.0384156
SLC15A3	31.4912	-2.94485	0.665463	-4.42527	9.63e-06	0.00264999
SLC7A7	1054.93	-2.92545	0.837257	-3.49409	0.00047568	0.0374622
REN	51.3012	-2.84807	0.628005	-4.53511	5.76e-06	0.001747
ECRG4	66.6496	-2.84556	0.843181	-3.37479	0.00073872	0.0486784
SHOX2	608.736	-2.81548	0.768863	-3.66187	0.00025038	0.0249111
GGT5	88.6252	-2.72059	0.613732	-4.43286	9.3e-06	0.00259297
HOXC4	57.129	-2.60189	0.531612	-4.89433	9.86e-07	0.00049642
SLC34A2	140.198	-2.56929	0.705004	-3.64437	0.00026805	0.0258456
RAB7B	295.721	-2.5292	0.504228	-5.01598	5.28e-07	0.00032021
CHRDL2	15.2535	-2.51268	0.719011	-3.49464	0.0004747	0.0374622
ADAM33	161.264	-2.47432	0.643258	-3.84655	0.00011979	0.014626
NPY	22.9369	-2.45492	0.627997	-3.90913	9.26e-05	0.0126156
PAPLN	163.248	-2.40899	0.670559	-3.59251	0.0003275	0.0291785
KCNMB2	83.8884	-2.40066	0.610747	-3.93069	8.47e-05	0.0119554
ABCB1	38.266	-2.36587	0.69321	-3.41291	0.00064273	0.0448042
IL34	96.8394	-2.35601	0.586811	-4.01493	5.95e-05	0.00966097
OLR1	178.392	-2.33781	0.639164	-3.65761	0.00025458	0.0250138
ANXA8	189.74	-2.32088	0.688673	-3.37008	0.00075147	0.0490465
CCN4	1195.55	-2.31201	0.554181	-4.17195	3.02e-05	0.00605004
HAS1	171.897	-2.29521	0.624543	-3.67502	0.00023783	0.0242943
NA	41.4852	-2.26702	0.650754	-3.48369	0.00049455	0.0384156
GALNT9	142.201	-2.25964	0.559129	-4.04137	5.31e-05	0.00906201
TBX18	3361.86	-2.23856	0.563835	-3.97023	7.18e-05	0.0108144
NPR1	180.025	-2.22214	0.599046	-3.70947	0.00020769	0.0217539
DHRS9	2436.8	-2.21243	0.386441	-5.72516	1.03e-08	2.63e-05
C1R	659.313	-2.19081	0.604938	-3.62154	0.00029286	0.0269767
CD14	236.792	-2.13845	0.560258	-3.8169	0.00013514	0.0159341
SMOC2	1762.79	-2.11195	0.569238	-3.71013	0.00020715	0.0217539
ITGA8	1055.56	-2.08422	0.34635	-6.01767	1.77e-09	7.3e-06
FMOD	1524.73	-2.08006	0.522051	-3.9844	6.77e-05	0.0103648
ARSI	1732.35	-2.06036	0.524129	-3.93101	8.46e-05	0.0119554
SPON2	157.582	-2.04618	0.552944	-3.70052	0.00021516	0.0223096
TNFAIP8L3	683.093	-2.03865	0.336066	-6.0662	1.31e-09	6.76e-06
NA	173.602	-2.03453	0.482085	-4.22028	2.44e-05	0.00508548
LGR5	89.8948	-2.0098	0.493821	-4.06989	4.7e-05	0.00836672
KCNQ2	545.236	-1.99564	0.369006	-5.40815	6.37e-08	5.97e-05
HIC1	890.186	-1.97797	0.376012	-5.26039	1.44e-07	0.00011724
CALN1	563.011	-1.97117	0.528474	-3.72994	0.00019153	0.0206907
ABCA8	552.324	-1.96965	0.563453	-3.49568	0.00047286	0.0374622
TG	38.9264	-1.96941	0.381834	-5.15777	2.5e-07	0.00017782
RGS7BP	182.221	-1.96107	0.472934	-4.14661	3.37e-05	0.00656853
PDE7B	180.311	-1.9444	0.359032	-5.41565	6.11e-08	5.97e-05
CALB2	1262.57	-1.93376	0.353886	-5.46436	4.65e-08	5.05e-05
APOL6	93.3237	-1.9323	0.387413	-4.9877	6.11e-07	0.00035021
LRRC55	212.165	-1.91225	0.339547	-5.63178	1.78e-08	2.63e-05
LOC107985433	53.7898	-1.91069	0.48081	-3.9739	7.07e-05	0.0107276
HOXA4	190.676	-1.88893	0.425501	-4.4393	9.03e-06	0.00257921
NRK	721.035	-1.8701	0.538709	-3.47145	0.00051765	0.0391256
MYLK	5426.49	-1.85168	0.476912	-3.88266	0.00010332	0.0131031
CADM3	407.232	-1.85165	0.528013	-3.50683	0.00045348	0.0366944
TNFRSF9	1374.45	-1.8378	0.461199	-3.98484	6.75e-05	0.0103648
CASP4	265.378	-1.80016	0.46152	-3.90051	9.6e-05	0.0126156
NFIX	667.116	-1.7996	0.481028	-3.74115	0.00018318	0.020321
SNCAIP	1241.81	-1.76681	0.408019	-4.33022	1.49e-05	0.00357399
ACTG2	1973.88	-1.76671	0.377552	-4.67938	2.88e-06	0.00107949
CMKLR1	77.6815	-1.76281	0.444861	-3.96261	7.41e-05	0.010921
ELOVL2	213.401	-1.76209	0.476625	-3.69701	0.00021815	0.0225066
TLL1	294.348	-1.75252	0.48211	-3.63511	0.00027786	0.0264308
GBP1	446.602	-1.75238	0.319995	-5.47628	4.34e-08	5.05e-05
ANO4	383.708	-1.75058	0.340677	-5.13854	2.77e-07	0.00019044
LRP2	2162.38	-1.74404	0.517037	-3.37315	0.00074313	0.0486784
DCLK1	949.123	-1.73679	0.363191	-4.78204	1.74e-06	0.00074595
JPH4	493.406	-1.72934	0.474071	-3.64785	0.00026445	0.0256178
COL6A3	6576.56	-1.72002	0.391559	-4.39274	1.12e-05	0.00292352
NKD2	534.122	-1.67721	0.433016	-3.87332	0.00010736	0.0134263
PIEZO2	1602.7	-1.67651	0.29647	-5.65492	1.56e-08	2.63e-05
GATM	4053.59	-1.66801	0.420754	-3.96435	7.36e-05	0.010921
GRIA4	382.605	-1.66578	0.367121	-4.53741	5.69e-06	0.001747
TAC1	37.8804	-1.65184	0.393851	-4.19408	2.74e-05	0.00565337
IL1R1	1779.4	-1.65034	0.422983	-3.90167	9.55e-05	0.0126156
NA	23.0588	-1.64243	0.429999	-3.81962	0.00013366	0.0158496
TENM1	64.6206	-1.63025	0.407888	-3.99681	6.42e-05	0.0100359
CYP26B1	466.312	-1.61812	0.464989	-3.4799	0.0005016	0.0384758
HEYL	758.409	-1.60105	0.282493	-5.66758	1.45e-08	2.63e-05
FIBCD1	138.054	-1.57796	0.39388	-4.00619	6.17e-05	0.00977612
SCN2A	72.5671	-1.56811	0.457024	-3.43114	0.00060105	0.0430627
MOG	370.781	-1.56066	0.426179	-3.66198	0.00025028	0.0249111
LINC02381	430.479	-1.5565	0.359332	-4.33164	1.48e-05	0.00357399
IGSF11	49.1437	-1.55395	0.456762	-3.4021	0.0006687	0.0454433
RORB	30.6141	-1.54717	0.442783	-3.49419	0.0004755	0.0374622
SYT10	66.6827	-1.5269	0.442668	-3.44931	0.00056201	0.0409774
LINC01605	153.435	-1.5194	0.299542	-5.07242	3.93e-07	0.00025328
SLITRK2	596.556	-1.51805	0.332223	-4.56937	4.89e-06	0.00160219
MEDAG	440.356	-1.51797	0.441662	-3.43694	0.00058833	0.0422986
CSGALNACT1	163.805	-1.49593	0.330701	-4.52352	6.08e-06	0.00179281
C7	3982.15	-1.48596	0.432349	-3.43695	0.0005883	0.0422986
KCNN3	182.004	-1.48172	0.369442	-4.01071	6.05e-05	0.00975249
TSHZ3	255.48	-1.4586	0.33046	-4.41385	1.02e-05	0.00273189
IGSF10	46.4537	-1.4547	0.329847	-4.41021	1.03e-05	0.00273189
TNC	11564	-1.44342	0.372395	-3.87604	0.00010617	0.013358
TMEM26	187.352	-1.42156	0.303756	-4.67995	2.87e-06	0.00107949
STMN2	2324.5	-1.42031	0.368694	-3.85227	0.00011703	0.0143733
RDH10	5272.3	-1.41	0.413772	-3.40766	0.00065522	0.0450973
MARCHF1	186.101	-1.40862	0.326727	-4.31132	1.62e-05	0.00376243
ZNF469	2382.47	-1.40238	0.302612	-4.63423	3.58e-06	0.00121189
HSPE1-MOB4	59.6175	-1.40137	0.360571	-3.88654	0.00010168	0.013032
BTN3A3	73.9955	-1.38986	0.411609	-3.37666	0.00073372	0.0486784
RPRM	80.4842	-1.3774	0.403817	-3.41094	0.00064739	0.0448266
THBS2	462.184	-1.36494	0.402104	-3.39449	0.00068758	0.0463642
COL3A1	185641	-1.32705	0.284462	-4.66512	3.08e-06	0.00111653
CD200	775.577	-1.32198	0.362187	-3.64999	0.00026225	0.025525
NA	281.423	-1.29483	0.24811	-5.21877	1.8e-07	0.00013273
NFIA	1006.12	-1.29	0.343838	-3.75177	0.00017559	0.019691
NA	30.3581	-1.28363	0.353852	-3.62759	0.00028608	0.02659
DDX58	165.296	-1.26988	0.239233	-5.30814	1.11e-07	9.52e-05
IFIT2	44.7298	-1.26218	0.337709	-3.73747	0.00018588	0.0204131
CCL2	3255.99	-1.25026	0.33418	-3.74128	0.00018308	0.020321
BCL2	303.599	-1.24168	0.341867	-3.63207	0.00028116	0.02659
PSMB8	155.249	-1.23586	0.313781	-3.93862	8.2e-05	0.0118252
OLFML3	1249.29	-1.22754	0.347069	-3.53689	0.00040488	0.0337543
ADAMTSL3	530.46	-1.21998	0.327467	-3.72551	0.00019492	0.0208398
NR2F1-AS1	208.347	-1.21349	0.310146	-3.91266	9.13e-05	0.0125984
ICAM1	1457.6	-1.20976	0.308138	-3.92602	8.64e-05	0.0120404
NRXN3	483.107	-1.20846	0.336638	-3.58979	0.00033095	0.029308
GPRC5D-AS1	84.0297	-1.20688	0.282865	-4.26662	1.98e-05	0.00422165
ARAP3	1008.3	-1.20431	0.281121	-4.28398	1.84e-05	0.0040731
GNG2	905.854	-1.18704	0.289943	-4.09403	4.24e-05	0.00781017
ARHGEF26	479.961	-1.18135	0.345898	-3.4153	0.00063712	0.0445637
CNRIP1	327.452	-1.18058	0.221784	-5.32313	1.02e-07	9.15e-05
FOXC1	2471.87	-1.17661	0.238224	-4.93907	7.85e-07	0.00040492
DDR2	2331.3	-1.17424	0.285685	-4.11026	3.95e-05	0.00741356
EMILIN1	7543.92	-1.17146	0.145994	-8.02401	1.02e-15	2.11e-11
DTX3L	410.481	-1.15439	0.232491	-4.96531	6.86e-07	0.00036291
GLIPR2	2430.9	-1.14858	0.204944	-5.60435	2.09e-08	2.7e-05
PLXDC1	255.732	-1.12089	0.229343	-4.88739	1.02e-06	0.00050201
GPBAR1	127.649	-1.12025	0.332097	-3.37325	0.00074285	0.0486784
PARP14	432.625	-1.11401	0.213096	-5.22776	1.72e-07	0.00013112
TEK	424.986	-1.10321	0.230978	-4.77626	1.79e-06	0.00075204
DOK5	342.434	-1.10113	0.195935	-5.61988	1.91e-08	2.63e-05
LRRC32	1401.31	-1.07482	0.28463	-3.77619	0.00015924	0.0182547
ADAMTS3	1454.32	-1.07188	0.246597	-4.34668	1.38e-05	0.00339514
ZNF814	671.761	-1.0557	0.308872	-3.41794	0.00063097	0.0444062
IFITM3	9120.84	-1.0534	0.211791	-4.97376	6.57e-07	0.00035657
COL1A2	69860.7	-1.04911	0.257131	-4.08005	4.5e-05	0.00822198
GAREM2	522.421	-1.0491	0.232565	-4.51101	6.45e-06	0.00187509
COL16A1	6247.6	-1.04355	0.301391	-3.46245	0.00053528	0.0398849
SERPING1	2244.8	-1.03462	0.285136	-3.62852	0.00028505	0.02659
CPQ	472.661	-1.03381	0.249234	-4.14797	3.35e-05	0.00656853
TMEM87B	1746	-1.02705	0.181894	-5.64643	1.64e-08	2.63e-05
OSMR	1527.59	-1.02312	0.29127	-3.51262	0.00044372	0.0361886
NRG3	221.068	-1.01628	0.301942	-3.36579	0.00076324	0.0490465
MYRF	12172.6	-1.01337	0.287054	-3.53025	0.00041517	0.0344038
NXPH2	552.388	-1.01239	0.246556	-4.10611	4.02e-05	0.00747977
ETS1	4037.32	-1.00734	0.227035	-4.43694	9.12e-06	0.00257921
TRAF5	1159.88	-1.0065	0.200367	-5.02328	5.08e-07	0.00031761
VCAM1	3382.37	1.00891	0.2832	3.56255	0.00036727	0.0311861
RTN4RL1	315.018	1.00973	0.276426	3.6528	0.0002594	0.0253672
RAB27B	108.669	1.01316	0.257844	3.92936	8.52e-05	0.0119554
YBX2	437.938	1.01591	0.287276	3.53635	0.00040569	0.0337543
NA	132.656	1.03605	0.218251	4.74706	2.06e-06	0.000819
TMEM191C	145.756	1.04006	0.25784	4.03376	5.49e-05	0.00920837
NKX2-6	1652.96	1.04487	0.151424	6.90031	5.19e-12	5.35e-08
KCNQ4	77.7368	1.05835	0.271993	3.89107	9.98e-05	0.0129517
TMC4	43.9859	1.07625	0.316278	3.40285	0.00066687	0.0454433
HAND1	716.253	1.0787	0.224717	4.80025	1.58e-06	0.00071084
BMPER	726.491	1.08833	0.301796	3.60619	0.00031072	0.0279978
FBN2	30292.1	1.11233	0.317304	3.50556	0.00045564	0.0367256
DENND1C	159.492	1.1192	0.309515	3.61599	0.0002992	0.0271971
CLDN3	105.258	1.14317	0.317244	3.60344	0.00031403	0.0281727
EPHA4	1051.04	1.19396	0.29585	4.03568	5.44e-05	0.00920812
ACTN3	926.768	1.20643	0.346622	3.48055	0.00050039	0.0384758
ERBB3	394.878	1.23662	0.331148	3.73434	0.00018821	0.0204391
FHL2	8427.94	1.25662	0.373006	3.36889	0.00075473	0.0490465
HOXB1	240.59	1.2584	0.261385	4.81436	1.48e-06	0.00067974
PPP1R1C	49.0228	1.29275	0.319803	4.04234	5.29e-05	0.00906201
TBX3	2032.07	1.29424	0.341703	3.78762	0.0001521	0.0175326
RASSF10	51.7147	1.29525	0.360586	3.59206	0.00032807	0.0291785
MYADML2	209.496	1.30827	0.326674	4.00481	6.21e-05	0.00977612
NSUN5P1	61.7623	1.31302	0.300705	4.36648	1.26e-05	0.00321652
C5orf38	148.202	1.3982	0.266052	5.25537	1.48e-07	0.00011724
ADRA2B	220.918	1.46013	0.335666	4.34996	1.36e-05	0.00338496
OXCT2P1	18.955	1.48002	0.435075	3.40177	0.00066951	0.0454433
LRATD1	124.549	1.48253	0.367966	4.02899	5.6e-05	0.00932143
SCT	69.4238	1.49514	0.433164	3.45167	0.00055714	0.0408627
CSF1R	35.4158	1.50314	0.42849	3.508	0.00045149	0.0366773
SLC6A4	157.639	1.52342	0.426791	3.56947	0.0003577	0.0306259
LINC01405	243.147	1.5456	0.333323	4.63695	3.54e-06	0.00121189
SLC27A6	677.78	1.55233	0.448467	3.4614	0.00053737	0.0398849
HSPB2	1580.82	1.57594	0.309562	5.09087	3.56e-07	0.00023724
TAFA4	212.517	1.60036	0.393799	4.06392	4.83e-05	0.00851039
MB	6488.37	1.60372	0.414336	3.87056	0.00010858	0.0134972
IRX1	528.108	1.63955	0.264218	6.2053	5.46e-10	3.75e-06
ADAMTS19	556.581	1.66973	0.414779	4.0256	5.68e-05	0.00938092
CLDN7	347.857	1.68128	0.496891	3.38359	0.00071545	0.0476212
ZBTB16	172.905	1.71665	0.289919	5.92115	3.2e-09	1.1e-05
NA	60.7643	1.93987	0.483877	4.00902	6.1e-05	0.00975249
S100A14	57.2703	1.94824	0.575762	3.38376	0.00071501	0.0476212
MYL2	1691.06	1.95009	0.556487	3.50428	0.00045784	0.0367592
HES2	54.3237	2.01819	0.599278	3.36771	0.00075796	0.0490465
VIPR2	121.264	2.05527	0.436894	4.70427	2.55e-06	0.00099188
ADAMTS19-AS1	61.839	2.22177	0.643449	3.45291	0.00055457	0.0408627
TFAP2B	71.2438	2.68477	0.795915	3.37318	0.00074305	0.0486784
CDH17	47.4312	2.9888	0.827103	3.61358	0.000302	0.0273313
NKX2-3	13.6103	3.45964	0.965515	3.58321	0.0003394	0.029928
NA	30.2485	3.49287	0.887465	3.93578	8.29e-05	0.0118828
