# Supplementary material for: Tissue-resident memory T cells in epicardial adipose tissue comprise transcriptionally distinct subsets that are modulated in atrial fibrillation
Source: Nat Cardiovasc Res. 2024 Aug 23;3(9):1067–82. doi: 10.1038/s44161-024-00532-x (PMC11399095; doi:10.1038/s44161-024-00532-x)
Supplement: Supplementary file 17 — Patients’ clinical characteristics for Fig. 3g–k. [file 44161_2024_532_MOESM17_ESM.xlsx]

## Sheet: 3g-k
Patient number	Metabolic Group	Procedure	AF status (ps = persistent or pre-existing AF, pAF = paroxysmal AF, SR is sinus rhythm, POAF is de novo AF post-operatively	Day of POAF	Procedure details	Age	Gender	Ethnicity	BMI	DM	Type DM	Thyroid	HTN	High cholesterol	Smoking history	OSA	Previous MI	LA dimensions (cm)	LA 4Ch (cm2)	EF	Significant valve disease (mod+)	Use of BB	Aspirin	ACEi/ARB	Statin	Metformin	Med doses	Pre-operative CRP	Pre-op WCC	Pre-op Neutrophils	Pre-op Lymphocytes	N:L	Pre-op K	Pre-op Cr	Fasting Glucose	D1 WCC	D1 K	D1 CRP	D1 MG	D2 WCC	D2 K	D2 CRP	D2 MG	D3 WCC	D3 K	D3 CRP	D3 MG	D4 WCC	D4 K
115	Overweight, non-diabetic	CABG	SR	N	CABG X 3 LIMA-LAD, VG-OM1, VG-RCA	51	Male	White	29.8	N	N	N	N	Y	Y	N	N			60	N	Y	Y	Y	Y	N	Bisprolol 5mg OD, Ramipril 2.5mg OD, Atorvastatin 80mg OD, Aspirin 75mg OD, GTN, Paracetamol	3	7.5	3.6	3	1.2	4.6	82	5.5	10.9	4.9	39	1.1	22.8	4.8	276	1	12	4.6	333	1.1	9.9	4.5
120	Overweight, non-diabetic	Valve	SR	N	AVR	68	Female	White	27.1	N	N	N	N	Y	Y	N	N	3.9	0.51	60	Y AS	Y	Y	N	Y	N	Bisoprolol 2.5mg OD, Rosuvastatin 5mg ON, Aspirin 75mg OD, Omeprazole 20mg OD, Inhaler Ellipta OD		8.7	4.3	3.8	1.4	5.1	97	6.1	11.1	5.2	53	1.7	16.2	5	95	1.1	13.4	4.7	112	0.8	10.4	4.6
122	Lean, non-diabetic	CABG	SR	N	CABG x 2 LIMA-LAD, VG-D1	64	Male	White	22.74	N	N	N	Y	Y	N	N	N	N	N	60-65	N		Y	Y	Y	N	Aspirin 75mg OD, Ticagrelor 90mg bD	1	5.9	4.4	0.9	4.9	4.5	85	4	10.9	4.6	34	0.8	9	4.5	150	0.9					9.2	4
124	Obese, non-diabetic	CABG	SR	N	CABG x 3 LIMA-LAD; VG-OM1; VG-RCA	51	Male	Middle Eastern	30.6	N	N	N	Y	Y	Y	N	Y Jun 2019	0	0	60-65	N	Y	Y	Y	Y	N	Atenolol 25mg OD, Ramipril 2.5mg BD, Atorvastatin 80mg ON, Aspirin 75mg OD, Clopidogrel 75mg OD, Lansoprazole 30mg OD	31	10.8	7.9	1.6	4.9	4.6	75	6.4	13.5	5.6	77	1.3	13.7	5.1	338	1.1					10.5	4.7
177	Lean, non-diabetic	Valve	psAF	N/A	MV repair, PVI and LA atriclip	81	Female	White	24.1	N	N	N	N	Y	N	N	N	4.3	36.5	63	Severe MR	N	N	N	Y	N	Apixaban 5mg BDm Atorvastatin 20mg ON, Diltiazem 300mg OD, Furosemide 60mg OD, Calcichew, Fostair, Salbutamol inhalers	<1	8.3	5	1.7	3	4	112	5.6	14	4.7	36	0.9	13.4	4.3	81	0.9	13	4.6	109	0.9	9.6	4.2
180	Overweight, non-diabetic	Valve	SR	N/A	MV repair	72	Male	White	26.6	N	N	N	Y	Y	N	N	N	4.2	22.9, 83.2 OR 43 ML/M2	63	Severe MR	N	N	Y	Y	N	Ramipril 5mg ON, Atorvastatin 20mg ON	<1	8.2	4.4	1.9	2.4	4.2	98	6.4	17.2	5.5	33	1	15.3	4.8	190	0.8	14.1	3.9			10.6	3.7
191	Lean, non-diabetic	Valve	psAF	N/A	MV repair, TV repair, LAA clip	72	Female	White	24.7	N	N	N	N	N	Y	N	N			58	Y MR and mod TR	Y	N	Y	N	N	Warfarin as per INR, Bisoprolol 10mg OD, Ramipril 10mg OD, Furosemide 80ng oD, Alendronic Acid, Vit D3		7	4.8	1.3	3.7	5.7	96	6.2	12	5.1	66	1.2	13.9	4.9	145	1					6.4	4.3
199	Overweight, non-diabetic	Valve	psAF	N/A	Tissue AVR	75	Male	White		N	N	N	Y	Y	N	N	N	4.2	26.4cm2; 46 ml/m2	48	Severe AR, mod AS,	Y	N	Y	Y	N	Bisoprolol 2.5mg OD, Ramipril 5mg OD, Atorvastatin 20mg ON, Doxazosin 4mg OD, Citalopram 20mg OD, Tamsulosin 400mcg OD, Apixaban 5mg BD, Symbicort 100/6 2 puffs BD, Salbutamol, Dronedarone 400mg BD, Digoxin 62.5mcg OD, Betahistine 16mg TDS.		5.1	3.5	1.1	3.2	4.2	105	6.3
202	Lean, non-diabetic	Valve	psAF	N/A	MV repair, LA Atriclip, PVI	76	Female	White	21.2	N	N	N	Y	N	N	N	N	5.8	41.4cm2; 90mls/m2 indexed volume	58	Severe MR	Y	N	N	N	N	Bisoprolol 5mg BD, Rivaroxaban 20mg OD, Omeprazole 20mg OD, Furosemide 40mg BD, Digoxin 125mcg OD	12	6.4	4.4	1.1	4	4.2	74	5.9	11.3	5.5	83	1	15	4.6	206	0.8	11.3	4.5	225	1.1	5.4	4.7
209	Obese, non-diabetic	Valve	psAF	N/A	tAVR+LAAO	75	Male	White	40.5	N	N	N	Y	Y	N	N	N	4.3	30.2 (Vol 45ml/m2)	58	Severe AS	Y	N	Y	Y	N	Bisoprolol 2.5mg OD, Ramipril 5mg OD, Atorvastatin 20mg ON, Trulicity 1.5mg S/C once a week, Empaglifozin 25mg OD, Furosemide 20mg OD, Edoxaban 60mg OD		8.4	5.5	1.7	3.2	4.4	86	6.2		4.9	39	1	12	5.1	115	0.9	11.8	4.7		0.9	11	4.9
[truncated: 12 more columns]
