# Supplementary material for: Tissue-resident memory T cells in epicardial adipose tissue comprise transcriptionally distinct subsets that are modulated in atrial fibrillation
Source: Nat Cardiovasc Res. 2024 Aug 23;3(9):1067–82. doi: 10.1038/s44161-024-00532-x (PMC11399095; doi:10.1038/s44161-024-00532-x)
Supplement: Supplementary file 18 — Statistical source data for Fig. 7b,f. [file 44161_2024_532_MOESM18_ESM.xlsx]

## Sheet: Fig7b
Time	Cell	Well	Drug	Drug Conc	CL	CV	RT	CaT50	CaT90	Amp			CaT50	CaT90
T0	iPSC-CM	Well 1	CD4TRM	0 uM	0.952715	0.184296	140	440	740	0.220768
T1	iPSC-CM	Well 1	CD4TRM	0 uM	2.0007	0.225258	220	580	1200	0.226872			0.3182	0.6216
T0	iPSC-CM	Well 2	CD4TRM	0 uM	2.85814	0.15044	360	840	1701	0.279528
T1	iPSC-CM	Well 2	CD4TRM	0 uM	6.669	0.184052	220	1380	3561	0.127663			0.6429	1.0935
T0	iPSC-CM	Well 3	CD4TRM	0 uM	1.3336	0.164267	180	540	1000	0.083038
T1	iPSC-CM	Well 3	CD4TRM	0 uM	1.53885	0.681738	380	790	1300	0.120081			0.463	0.3
T0	iPSC-CM	Well 4	CD4nTRM	0 uM	3.3345	0.185248	60	360	880	0.172186
T1	iPSC-CM	Well 4	CD4nTRM	0 uM	4.0014	0.334255	120	520	1120	0.0732628			0.4444	0.2727
T0	iPSC-CM	Well 5	CD4nTRM	0 uM	1.3338	0.505481	140	460	1120	0.0916887
T1	iPSC-CM	Well 5	CD4nTRM	0 uM	2.85814	0.326445	180	560	1140	0.0965877			0.2174	0.0179
T0	iPSC-CM	Well 6	CD4nTRM	0 uM	6.66934	0.529375	160	560	1281	0.0906535
T1	iPSC-CM	Well 6	CD4nTRM	0 uM	4.0014	0.442607	200	660	1420	0.0867596			0.1786	0.1085
T0	iPSC-CM	Well 1	CD4TRM	0 uM	1.05284	0.161583	120	380	720	0.116903
T1	iPSC-CM	Well 1	CD4TRM	0 uM	1.17677	0.176578	220	560	940	0.205014			0.4737	0.3056
T0	iPSC-CM	Well 2	CD4TRM	0 uM	0.929129	0.119585	139	372	674	0.115834
T1	iPSC-CM	Well 2	CD4TRM	0 uM	2.22278	0.145423	200	580	1240	0.306271			0.5591	0.83
T0	iPSC-CM	Well 3	CD4TRM	0 uM	1.25025	0.176011	260	560	960	0.195022
T1	iPSC-CM	Well 3	CD4TRM	0 uM	4.001	0.137585	240	720	1240	0.339648			0.2857	0.2917
T0	iPSC-CM	Well 4	CD4nTRM	0 uM	1.17671	0.421214	140	480	920	0.142149
T1	iPSC-CM	Well 4	CD4nTRM	0 uM	2.22278	0.145423	200	580	1240	0.306127			0.2083	0.3478
T0	iPSC-CM	Well 5	CD4nTRM	0 uM	1.3336	0.299858	140	480	960	0.14039
T1	iPSC-CM	Well 5	CD4nTRM	0 uM	1.53885	0.290767	300	680	1220	0.0744831			0.4167	0.2708
T0	iPSC-CM	Well 6	CD4nTRM	0 uM	1.667	0.132597	180	560	1120	0.204864
T1	iPSC-CM	Well 6	CD4nTRM	0 uM	1.81864	0.189252	180	600	1130	0.148451			0.0714	0.009

## Sheet: Fig7f
	Control		IFN-y									Control		IFN-y									Control		IFN-y
	GAPDH	DDX58	GADPH	DDX58			Condition A dCT	Condition B dCT				GAPDH	KCNN3	GADPH	KCNN3			Condition A dCT	Condition B dCT				GAPDH	KCNQ2	GADPH	KCNQ2			Condition A dCT	Condition B dCT				Control		IFN-y									Control		IFN-y
	20.3014	24.4372	19.1726	19.6706			-4.13587	-0.498059				20.3014	24.48	19.1726	28.0215			-4.17862	-8.84888				20.3014	21.2754	19.1726	20.4409			-0.973987	-1.26828				GAPDH	SCN2A	GADPH	SCN2A			Condition A dCT	Condition B dCT				GAPDH	TBX18	GADPH	TBX18
	20.2326	24.565	19.2898	19.9056			-4.33242	-0.61579				20.2326	24.56	19.2898	28.1874			-4.32745	-8.89761				20.2326	21.0917	19.2898	20.5512			-0.859161	-1.26138				20.3014	26.05	19.1726	25.5			-5.74862	-6.32742				20.3014	24.51	19.1726	23.4224
	20.1908	24.7993	19.3287	19.8974			-4.60852	-0.568667				20.1908	24.32	19.3287	28.1168			-4.1292	-8.78807				20.1908	21.1293	19.3287	20.51			-0.938502	-1.18128				20.2326	26.02	19.2898	25.21			-5.78745	-5.92021				20.2326	24.41	19.2898	23.7403
	20.1847	24.7005	21.63	21.3327			-4.51585	0.2973				20.1847	27.2692	21.63	28.9427			-7.08456	-7.31271				20.1847	21.6958	21.63	22.0296			-1.51113	-0.399629				20.1908	26.29	19.3287	25.11			-6.0992	-5.78129				20.1908	24.64	19.3287	23.6876
	20.0516	24.8106	21.52	21.5126			-4.75903	0.00736849				20.0516	27.1776	21.52	29.0243			-7.12599	-7.50425				20.0516	21.4274	21.52	22.235			-1.37583	-0.715033				20.1847	26.3849	21.63	26.7477			-6.20022	-5.11766				20.1847	23.5391	21.63	25.237
	20.0643	24.924	21.38	21.5714			-4.85975	-0.191435				20.0643	27.115	21.38	29.1304			-7.0507	-7.75044				20.0643	21.7579	21.38	22.1067			-1.69358	-0.726681				20.0516	26.1153	21.52	26.5673			-6.06374	-5.04727				20.0516	23.7754	21.52	25.4148
	20.8443	25.1533	20.0427	21.3412			-4.30905	-1.29852				20.8443	25.8257	20.0427	25.831			-4.98145	-5.78825				20.8443	22.54	20.0427	21.5588			-1.69573	-1.51607				20.0643	26.2673	21.38	26.7197			-6.20303	-5.33974				20.0643	23.9504	21.38	25.5987
	20.7413	25.3999	20.072	21.3601			-4.65853	-1.28812				20.7413	25.6091	20.072	25.7617			-4.86773	-5.68974				20.7413	22.61	20.072	21.6428			-1.86865	-1.57085				20.8443	27.2866	20.0427	26.1118			-6.44236	-6.06911				20.8443	23.8876	20.0427	24.682
	20.6925	25.4028	19.7656	21.2557			-4.7102	-1.49007				20.6925	25.6746	19.7656	25.5262			-4.98202	-5.76055				20.6925	22.66	19.7656	21.5481			-1.96745	-1.7825				20.7413	27.3936	20.072	26.4192			-6.65222	-6.34717				20.7413	24.5732	20.072	24.6821
	21.1282	25.5193	21.1414	20.6605			-4.39107	0.48095				21.1282	22.7906	21.1414	28.2906			-1.66236	-7.1492				21.1251	21.3358	20.3889	21.2679			-0.210645	-0.879059				20.6925	27.2015	19.7656	26.1597			-6.50891	-6.39409				20.6925	24.2634	19.7656	24.896
	21.0891	25.6915	21.1695	20.5396			-4.60243	0.629913				21.0891	23.0835	21.1695	28.8813			-1.99441	-7.7117				20.9967	21.2142	20.0259	21.208			-0.217489	-1.18207				21.1282	26.8091	21.1414	24.9612			-5.68089	-3.81973				21.1251	24.0666	20.3889	23.8411
	21.4083	25.4701	20.4488	20.5693			-4.06179	-0.120499				21.4083	22.8488	20.4488	28.433			-1.44048	-7.98421				20.6798	21.7819	20.0438	21.4012			-1.10212	-1.35733				21.0891	26.9779	21.1695	24.912			-5.88881	-3.74242				20.9967	24.1278	20.0259	23.7316
	21.1282	25.5193	21.3363	21.2651			-4.39107	0.0712041				21.1282	22.7906	21.3363	25.0112			-1.66236	-3.67488				21.1251	21.3358	20.9061	21.8947			-0.210645	-0.988557				21.4083	29.6256	20.4488	25.1839			-8.21734	-4.73515				20.6798	24.0372	20.0438	23.7837
	21.0891	25.6915	21.3083	21.2135			-4.60243	0.094794				21.0891	23.0835	21.3083	27.7642			-1.99441	-6.45598				20.9967	21.2142	20.5346	21.6146			-0.217489	-1.07996				21.1282	26.8091	21.3363	25.1188			-5.68089	-3.78247				21.1251	24.0666	20.9061	24.4226
	21.4083	25.4701	21.1859	21.1378			-4.06179	0.0480535				21.4083	22.8488	21.1859	23.9768			-1.44048	-2.79086				20.6798	21.7819	20.6565	21.7713			-1.10212	-1.11478				21.0891	26.9779	21.3083	25.135			-5.88881	-3.82678				20.9967	24.1278	20.5346	24.4999
	21.1282	25.5193	21.816	21.3363			-4.39107	0.479721				21.1282	22.7906	21.816	24.3779			-1.66236	-2.56186				21.1251	21.3358	20.3735	20.8165			-0.210645	-0.442974				21.4083	29.6256	21.1859	27.2242			-8.21734	-6.03826				20.6798	24.0372	20.6565	24.4192
	21.0891	25.6915	21.1607	21.2487			-4.60243	-0.0880404				21.0891	23.0835	21.1607	24.2837			-1.99441	-3.12306				20.9967	21.2142	20.2849	20.8284			-0.217489	-0.543529				21.1282	26.8091	21.816	24.4242			-5.68089	-2.60819				21.1251	24.0666	20.3735	25.1348
	21.4083	25.4701	21.0475	21.1448			-4.06179	-0.0972638				21.4083	22.8488	21.0475	24.5945			-1.44048	-3.54696				20.6798	21.7819	20.2867	21.0562			-1.10212	-0.769514				21.0891	26.9779	21.1607	24.5622			-5.88881	-3.40155				20.9967	24.1278	20.2849	25.1566
Mean	20.7878	25.2353	20.712	20.9424							Mean	20.7878	24.3444	20.712	26.8975							Mean	20.6505	21.6213	20.3168	21.3601								21.4083	29.6256	21.0475	25.5046			-8.21734	-4.4571				20.6798	24.0372	20.2867	24.9831
Std dev	0.492293	0.415371	0.873353	0.592898							Std dev	0.492293	1.69097	0.873353	1.9093							Std dev	0.384462	0.510104	0.717895	0.562115							Mean	20.7878	27.1804	20.712	25.6429							Mean	20.6505	24.1247	20.3168	24.5185
Std err	0.116035	0.0979039	0.205851	0.139747							Std err	0.116035	0.398567	0.205851	0.450025							Std err	0.0906186	0.120233	0.169209	0.132492							Std dev	0.492293	1.2017	0.873353	0.830689							Std dev	0.384462	0.276577	0.717895	0.678232
																																	Std err	0.116035	0.283244	0.205851	0.195795							Std err	0.0906186	0.0651897	0.169209	0.159861
Sub errs	0.15182	0.248805									Sub errs	0.415114	0.494871									Sub errs	0.150558	0.214909
Delta CT SE	0.291467										Delta CT SE	0.645923										Delta CT SE	0.262399										Sub errs	0.30609	0.284096									Sub errs	0.111631	0.232782
																																	Delta CT SE	0.417615			28.9427							Delta CT SE	0.258164
Average Cts											Average Cts											Average Cts															29.0243
	Ctrl Gene	Target Gene					Delta Delta CT	Ratio	ttest			Ctrl Gene	Target Gene					Delta Delta CT	Ratio	ttest			Ctrl Gene	Target Gene					Delta Delta CT	Ratio	ttest		Average Cts				29.1304							Average Cts
Condition A	20.7878	25.2353					4.21711	18.5984	1.9056e-18		Condition A	20.7878	24.3444					-2.62888	0.16167	0.000828706		Condition A	20.6505	21.6213					-0.0724824	0.951	0.682811			Ctrl Gene	Target Gene					Delta Delta CT	Ratio	ttest			Ctrl Gene	Target Gene
Condition B	20.712	20.9424									Condition B	20.712	26.8975									Condition B	20.3168	21.3601									Condition A	20.7878	27.1804					1.46174	2.7544	0.000205032		Condition A	20.6505	24.1247
						Std err	0.291467										Std err	0.645923										Std err	0.262399				Condition B	20.712	25.6429									Condition B	20.3168	24.5185
Delta CT	0.0758018	4.29291				Upper:	4.50858	22.7623			Delta CT	0.0758018	-2.55307				Upper:	-1.98295	0.252972			Delta CT	0.333668	0.261186				Upper:	0.189917	1.1407									Std err	0.417615
						Lower:	3.92564	15.1962									Lower:	-3.2748	0.103321									Lower:	-0.334882	0.792849			Delta CT	0.0758018	1.53754				Upper:	1.87935	3.67909			Delta CT	0.333668	-0.393869
																																							Lower:	1.04412	2.06211
[truncated: 9 more columns]
