# Supplementary material for: Tissue-resident memory T cells in epicardial adipose tissue comprise transcriptionally distinct subsets that are modulated in atrial fibrillation
Source: Nat Cardiovasc Res. 2024 Aug 23;3(9):1067–82. doi: 10.1038/s44161-024-00532-x (PMC11399095; doi:10.1038/s44161-024-00532-x)
Supplement: Supplementary file 19 — Statistical source data for Extended Data Fig. 5e,f. [file 44161_2024_532_MOESM19_ESM.xlsx]

## Sheet: 5e
DIRECT	Control (C1)		T cell									Control (C1)		T cell									Control (C1)		T cell										Control (C1)		T cell
	GAPDH	TBX18	GADPH	TBX18			Condition A dCT	Condition B dCT				GAPDH	KCNN3	GADPH	KCNN3			Condition A dCT	Condition B dCT				GAPDH	KCNQ2	GADPH	KCNQ2			Condition A dCT	Condition B dCT					GAPDH	NPPA	GADPH	NPPA			Condition A dCT	Condition B dCT
	20.5872	26.1473	20.0049	25.423			-5.56004	-5.41815				21.2454	21.539	18.7221	27.0258			-0.293599	-8.30374				20.5872	23.1471	19.3968	20.1975			-2.55989	-0.800747					20.5872	20.3488	19.3968	17.0801			0.238458	2.31669
	20.5462	28.1102	19.1561	24.9864			-7.56396	-5.83033				20.2664	21.1391	18.3063	27.1666			-0.872693	-8.86023				20.5462	23.2409	19.1561	20.1496			-2.69464	-0.993533					20.5462	20.2906	19.1561	16.6173			0.255598	2.53879
	20.4522	27.3	19.0275	24.077			-6.84775	-5.04951				20.112	21.1137	18.2689	27.169			-1.00169	-8.90007				20.4522	23.0449	19.0275	20.3412			-2.5927	-1.31378					20.4522	20.3891	19.0275	16.7022			0.0631687	2.32525
	20.5872	26.1473	19.2716	26.141			-5.56004	-6.86942				21.2454	21.539	18.6354	25.1467			-0.293599	-6.51129				20.5872	23.1471	19.2716	20.3489			-2.55989	-1.0773					20.5872	20.3488	19.2716	16.6148			0.238458	2.65676
	20.5462	28.1102	19.0355	27.3745			-7.56396	-8.33902				20.2664	21.1391	18.3176	24.9524			-0.872693	-6.63486				20.5462	23.2409	19.0355	20.3212			-2.69464	-1.28571					20.5462	20.2906	19.0355	16.5288			0.255598	2.50672
	20.4522	27.2033	19.6724	26.3834			-6.75103	-6.71097				20.112	21.1137	18.1743	24.7125			-1.00169	-6.53822				20.4522	23.0449	19.6724	20.3991			-2.5927	-0.726687					20.4522	20.3891	19.6724	16.804			0.0631687	2.86845
	20.5872	26.1473	19.7518	24.2823			-5.56004	-4.53048				21.2454	21.539	19.1095	22.6211			-0.293599	-3.51161				20.5872	23.1471	19.7518	21.3319			-2.55989	-1.58007					20.5872	20.3488	19.7518	18.3354			0.238458	1.4164
	20.5462	28.1102	19.5285	24.1687			-7.56396	-4.64019				20.2664	21.1391	19.2216	22.3742			-0.872693	-3.15261				20.5462	23.2409	19.5285	21.0985			-2.69464	-1.57004					20.5462	20.2906	19.5285	18.2748			0.255598	1.25366
	20.4522	27.13	19.8263	24.0306			-6.67775	-4.20436				20.112	21.1137	19.0251	22.5703			-1.00169	-3.54522				20.4522	23.0449	19.8263	21.1626			-2.5927	-1.33633					20.4522	20.3891	19.8263	18.2088			0.0631687	1.61742
	22.4976	27.3197	21.5203	25.3217			-4.82207	-3.80136				21.3735	22.306	20.3055	23.8114			-0.932465	-3.50593				22.4976	24.3965	21.5203	21.713			-1.89883	-0.192695					22.4976	21.7138	21.5203	18.6622			0.783802	2.85807
	22.4098	27.2386	21.7904	25.5508			-4.82882	-3.76036				21.3296	22.2759	20.429	24.0299			-0.946232	-3.60091				22.4098	24.2441	21.7904	21.6933			-1.83431	0.0971135					22.4098	21.6341	21.7904	18.5794			0.775691	3.21097
	22.0371	27.1588	21.9138	25.5338			-5.12174	-3.61994				21.2382	22.3156	20.1911	23.8662			-1.07737	-3.67515				22.0371	24.245	21.9138	21.879			-2.20788	0.0348275					22.0371	21.6994	21.9138	18.6913			0.337687	3.22256
	22.4976	27.3197	22.6824	25.0666			-4.82207	-2.3842				21.3735	22.306	21.2947	23.0688			-0.932465	-1.77416				22.4976	24.3965	22.6824	23.4547			-1.89883	-0.772321					22.4976	21.7138	22.6824	19.3177			0.783802	3.36464
	22.4098	27.2386	22.8601	24.9936			-4.82882	-2.13348				21.3296	22.2759	23.0182	22.9664			-0.946232	0.0518181				22.4098	24.2441	22.8601	23.4591			-1.83431	-0.598957					22.4098	21.6341	22.8601	19.3301			0.775691	3.52998
	22.0371	27.1588	22.4855	25.1874			-5.12174	-2.70182				21.2382	22.3156	21.3681	23.0584			-1.07737	-1.69031				22.0371	24.245	22.4855	23.4672			-2.20788	-0.981647					22.0371	21.6994	22.4855	19.3795			0.337687	3.10609
	22.4976	27.3197	22.2468	26.7071			-4.82207	-4.46023				21.3735	22.306	21.4259	22.7787			-0.932465	-1.35286				22.4976	24.3965	22.2468	22.9015			-1.89883	-0.65463					22.4976	21.7138	22.2468	19.533			0.783802	2.71382
	22.4098	27.2386	22.202	26.4009			-4.82882	-4.19887				21.3296	22.2759	20.6851	23.0013			-0.946232	-2.31622				22.4098	24.2441	22.202	23.0454			-1.83431	-0.843393					22.4098	21.6341	22.202	19.791			0.775691	2.41097
	22.0371	27.1588	22.3263	26.4174			-5.12174	-4.09115				21.2382	22.3156	20.9734	23.035			-1.07737	-2.06167				22.0371	24.245	22.3263	23.0045			-2.20788	-0.67826					22.0371	21.6994	22.3263	19.6231			0.337687	2.7032
Mean	21.4708	27.2594	20.8998	25.4484							Mean	20.9275	21.7815	19.8595	24.0753							Mean	21.4217	23.7197	20.8163	21.6649								Mean	21.4217	21.0126	20.8163	18.2263
Std dev	0.9357	0.542528	1.49618	1.00158							Std dev	0.541288	0.551284	1.41296	1.62223							Std dev	0.931345	0.597249	1.49411	1.25965								Std dev	0.931345	0.690316	1.49411	1.19111
Std err	0.226941	0.131582	0.362876	0.242919							Std err	0.127583	0.129939	0.333038	0.382364							Std err	0.21952	0.140773	0.352166	0.296901								Std err	0.21952	0.162709	0.352166	0.280748
Sub errs	0.262328	0.436679									Sub errs	0.182103	0.507066									Sub errs	0.26078	0.46062										Sub errs	0.273246	0.450378
Delta CT SE	0.509416										Delta CT SE	0.538774										Delta CT SE	0.529318											Delta CT SE	0.526786
Average Cts											Average Cts											Average Cts												Average Cts
	Ctrl Gene	Target Gene					Delta Delta CT	Ratio	ttest			Ctrl Gene	Target Gene					Delta Delta CT	Ratio	ttest			Ctrl Gene	Target Gene					Delta Delta CT	Ratio	ttest				Ctrl Gene	Target Gene					Delta Delta CT	Ratio	ttest
Condition A	21.4708	27.2594					1.24004	2.36205	0.0148514		Condition A	20.9275	21.7815					-3.36173	0.0972791	6.89713e-05		Condition A	21.4217	23.7197					1.44948	2.73109	1.93438e-11			Condition A	21.4217	21.0126					2.18096	4.53454	5.77573e-06
Condition B	20.8998	25.4484									Condition B	19.8595	24.0753									Condition B	20.8163	21.6649										Condition B	20.8163	18.2263
						Std err	0.509416										Std err	0.538774										Std err	0.529318											Std err	0.526786
Delta CT	0.570954	1.811				Upper:	1.74946	3.36232			Delta CT	1.068	-2.29372				Upper:	-2.82295	0.141321			Delta CT	0.605371	2.05485				Upper:	1.9788	3.94164				Delta CT	0.605371	2.78633				Upper:	2.70774	6.53299
						Lower:	0.730626	1.65936									Lower:	-3.9005	0.0669626									Lower:	0.92016	1.89232										Lower:	1.65417	3.14742
Transwell
	Control (C1)		T cell
	GAPDH	TBX18	GADPH	TBX18			Condition A dCT	Condition B dCT				Control (C1)		T cell									Control (C1)		T cell										Control (C1)		T cell
P163T1	20.5872	26.1473	20.0415	25.6076			-5.56004	-5.56611				GAPDH	KCNN3	GADPH	KCNN3			Condition A dCT	Condition B dCT				GAPDH	KCNQ2	GADPH	KCNQ2			Condition A dCT	Condition B dCT					GAPDH	NPPA	GADPH	NPPA			Condition A dCT	Condition B dCT
P163T1	20.5462	28.1102	19.9427	25.4828			-7.56396	-5.54001				21.2454	21.539	19.7998	21.3449			-0.293599	-1.54502			P163T1	20.5872	23.1471	19.3968	22.7303			-2.55989	-3.33353					20.5872	20.3488	19.3968	19.2651			0.238458	0.131627
P163T1	20.4522	27.3	20.0237	25.5809			-6.84775	-5.55726				20.2664	21.1391	19.6465	21.6004			-0.872693	-1.95387			P163T1	20.5462	23.2409	19.1561	22.601			-2.69464	-3.44495					20.5462	20.2906	19.1561	19.4625			0.255598	-0.306456
P175T2	20.5872	26.1473	20.0088	26.0027			-5.56004	-5.99389				20.112	21.1137	19.7209	21.3028			-1.00169	-1.58196			P163T1	20.4522	23.0449	19.0275	22.7111			-2.5927	-3.68361					20.4522	20.3891	19.0275	19.3198			0.0631687	-0.292306
P175T2	20.4522	27.2033	20.0221	26.8521			-6.75103	-6.82995				21.2454	21.539	19.5122	21.0827			-0.293599	-1.57048			P175T2	20.5872	23.1471	19.2716	22.1429			-2.55989	-2.87132					20.5872	20.3488	19.2716	19.2096			0.238458	0.0619724
P175T2	20.5872	26.1473	20.3245	25.6265			-5.56004	-5.30199				20.2664	21.1391	19.5437	21.2871			-0.872693	-1.74341			P175T2	20.5462	23.2409	19.0355	22.0981			-2.69464	-3.06262					20.5462	20.2906	19.0355	19.1781			0.255598	-0.142631
P198T1	20.5462	28.1102	20.1868	25.1547			-7.56396	-4.96793				20.112	21.1137	19.5549	21.1587			-1.00169	-1.60383			P175T2	20.4522	23.0449	19.6724	22.1429			-2.5927	-2.47051					20.4522	20.3891	19.6724	19.3836			0.0631687	0.288858
P198T1	20.4522	27.13	20.1504	25.3482			-6.67775	-5.19783				21.2454	21.539	20.2281	21.0548			-0.293599	-0.826761			P198T1	20.5872	23.1471	19.7518	23.424			-2.55989	-3.67217					20.5872	20.3488	19.7518	20.0356			0.238458	-0.283803
P198T1	22.4976	27.3197	22.1568	26.344			-4.82207	-4.18718				20.2664	21.1391	19.7175	21.2648			-0.872693	-1.54731			P198T1	20.5462	23.2409	19.5285	23.1692			-2.69464	-3.64071					20.5462	20.2906	19.5285	20.1403			0.255598	-0.611858
P163T3	22.4098	27.2386	22.0942	26.3049			-4.82882	-4.21072				20.112	21.1137	19.9088	21.0993			-1.00169	-1.19044			P198T1	20.4522	23.0449	19.8263	23.4006			-2.5927	-3.5743					20.4522	20.3891	19.8263	20.2241			0.0631687	-0.39783
P163T3	22.0371	27.1588	22.1952	26.3033			-5.12174	-4.10805				21.3735	22.306	20.9654	23.0085			-0.932465	-2.04307			P163T3	22.4976	24.3965	21.5203	22.2392			-1.89883	-0.718861					22.4976	21.7138	22.1568	19.5537			0.783802	2.60308
P163T3	22.4976	27.3197	23.0131	26.63			-4.82207	-3.61684				21.3296	22.2759	20.9278	23.1227			-0.946232	-2.19484			P163T3	22.4098	24.2441	21.7904	22.0645			-1.83431	-0.274044					22.4098	21.6341	22.0942	19.6688			0.775691	2.42541
P175T1	22.4098	27.2386	23.144	26.4248			-4.82882	-3.28074				21.2382	22.3156	20.5784	23.0311			-1.07737	-2.45275			P163T3	22.0371	24.245	21.9138	22.2504			-2.20788	-0.336616					22.0371	21.6994	22.1952	19.5791			0.337687	2.61613
P175T1	22.0371	27.1588	22.7586	26.5395			-5.12174	-3.78084				21.3735	22.306	21.7671	23.3957			-0.932465	-1.6286			P175T1	22.4976	24.3965	22.6824	24.2714			-1.89883	-1.58901					22.4976	21.7138	23.0131	20.6949			0.783802	2.3182
P175T1	22.4976	27.3197	22.5353	26.2068			-4.82207	-3.67144				21.3296	22.2759	21.6424	23.0761			-0.946232	-1.43367			P175T1	22.4098	24.2441	22.8601	24.2449			-1.83431	-1.38478					22.4098	21.6341	23.144	20.5052			0.775691	2.63882
P163T2	22.4098	27.2386	22.0367	26.9852			-4.82882	-4.94847				21.2382	22.3156	21.5739	23.0488			-1.07737	-1.47489			P175T1	22.0371	24.245	22.4855	24.5731			-2.20788	-2.0876					22.0371	21.6994	22.7586	20.5153			0.337687	2.24331
P163T2	22.0371	27.1588	22.0342	26.0492			-5.12174	-4.01498				21.3735	22.306	21.0686	22.499			-0.932465	-1.43039			P163T2	22.4976	24.3965	22.2468	22.9543			-1.89883	-0.70744					22.4976	21.7138	22.5353	20.0026			0.783802	2.53271
P163T2												21.3296	22.2759	20.7432	22.5632			-0.946232	-1.82			P163T2	22.4098	24.2441	22.202	22.8282			-1.83431	-0.626187					22.4098	21.6341	22.0367	20.0344			0.775691	2.00236
Mean	21.4732	27.1439	21.3335	26.0849								21.2382	22.3156	20.858	22.6408			-1.07737	-1.78283			P163T2	22.0371	24.245	22.3263	23.0068			-2.20788	-0.68055					22.0371	21.6994	22.0342	20.0557			0.337687	1.97853
Std dev	0.933219	0.558779	1.25214	0.54008							Mean	20.9275	21.7815	20.431	22.0879							Mean	21.4217	23.7197	20.8163	22.9363								Mean	21.4217	21.0126	20.9241	19.8238
Std err	0.226339	0.135524	0.303689	0.130989							Std dev	0.541288	0.551284	0.787383	0.89974							Std dev	0.931345	0.597249	1.49411	0.788977								Std dev	0.931345	0.690316	1.60287	0.483753
											Std err	0.127583	0.129939	0.185588	0.212071							Std err	0.21952	0.140773	0.352166	0.185964								Std err	0.21952	0.162709	0.377799	0.114022
Sub errs	0.26381	0.330734
Delta CT SE	0.423061										Sub errs	0.182103	0.28181									Sub errs	0.26078	0.39825										Sub errs	0.273246	0.394631
											Delta CT SE	0.335527										Delta CT SE	0.476035											Delta CT SE	0.479996
Average Cts
	Ctrl Gene	Target Gene					Delta Delta CT	Ratio	ttest		Average Cts											Average Cts												Average Cts
Condition A	21.4732	27.1439					0.919308	1.89121	0.0109225			Ctrl Gene	Target Gene					Delta Delta CT	Ratio	ttest			Ctrl Gene	Target Gene					Delta Delta CT	Ratio	ttest				Ctrl Gene	Target Gene					Delta Delta CT	Ratio	ttest
Condition B	21.3335	26.0849									Condition A	20.9275	21.7815					-0.802889	0.5732	1.8245e-08		Condition A	21.4217	23.7197					0.178108	1.1314	0.587189			Condition A	21.4217	21.0126					0.691273	1.61471	0.045176
						Std err	0.423061				Condition B	20.431	22.0879									Condition B	20.8163	22.9363										Condition B	20.9241	19.8238
Delta CT	0.13974	1.05905				Upper:	1.34237	2.53567									Std err	0.335527										Std err	0.476035											Std err	0.479996
						Lower:	0.496246	1.41054			Delta CT	0.496585	-0.306303				Upper:	-0.467362	0.723286			Delta CT	0.605371	0.783478				Upper:	0.654143	1.57368				Delta CT	0.497554	1.18883				Upper:	1.17127	2.2521
																	Lower:	-1.13842	0.454258									Lower:	-0.297927	0.81342										Lower:	0.211276	1.15771

## Sheet: 5f
	Control		IFN-y									Control		IFN-y										Control		IFN-y										Control		IFN-y										Control
	GAPDH	DDX58	GADPH	DDX58			Condition A dCT	Condition B dCT				GAPDH	COL1A2	GADPH	COL1A2			Condition A dCT	Condition B dCT					GAPDH	COL1A1	GADPH	COL1A1			Condition A dCT	Condition B dCT					GAPDH	COL6A3	GADPH	COL6A3			Condition A dCT	Condition B dCT					GAPDH	MMP1
	17.2696	22.357	17.6179	19.0825			-5.08741	-1.46455				17.2696	13.7944	17.6179	14.4389			3.47523	3.17904					20.4317	16.1845	22.1945	16.7303			4.2472	5.46417					17.2696	17.1212	17.6179	17.0999			0.14845	0.518008					17.2696	22.858
	17.0579	22.4557	17.9367	20.0543			-5.39778	-2.11762				17.0579	13.509	17.9367	14.2368			3.5489	3.69991					19.9737	16.3817	22.4493	17.25			3.592	5.19939					17.0579	17.1521	17.9367	17.0357			-0.0941364	0.901016					17.0579	22.2198
	17.1219	22.228	17.5929	19.5417			-5.10609	-1.94875				17.1219	13.9139	17.5929	14.4649			3.208	3.12798					19.7743	16.177	22.6202	16.8575			3.59733	5.76265					17.1219	18.201	17.5929	17.1258			-1.07906	0.467098					17.1219	22.2806
	17.2696	22.357	18.1868	19.4361			-5.08741	-1.24933				17.2696	13.7944	18.1868	13.9065			3.47523	4.2803					20.4317	16.1845	21.9967	16.2419			4.2472	5.75478					17.2696	17.1212	18.1868	17.1191			0.14845	1.06772					17.2696	22.858
	17.0579	22.4557	18.2718	19.455			-5.39778	-1.18314				17.0579	13.509	18.2718	14.008			3.5489	4.26384					19.9737	16.3817	21.6001	16.2141			3.592	5.386					17.0579	17.0152	18.2718	16.9541			0.042728	1.31772					17.0579	22.2198
	17.1219	22.228	17.9579	19.429			-5.10609	-1.47107				17.1219	13.9139	17.9579	13.6613			3.208	4.29663					19.7743	16.177	21.9573	16.3726			3.59733	5.58468					17.1219	17.201	17.9579	16.5309			-0.0790554	1.42698					17.1219	22.2806
	21.4177	24.7382	22.6931	22.1118			-3.32045	0.581323				21.4177	17.1351	22.6931	17.3479			4.28262	5.34525					20.4317	16.1845	21.8991	16.3691			4.2472	5.52998					21.4177	19.5901	22.6931	19.5105			1.8276	3.18265					21.4177	24.1793
	21.1531	24.6635	22.932	21.9571			-3.51049	0.974972				21.1531	16.4848	22.932	17.4763			4.66831	5.45575					19.9737	16.3817	21.9302	16.1972			3.592	5.73299					21.1531	19.1307	22.932	19.5006			2.02238	3.43142					21.1531	24.0996
	21.0319	24.8727	22.6365	21.9464			-3.84078	0.69004				21.0319	16.4552	22.6365	17.4833			4.57666	5.15323					19.7743	16.177	21.42	16.5471			3.59733	4.87285					21.0319	19.2123	22.6365	19.6106			1.81961	3.02587					21.0319	23.7187
											Mean	18.5002	14.7233	19.5362	15.2249								Mean	20.0599	16.2477	22.0075	16.5311								Mean	18.5002	17.9716	19.5362	17.8319								Mean	18.5002	22.9683
Mean	18.5002	23.1507	19.5362	20.3349							Std dev	2.02939	1.49599	2.42474	1.67749								Std dev	0.291924	0.100548	0.377008	0.355356								Std dev	2.02939	1.07131	2.42474	1.29449								Std dev	2.02939	0.821617
Std dev	2.02939	1.20947	2.42474	1.27795							Std err	0.676463	0.498664	0.808247	0.559163								Std err	0.0973081	0.033516	0.125669	0.118452								Std err	0.676463	0.357104	0.808247	0.431497								Std err	0.676463	0.273872
Std err	0.676463	0.403156	0.808247	0.425984
											Sub errs	0.840398	0.982816										Sub errs	0.102918	0.172695										Sub errs	0.764935	0.916217										Sub errs	0.7298	0.868351
Sub errs	0.787488	0.913633									Delta CT SE	1.29313											Delta CT SE	0.201037											Delta CT SE	1.19356											Delta CT SE	1.1343
Delta CT SE	1.20618
											Average Cts												Average Cts												Average Cts												Average Cts
Average Cts												Ctrl Gene	Target Gene					Delta Delta CT	Ratio	ttest				Ctrl Gene	Target Gene					Delta Delta CT	Ratio	ttest				Ctrl Gene	Target Gene					Delta Delta CT	Ratio	ttest				Ctrl Gene	Target Gene
	Ctrl Gene	Target Gene					Delta Delta CT	Ratio	ttest		Condition A	18.5002	14.7233					0.534452	1.44839	0.148329			Condition A	20.0599	16.2477					1.66421	3.1694	5.01269e-09			Condition A	18.5002	17.9716					1.17572	2.25906	0.0430329			Condition A	18.5002	22.9683
Condition A	18.5002	23.1507					3.85179	14.438	1.42634e-06		Condition B	19.5362	15.2249										Condition B	22.0075	16.5311										Condition B	19.5362	17.8319										Condition B	19.5362	24.3385
Condition B	19.5362	20.3349															Std err	1.29313											Std err	0.201037											Std err	1.19356
						Std err	1.20618				Delta CT	-1.03599	-0.501541				Upper:	1.82759	3.54943				Delta CT	-1.94755	-0.283336				Upper:	1.86525	3.64331				Delta CT	-1.03599	0.139731				Upper:	2.36928	5.16684				Delta CT	-1.03599	-1.3702
Delta CT	-1.03599	2.8158				Upper:	5.05797	33.312									Lower:	-0.758682	0.591036										Lower:	1.46317	2.75714										Lower:	-0.0178331	0.987715
						Lower:	2.64562	6.25764
[truncated: 23 more columns]
